# Supplementary material for: The Aux/IAA gene rum1 involved in seminal and lateral root formation controls vascular patterning in maize (Zea mays L.) primary roots
Source: J Exp Bot. 2014 Jun 13;65(17):4919–30. doi: 10.1093/jxb/eru249 (PMC4144770; doi:10.1093/jxb/eru249)
Supplement: Supplementary Data [file supp_eru249_jexbot124693_file002.xlsx]

## Sheet: rum1 quasiSeq DE
Column description:
GeneID: gene ID (Ref Genome 2)
Chr: chromosome
Ori: gene orientation (forward: +; reverse: -)
Start: first physical position of the gene on the chromosome
End: last physical position of the gene on the chromosome
ExonSize: total length of all annotated exons of the gene
WT_repX, rum1_repX : raw read counts for the four biological replicates of a gene in wild-type or rum1
WT_repX.RPKM, rum1_repX.RPKM: normalized read counts of a given gene in a wild-type or rum1 replicate (RPKM: reads per kb exonic sequence per million uniquely mapped reads)
rum1:wt_log2FC: log2 of fold change between rum1 and wild-type
rum1:wt_pvalue: p_value of the statistical test for differential expression of a given gene between rum1 and wild-type
rum1:wt_qvalue: corrected p-values (q_values) for differential expression of a given gene after correcting for multiple testing
Description: description of gene
Supplemental Table S2: List of the 22,833 expressed genes and their characteristics.
GeneID	Chr	Ori	Start	End	ExonSize	WT_rep1	WT_rep2	WT_rep3	WT_rep4	rum1_rep1	rum1_rep2	rum1_rep3	rum1_rep4	rum1_rep1.RPKM	rum1_rep2.RPKM	rum1_rep3.RPKM	rum1_rep4.RPKM	WT_rep1.RPKM	WT_rep2.RPKM	WT_rep3.RPKM	WT_rep4.RPKM	rum1:WT_log2FC	rum1:WT_pvalue	rum1:WT_qvalue	Description
AC148152.3_FG001	2	-	231358787	231360623	1599	8	2	13	4	7	3	4	3	0.517	0.303	0.807	0.332	0.73	0.24	0.744	0.492	-0.351	0.47056	0.606278	NA
AC148152.3_FG005	2	-	231282768	231284403	1422	1455	1345	2251	1125	2183	1346	820	1237	181.28	152.977	186.08	154.049	149.326	181.182	144.943	155.516	0.14	0.168128	0.283898	1-aminocyclopropane-1-carboxylate oxidase
AC148167.6_FG001	7	+	11665296	11671232	1761	461	372	711	322	710	608	250	479	47.61	55.799	45.811	48.169	38.204	40.465	36.968	35.943	0.429	0.000345976	0.00195343	LOC100284611
AC149475.2_FG002	9	-	152485543	152488367	474	120	103	170	114	147	71	49	96	36.621	24.208	33.358	35.866	36.947	41.625	32.839	47.277	-0.216	0.21196	0.338203	nicotiana lesion-inducing like
AC149475.2_FG003	9	-	152490486	152495067	1139	549	455	838	418	720	507	322	443	74.646	71.939	91.226	68.876	70.343	76.521	67.366	72.14	0.135	0.175066	0.292767	proteasome subunit alpha type 5
AC149475.2_FG005	9	+	152524931	152535598	4569	263	161	428	182	291	232	82	238	7.521	8.206	5.791	9.225	8.401	6.75	8.577	7.83	0.016	0.912562	0.943813	hypothetical protein LOC100381553
AC149475.2_FG007	9	-	152556214	152556891	678	13	21	36	16	12	10	7	8	2.09	2.384	3.332	2.09	2.798	5.933	4.862	4.639	-0.903	0.00936291	0.0292243	N-acetyltransferase
AC149810.2_FG008	9	+	151631159	151633751	1641	95	70	159	73	87	70	41	59	6.26	6.894	8.062	6.367	8.449	8.171	8.872	8.745	-0.302	0.0325298	0.0794557	hypothetical protein LOC100272528
AC149818.2_FG001	9	+	152414897	152420583	1402	94	92	165	70	189	121	62	109	15.919	13.948	14.27	13.768	9.785	12.57	10.776	9.815	0.487	0.00101426	0.00477695	ras-related protein Rab-18
AC149818.2_FG004	9	+	152436844	152437324	264	61	67	88	47	33	13	8	14	14.761	7.958	9.778	9.391	33.721	48.614	30.521	34.996	-1.682	6.78e-06	7.65e-05	cyclin-dependent kinases regulatory subunit
AC149818.2_FG006	9	-	152442986	152445781	1026	194	175	329	154	246	183	121	173	28.313	28.826	38.056	29.86	27.595	32.673	29.361	29.505	0.093	0.403853	0.542869	hypothetical protein LOC100194405
AC149818.2_FG007	9	-	152453633	152454922	1290	6	8	10	6	6	2	5	1	0.549	0.251	1.251	0.137	0.679	1.188	0.71	0.914	-0.795	0.157201	0.269797	hypothetical protein LOC100274824
AC149818.2_FG008	9	-	152460294	152462189	1656	28	29	73	29	29	39	9	27	2.068	3.806	1.754	2.887	2.468	3.355	4.036	3.442	-0.288	0.285657	0.421944	NA
AC149828.2_FG002	9	+	150418899	150423446	645	298	246	476	229	340	259	126	231	62.247	64.896	63.037	63.422	67.426	73.058	67.572	69.791	-0.085	0.307912	0.445472	NA
AC149828.2_FG004	9	+	150487074	150487466	393	30	24	49	22	104	83	37	44	31.249	34.132	30.38	19.827	11.14	11.698	11.416	11.004	1.399	5.46e-06	6.42e-05	NA
AC149829.2_FG002	9	-	151116517	151116771	255	155	172	261	123	52	36	20	33	24.08	22.816	25.309	22.917	88.708	129.205	93.717	94.817	-2.044	3.34e-09	1.93e-07	Putative uncharacterized protein
AC149829.2_FG003	9	-	151118220	151121978	3075	126	63	188	92	91	80	23	64	3.495	4.205	2.414	3.686	5.98	3.925	5.598	5.881	-0.559	0.0103721	0.0317846	NA
AC149829.2_FG006	9	-	151149416	151150702	1287	778	584	1203	600	977	740	426	651	89.642	92.925	106.811	89.576	88.221	86.921	85.587	91.642	0.143	0.113565	0.210533	LOC100283956
AC150739.3_FG001	9	+	155180835	155184676	2443	50	32	56	25	47	20	9	29	2.272	1.323	1.189	2.102	2.987	2.509	2.099	2.012	-0.354	0.168112	0.283892	hypothetical protein LOC100279903
AC152495.1_FG002	10	-	3280568	3284464	3897	77	38	128	65	104	72	15	70	3.151	2.986	1.242	3.181	2.884	1.868	3.007	3.279	0.046	0.852447	0.905509	Rust resistance protein
AC152495.1_FG003	10	-	3297020	3304271	4860	58	42	82	32	52	47	17	50	1.263	1.563	1.129	1.822	1.742	1.655	1.545	1.294	-0.055	0.769854	0.847095	Rust resistance-like protein RP1-2
AC152495.1_FG010	10	-	3369199	3373083	3885	39	30	63	21	64	39	17	32	1.945	1.622	1.412	1.459	1.465	1.479	1.485	1.063	0.291	0.138306	0.244669	Rust resistance-like protein RP1
AC152495.1_FG012	10	-	3382757	3385323	1917	61	33	105	41	57	49	15	46	3.511	4.131	2.525	4.249	4.644	3.297	5.015	4.204	-0.202	0.329978	0.468674	NA
AC152495.1_FG017	10	-	3438490	3441711	3222	59	51	76	30	112	77	41	61	4.105	3.862	4.106	3.353	2.672	3.032	2.16	1.83	0.724	0.000644481	0.00326647	NA
AC155376.2_FG004	8	+	164135912	164138270	1626	43	51	68	39	51	39	20	39	3.704	3.876	3.969	4.248	3.859	6.008	3.829	4.715	-0.143	0.443804	0.581134	NA
AC155376.2_FG005	8	-	164170253	164178076	1446	1124	868	1913	875	1604	1219	574	1150	130.988	136.243	128.094	140.838	113.441	114.986	121.134	118.949	0.238	0.0115297	0.0346667	hypothetical protein LOC100381862
AC155377.1_FG001	3	-	220883061	220902116	5390	1872	737	3210	1425	1995	1887	486	1629	43.707	56.58	29.096	53.521	50.686	26.192	54.53	51.97	0.038	0.882646	0.925582	myosin1
AC155377.1_FG002	3	-	220979652	220985348	1521	207	192	342	184	256	175	108	187	19.875	18.595	22.913	21.772	19.861	24.18	20.588	23.78	-0.047	0.66075	0.764513	NA
AC155390.2_FG002	1	-	32667228	32669225	1998	38	10	63	34	44	50	18	35	2.6	4.044	2.907	3.102	2.776	0.959	2.887	3.345	0.347	0.26682	0.401364	hypothetical protein LOC100194323
AC155434.2_FG001	7	+	173889075	173890521	930	8	2	2	6	10	7	6	5	1.27	1.216	2.082	0.952	1.255	0.412	0.197	1.268	0.935	0.11586	0.213831	NA
AC155434.2_FG004	7	-	173827304	173838463	5208	672	319	1175	540	784	641	139	536	17.776	19.891	8.612	18.226	18.831	11.733	20.658	20.382	-0.093	0.708515	0.802258	hypothetical protein LOC100304359
AC155434.2_FG005	7	-	173817875	173820052	1104	46	36	45	22	37	15	12	18	3.958	2.196	3.507	2.887	6.081	6.246	3.732	3.917	-0.583	0.0447676	0.102412	hypothetical protein LOC100384296
AC155434.2_FG006	7	-	173806883	173808319	1437	203	124	288	153	160	141	43	96	13.148	15.858	9.656	11.831	20.616	16.529	18.351	20.929	-0.522	0.00426695	0.0154035	hypothetical protein LOC100276261
AC155496.2_FG009	5	-	4777029	4786789	2820	348	245	613	273	380	353	148	323	15.912	20.23	16.935	20.284	18.009	16.642	19.904	19.03	0.036	0.760674	0.840925	NA
AC155610.2_FG007	3	+	175686325	175689182	1419	363	258	623	286	382	241	152	199	31.789	27.448	34.566	24.835	37.333	34.828	40.2	39.619	-0.328	0.0117527	0.0351843	hypothetical protein LOC100273498
AC155610.2_FG009	3	+	175701336	175701539	204	21	23	36	28	22	13	9	12	12.735	10.299	14.236	10.417	15.023	21.597	16.158	26.981	-0.66	0.0253499	0.0651377	NA
AC155622.2_FG001	3	-	4444100	4445293	1194	686	425	1083	540	725	496	302	560	71.702	67.136	81.618	83.056	83.848	68.183	83.051	88.902	-0.059	0.616128	0.72964	hypothetical protein LOC100192909
AC155622.2_FG004	3	-	4447439	4448841	777	213	41	314	166	186	167	30	146	28.268	34.736	12.459	33.275	40.006	10.108	37.002	41.996	-0.172	0.64464	0.752458	Putative uncharacterized protein
AC155624.2_FG006	1	+	8264824	8269232	1973	189	193	320	153	221	161	92	156	13.227	13.188	15.047	14.002	13.98	18.738	14.851	15.244	-0.137	0.217268	0.344649	hypothetical protein LOC100382150
AC155624.2_FG011	1	-	8290352	8293428	831	172	129	255	124	184	123	65	110	26.146	23.921	25.24	23.441	30.206	29.736	28.097	29.332	-0.201	0.0594694	0.128133	Putative uncharacterized protein
AC159612.1_FG007	5	+	4582792	4584392	1359	31	19	30	10	11	15	3	12	0.956	1.784	0.712	1.564	3.329	2.678	2.021	1.446	-0.831	0.0315488	0.0775242	NA
AC166636.1_FG008	1	+	19980658	19983477	946	45	37	72	29	54	36	17	32	6.741	6.15	5.799	5.99	6.942	7.492	6.969	6.026	-0.094	0.557183	0.681532	LOC100281229
AC177838.2_FG015	1	+	161143	161925	783	26	15	27	18	29	15	5	11	4.374	3.096	2.061	2.488	4.846	3.67	3.157	4.519	-0.243	0.408066	0.547051	NA
AC177850.2_FG005	1	+	18199712	18200221	510	41	41	81	40	32	12	10	19	7.409	3.803	6.327	6.597	11.732	15.399	14.542	15.417	-1.176	0.0001214	0.000822287	NA
AC177897.2_FG002	1	+	260136128	260138505	1098	122	70	209	91	98	92	44	80	10.539	13.541	12.931	12.903	16.215	12.212	17.429	16.292	-0.307	0.065721	0.138267	hypothetical protein LOC100274874
AC177899.2_FG009	1	+	300444330	300446450	2121	11	4	14	6	11	9	9	8	0.612	0.686	1.369	0.668	0.757	0.361	0.604	0.556	0.401	0.28766	0.424271	NA
AC177908.3_FG002	1	-	72799953	72805415	2394	533	384	902	437	820	648	295	560	40.447	43.745	39.763	41.424	32.492	30.726	34.499	35.882	0.351	0.00180168	0.00765783	transferase, transferring glycosyl groups
AC177936.6_FG008	1	+	285647286	285648424	495	163	183	262	127	277	210	118	173	66.08	68.564	76.924	61.891	48.057	70.817	48.464	50.434	0.377	0.0104626	0.0319975	hypothetical protein LOC100192843
AC177946.2_FG004	1	+	19104324	19104800	477	58	47	80	51	45	38	16	16	11.14	12.875	10.824	5.94	17.745	18.874	15.356	21.017	-0.758	0.00408738	0.0148776	Putative uncharacterized protein
AC182482.3_FG003	3	+	23009311	23012760	1656	62	46	87	33	109	72	46	98	7.773	7.027	8.964	10.48	5.464	5.321	4.81	3.917	0.833	0.000257463	0.00152548	NA
AC182617.3_FG001	3	-	127303985	127310112	1062	128	102	211	91	130	105	51	104	14.455	15.979	15.496	17.342	17.59	18.398	18.192	16.844	-0.129	0.259951	0.394173	hypothetical protein LOC100273435
AC182838.3_FG006	3	-	190509605	190509976	372	18	5	18	6	1	1	0	1	0.317	0.434	0	0.476	7.062	2.575	4.43	3.171	-3.659	9.34e-05	0.000664432	hypothetical protein LOC100384289
AC183315.4_FG006	3	+	28221287	28223015	870	30	23	52	28	58	39	18	18	7.872	7.245	6.676	3.664	5.032	5.064	5.473	6.326	0.291	0.238311	0.369356	NA
AC183319.3_FG001	3	+	37159271	37160060	522	14	8	16	9	7	7	4	12	1.584	2.167	2.473	4.071	3.914	2.936	2.807	3.389	-0.338	0.361316	0.500299	NA
AC183412.5_FG005	2	+	26850541	26854132	3168	45	10	77	33	47	42	24	42	1.752	2.143	2.445	2.348	2.073	0.605	2.225	2.048	0.26	0.404221	0.543205	NA
AC183888.4_FG006	4	-	240239011	240242899	630	7	7	15	5	10	7	6	5	1.874	1.796	3.073	1.405	1.622	2.128	2.18	1.56	0.035	0.919774	0.948778	NA
AC183932.3_FG007	5	+	5576047	5578811	2061	6	3	18	8	5	9	2	5	0.286	0.706	0.313	0.43	0.425	0.279	0.8	0.763	-0.418	0.381758	0.520803	NA
AC183950.2_FG004	8	+	163214353	163217092	1566	7	7	8	7	10	9	1	3	0.754	0.929	0.206	0.339	0.652	0.856	0.468	0.879	-0.045	0.920998	0.949741	NA
AC183950.2_FG005	8	-	163218231	163219697	1467	11	2	15	13	14	16	3	12	1.127	1.763	0.66	1.449	1.094	0.261	0.936	1.742	0.435	0.334284	0.472775	hypothetical protein LOC100274616
AC184130.4_FG012	4	-	235226896	235229977	1092	23	31	50	22	39	37	26	36	4.217	5.476	7.683	5.838	3.074	5.438	4.192	3.96	0.461	0.0625778	0.132989	NA
AC184169.3_FG001	4	+	26793862	26795005	615	23	3	42	22	16	14	4	14	3.072	3.679	2.099	4.031	5.458	0.934	6.253	7.032	-0.585	0.198057	0.321444	NA
AC185226.4_FG001	4	-	162577281	162586986	2790	556	244	874	422	603	515	170	450	25.522	29.832	19.662	28.563	29.083	16.752	28.683	29.732	0.036	0.852178	0.905292	NA
AC185300.4_FG002	4	-	228011331	228012407	1077	43	28	70	27	61	50	29	34	6.688	7.503	8.689	5.591	5.827	4.98	5.951	4.928	0.377	0.051312	0.114192	NA
AC185415.3_FG005	2	-	197683480	197686929	1473	64	55	89	48	73	72	31	60	5.852	7.9	6.791	7.213	6.341	7.152	5.532	6.406	0.183	0.25094	0.383875	NA
AC185466.3_FG001	4	+	181668842	181670224	606	41	19	64	26	35	54	8	36	6.82	14.401	4.26	10.52	9.874	6.006	9.67	8.434	0.146	0.643635	0.751714	NA
AC185471.3_FG005	4	+	166914779	166921755	778	13	5	22	12	11	13	2	4	1.67	2.7	0.83	0.91	2.439	1.231	2.589	3.032	-0.488	0.250853	0.383793	microtubule motor
AC186166.3_FG008	5	+	1818155	1819825	705	21	13	45	13	36	17	14	28	6.03	3.897	6.408	7.033	4.347	3.532	5.844	3.625	0.378	0.172158	0.289248	NA
AC186231.4_FG002	1	+	202624720	202625559	840	196	128	237	128	677	434	234	417	95.171	83.501	89.892	87.912	34.052	29.189	25.834	29.954	1.633	7.1e-10	5.85e-08	hypothetical protein LOC100272479
AC186417.3_FG006	1	+	13087620	13088273	654	18	8	43	18	0	0	0	0	0	0	0	0	4.017	2.343	6.02	5.41	-19.495	7.27e-07	1.28e-05	NA
AC186606.4_FG003	1	-	182626670	182627576	907	9	4	9	3	10	4	1	4	1.302	0.713	0.356	0.781	1.448	0.845	0.909	0.65	-0.097	0.833167	0.892127	bZIP protein
AC187098.4_FG011	7	-	174836643	174838301	1659	85	54	139	72	83	60	29	64	5.908	5.845	5.641	6.832	7.477	6.235	7.672	8.531	-0.259	0.104793	0.197927	LOC100285941
AC187157.4_FG001	8	-	22685341	22686442	876	35	19	49	21	31	15	8	8	4.179	2.767	2.947	1.617	5.831	4.155	5.122	4.712	-0.702	0.0232953	0.0608375	NA
AC187157.4_FG002	8	+	22678378	22682240	1425	108	77	174	80	107	71	28	71	8.867	8.052	6.341	8.823	11.061	10.351	11.18	11.036	-0.369	0.0162522	0.0457522	hypothetical protein LOC100216910
AC187157.4_FG005	8	-	22640866	22645283	2577	937	737	1415	679	669	472	241	412	30.655	29.601	30.178	28.312	53.064	54.783	50.276	51.794	-0.778	1.08e-07	2.92e-06	Putative uncharacterized protein
AC187262.4_FG007	1	-	184699840	184700461	504	372	377	585	321	521	332	168	270	122.068	106.46	107.563	94.869	107.717	143.286	106.279	125.198	-0.105	0.365989	0.504962	hypothetical protein LOC100272240
AC187551.3_FG002	8	-	94438246	94440159	1914	46	30	51	34	47	28	9	32	2.9	2.364	1.517	2.961	3.507	3.002	2.44	3.492	-0.203	0.385119	0.524354	NA
AC187843.3_FG006	10	+	7440080	7440550	471	22	29	28	12	14	15	4	12	3.51	5.147	2.74	4.512	6.817	11.794	5.443	5.008	-0.727	0.0462012	0.104987	NA
AC188023.3_FG005	6	+	165316789	165317941	873	86	80	135	41	86	59	49	59	11.633	10.922	18.112	11.968	14.377	17.554	14.159	9.232	-0.096	0.636185	0.745611	hypothetical protein LOC100277162
AC188710.4_FG006	6	+	129138400	129144473	4959	5	10	13	11	13	11	3	14	0.31	0.358	0.195	0.5	0.147	0.386	0.24	0.436	0.367	0.362302	0.501086	NA
AC188838.3_FG005	6	+	150658552	150660183	1632	30	21	51	26	45	30	19	27	3.256	2.971	3.757	2.93	2.683	2.465	2.861	3.132	0.23	0.221668	0.349709	NA
AC189750.4_FG004	7	-	152351854	152354543	1548	112	91	210	84	195	146	64	115	14.875	15.243	13.341	13.156	10.559	11.261	12.421	10.667	0.377	0.00492054	0.0172741	adenosine 5'-phosphosulfate reductase-like1
AC189795.3_FG001	10	+	144935718	144936437	720	17	17	20	8	6	6	4	8	0.984	1.347	1.793	1.968	3.446	4.523	2.543	2.184	-1.065	0.0103905	0.0318281	NA
AC189879.3_FG003	9	+	86402098	86407999	2955	196	134	304	156	137	87	49	103	5.475	4.758	5.351	6.173	9.68	8.686	9.42	10.377	-0.766	2.36e-05	0.000214128	hypothetical protein LOC100384364
AC190480.1_FG007	2	-	230916694	230918286	1593	9	5	10	5	9	5	2	0	0.667	0.507	0.405	0	0.825	0.601	0.575	0.617	-0.56	0.326477	0.464887	NA
AC190526.3_FG004	5	-	156197707	156201103	618	44	47	62	19	58	35	28	44	11.082	9.153	14.62	12.608	10.39	14.568	9.186	6.043	0.254	0.299882	0.437107	NA
AC190544.2_FG004	2	-	219912429	219912647	219	5	4	4	2	7	9	4	8	3.774	6.642	5.894	6.469	3.332	3.499	1.672	1.795	1.208	0.0146802	0.0421202	NA
AC190609.3_FG002	4	-	194340222	194342295	632	811	870	1323	656	790	494	326	449	147.607	126.325	166.451	125.811	187.273	263.69	191.674	204.037	-0.538	0.000571812	0.0029579	60S ribosomal protein L38
AC190609.3_FG003	4	+	194342557	194343985	789	32	31	59	36	19	20	13	19	2.844	4.097	5.317	4.264	5.919	7.526	6.847	8.969	-0.841	0.00297968	0.0115353	LOC100285130
AC190609.3_FG004	4	-	194405475	194411088	2085	156	114	268	106	211	163	86	143	11.95	12.635	13.31	12.146	10.919	10.473	11.769	9.994	0.238	0.0348097	0.0836729	hypothetical protein LOC100383437
AC190623.3_FG001	3	+	192033354	192034113	679	6	9	7	6	45	33	18	23	7.826	7.855	8.554	5.999	1.29	2.539	0.944	1.737	2.381	1.5e-06	2.25e-05	LOC100283816
AC190623.3_FG002	3	-	192039428	192042682	2337	44	48	77	45	359	260	135	241	18.14	17.98	18.641	18.262	2.748	3.934	3.017	3.785	2.51	1.52e-11	3.27e-09	NA
AC190628.4_FG007	4	-	181782174	181790662	2664	274	164	504	211	379	352	111	255	16.8	21.354	13.445	16.951	15.01	11.792	17.323	15.569	0.246	0.140301	0.247756	NA
AC190636.3_FG005	5	-	813734	814828	1095	35	63	99	45	90	50	40	60	9.706	7.38	11.788	9.703	4.665	11.021	8.278	8.078	0.301	0.20518	0.3303	NA
AC190652.3_FG001	3	-	50084980	50089432	762	25	11	32	16	13	17	2	12	2.015	3.606	0.847	2.789	4.788	2.765	3.845	4.128	-0.628	0.0812043	0.162544	NA
AC190743.3_FG012	9	-	119202475	119202907	244	36	21	61	28	40	42	18	35	19.358	27.819	23.805	25.402	21.532	16.486	22.891	22.557	0.212	0.300978	0.438265	NA
AC190749.3_FG006	4	+	162083355	162084414	411	2	7	5	4	16	9	6	4	4.597	3.539	4.711	1.723	0.71	3.262	1.114	1.913	1.254	0.0228096	0.0598565	NA
AC190750.2_FG014	2	+	2997711	3001870	1482	85	67	128	58	105	62	30	61	8.366	6.761	6.532	7.289	8.37	8.66	7.908	7.693	-0.101	0.459295	0.595824	F-box domain containing protein
AC190788.2_FG005	2	+	199691123	199692632	507	4	10	26	5	30	24	11	15	6.987	7.65	7.001	5.239	1.151	3.778	4.696	1.939	1.154	0.00615694	0.0206829	NA
AC190885.4_FG006	4	+	184951428	184952156	729	9	8	11	4	9	6	3	3	1.458	1.33	1.328	0.729	1.802	2.102	1.382	1.079	-0.307	0.430178	0.568285	NA
AC190909.3_FG004	5	-	64335786	64339361	1593	146	55	270	125	158	170	25	151	11.712	17.247	5.064	16.786	13.375	6.614	15.519	15.425	0.073	0.821392	0.884079	NA
AC190985.3_FG006	7	-	134319669	134321259	867	8	3	24	16	13	14	0	13	1.771	2.61	0	2.655	1.347	0.663	2.535	3.628	-0.045	0.935208	0.958653	NA
AC190999.2_FG004	2	-	183934917	183945298	3525	54	42	121	52	46	38	10	38	1.541	1.742	0.915	1.909	2.236	2.282	3.143	2.9	-0.709	0.00542554	0.018663	NA
AC191009.3_FG004	1	+	298501323	298503474	330	203	190	335	149	240	183	95	137	85.88	89.622	92.896	73.518	89.774	110.289	92.95	88.755	-0.117	0.281735	0.418397	NA
AC191069.3_FG004	8	-	37657960	37661681	703	79	85	107	47	24	22	10	16	4.031	5.058	4.59	4.03	16.4	23.161	13.936	13.142	-1.855	1.28e-06	1.98e-05	hypothetical protein LOC100277329
AC191113.2_FG002	2	-	6354513	6356489	1977	951	726	1499	693	1360	973	444	915	81.232	79.54	72.471	81.96	70.201	70.343	69.425	68.905	0.222	0.01681	0.047014	hypothetical protein LOC100383251 (LOC100383251), mRNA
AC191246.3_FG006	5	-	172931601	172933427	1827	22	5	17	10	10	8	3	7	0.646	0.708	0.53	0.678	1.757	0.524	0.852	1.076	-0.647	0.132538	0.236999	hypothetical protein LOC100382300
AC191251.3_FG005	5	+	4975279	4996060	1309	30	27	48	28	21	31	10	31	1.894	3.827	2.465	4.194	3.345	3.951	3.358	4.205	-0.206	0.448421	0.585289	cell differentiation protein rcd1
AC191254.3_FG001	5	-	176191590	176193125	588	3	2	5	2	11	4	6	9	2.209	1.099	3.293	2.711	0.745	0.652	0.779	0.669	1.634	0.00313746	0.0120278	NA
AC191283.3_FG004	2	+	114763714	114769341	951	266	75	443	187	295	301	50	265	36.63	51.152	16.966	49.346	40.82	15.107	42.652	38.653	0.226	0.50527	0.636831	NA
AC191676.3_FG011	5	+	15546474	15547368	783	36	34	39	26	24	6	14	25	3.619	1.238	5.77	5.654	6.71	8.318	4.561	6.527	-0.676	0.0810227	0.162308	NA
AC191771.3_FG008	5	-	60600492	60602235	390	52	53	78	27	72	49	36	56	21.8	20.305	29.787	25.428	19.459	26.032	18.313	13.609	0.34	0.10148	0.193314	hypothetical protein LOC100191281
AC192244.3_FG001	5	+	76210306	76210828	523	185	113	251	104	137	94	43	90	30.933	29.047	26.531	30.474	51.623	41.387	43.943	39.089	-0.538	0.000929369	0.0044329	proteasome subunit alpha type 1 (LOC100282706), mRNA
AC192244.3_FG007	5	+	76217269	76220513	813	120	122	226	96	211	139	96	138	30.647	27.631	38.104	30.059	21.541	28.745	25.453	23.212	0.377	0.00878874	0.0277326	bifunctional coenzyme A synthase
AC192362.3_FG002	1	+	230122832	230123475	495	103	121	178	77	149	106	70	121	35.545	34.608	45.633	43.288	30.367	46.824	32.926	30.578	0.212	0.190041	0.311524	NA
AC192362.3_FG003	1	+	230119710	230122502	1326	263	167	415	215	351	268	108	256	31.258	32.664	26.282	34.189	28.946	24.125	28.657	31.873	0.184	0.156502	0.268779	hypothetical protein LOC100381472
AC192367.2_FG002	4	-	58493410	58496647	531	13	22	17	8	11	11	5	13	2.446	3.348	3.039	4.335	3.573	7.936	2.931	2.962	-0.29	0.464653	0.600794	NA
AC192451.3_FG001	5	-	137851622	137855580	1218	770	648	1050	509	792	510	319	503	76.785	67.671	84.514	73.133	92.26	101.911	78.934	82.147	-0.192	0.0735929	0.15065	hypothetical protein LOC100191702
AC193324.3_FG002	10	+	137935950	137944665	3603	43	15	68	26	44	33	4	35	1.442	1.48	0.358	1.72	1.742	0.797	1.728	1.419	-0.081	0.807744	0.874418	NA
AC193379.3_FG001	3	-	186061860	186069832	2940	311	154	463	213	339	300	109	280	13.616	16.491	11.964	16.866	15.438	10.034	14.42	14.241	0.167	0.313659	0.451619	NA
AC193500.3_FG003	1	+	1780238	1781389	1152	11	12	11	8	15	11	5	3	1.538	1.543	1.401	0.461	1.394	1.995	0.874	1.365	-0.018	0.964976	0.97797	NA
AC193591.3_FG001	4	+	226791362	226791868	507	73	67	100	50	100	66	43	44	23.291	21.039	27.368	15.369	21.013	25.314	18.06	19.386	0.095	0.598135	0.715299	NA
AC193598.3_FG002	6	+	5503430	5507323	3894	53	24	80	49	49	50	23	39	1.486	2.075	1.906	1.774	1.986	1.181	1.881	2.474	-0.038	0.86749	0.915907	NA
AC193632.2_FG002	4	-	39794587	39796928	1833	9	11	25	7	26	17	5	17	1.675	1.499	0.88	1.642	0.717	1.15	1.249	0.751	0.629	0.0487435	0.109576	NA
AC193754.3_FG008	2	-	35880818	35882857	2040	77	43	139	40	79	88	26	75	4.573	6.972	4.113	6.511	5.508	4.038	6.239	3.854	0.189	0.404481	0.543426	NA
AC193786.3_FG005	8	+	157922747	157923803	744	32	15	36	13	6	1	1	0	0.952	0.217	0.434	0	6.277	3.862	4.43	3.435	-3.281	2.29e-05	0.000208519	NA
AC194005.3_FG004	6	-	61414180	61414791	612	5	7	12	3	13	4	4	6	2.508	1.056	2.109	1.736	1.192	2.191	1.795	0.964	0.306	0.460469	0.596837	NA
AC194022.3_FG013	3	+	2783126	2783395	270	78	85	116	43	42	29	18	33	18.369	17.359	21.513	21.644	42.16	60.304	39.338	31.306	-1.098	0.000122493	0.000827818	Putative uncharacterized protein
AC194158.3_FG005	5	+	17891415	17892008	594	9	11	15	10	27	12	6	8	5.368	3.265	3.259	2.385	2.211	3.547	2.312	3.309	0.519	0.140032	0.247376	NA
AC194264.3_FG006	1	+	205501856	205505681	708	55	13	71	30	47	51	7	32	7.839	11.642	3.19	8.004	11.337	3.517	9.182	8.329	0.005	0.987872	0.993029	NA
AC194272.3_FG003	1	+	195556984	195557812	402	47	55	62	24	76	36	31	46	22.325	14.473	24.884	20.264	17.062	26.208	14.122	11.736	0.299	0.23838	0.369438	NA
AC194298.3_FG005	3	-	204583775	204583963	189	27	50	41	23	19	24	12	15	11.871	20.522	20.488	14.055	20.848	50.676	19.863	23.922	-0.725	0.0554986	0.121507	Putative uncharacterized protein
AC194341.4_FG002	8	-	141393218	141395336	369	374	411	681	300	505	314	226	327	161.607	137.525	197.637	156.932	147.916	213.357	168.982	159.815	-0.042	0.740711	0.82658	hydrogen-transporting ATP synthase, rotational mechanism
AC194341.4_FG004	8	+	141377175	141378917	1488	34	23	35	23	44	29	18	24	3.492	3.15	3.904	2.856	3.335	2.961	2.154	3.038	0.289	0.188766	0.310168	hypothetical protein LOC100279285
AC194389.3_FG001	1	-	80181580	80183251	880	186	88	259	155	221	141	53	146	29.656	25.895	19.435	29.381	30.846	19.155	26.949	34.624	-0.022	0.909831	0.942339	LOC100281593
AC194425.3_FG005	3	+	191278468	191279273	710	103	115	172	59	177	129	68	106	29.438	29.364	30.906	26.439	21.171	31.026	22.181	16.335	0.402	0.0228207	0.059872	NA
AC194914.3_FG002	1	-	99538428	99539066	639	63	49	93	40	38	29	23	25	7.022	7.335	11.615	6.928	14.388	14.689	13.326	12.305	-0.769	0.00088894	0.0042668	cyclase/dehydrase family protein
AC194965.4_FG001	6	-	127378081	127381769	1686	304	173	456	198	355	271	110	241	24.864	25.977	21.053	25.313	26.314	19.655	24.764	23.085	0.097	0.437505	0.574665	NA
AC194965.4_FG004	6	-	127446073	127447275	432	126	117	182	77	138	115	56	69	37.722	43.022	41.83	28.285	42.565	51.879	38.575	35.037	-0.112	0.48236	0.616428	NA
AC194970.5_FG001	2	-	207236995	207238335	1104	70	60	111	54	121	73	55	75	12.942	10.686	16.076	12.03	9.253	10.411	9.206	9.615	0.448	0.00686602	0.0226222	Putative geranylgeranyl pyrophosphate synthase 1
AC194970.5_FG002	2	-	207226557	207227722	951	14	12	20	9	14	8	5	7	1.738	1.36	1.697	1.303	2.148	2.417	1.926	1.86	-0.392	0.168933	0.284963	NA
AC194970.5_FG004	2	+	207352016	207363462	2166	252	164	398	183	314	263	124	237	17.119	19.624	18.473	19.377	16.979	14.504	16.825	16.608	0.236	0.0364425	0.0867348	NA
AC194970.5_FG005	2	-	207251167	207255709	1035	341	249	529	260	348	221	143	229	39.704	34.509	44.584	39.182	48.082	46.084	46.799	49.381	-0.236	0.0277128	0.0699035	LOC100284122
AC194970.5_FG009	2	+	207265904	207268967	1437	192	143	292	125	142	87	73	77	11.669	9.785	16.393	9.489	19.499	19.062	18.606	17.099	-0.657	0.000626783	0.00319247	ruvB-like 2
AC194974.3_FG005	5	-	207662288	207665389	2964	162	131	296	126	187	115	61	114	7.45	6.27	6.641	6.811	7.976	8.466	9.144	8.356	-0.275	0.0218703	0.0578821	hypothetical protein LOC100193302
AC195147.3_FG008	7	+	168081874	168082344	471	12	12	21	18	33	25	9	12	8.273	8.578	6.166	4.512	3.718	4.88	4.082	7.512	0.608	0.0645459	0.136398	NA
AC195154.3_FG004	3	+	203500963	203507842	3546	679	400	1069	479	742	723	242	579	24.709	32.952	22.022	28.915	27.945	21.608	27.603	26.553	0.112	0.443652	0.58101	NA
AC195172.3_FG001	8	+	4467802	4473237	1440	20	15	31	16	10	6	6	8	0.82	0.673	1.345	0.984	2.027	1.995	1.971	2.184	-1.141	0.000904071	0.00433123	NA
AC195235.3_FG003	2	-	13459177	13467511	1320	8	5	27	13	31	28	13	27	2.773	3.428	3.178	3.622	0.884	0.726	1.873	1.936	1.228	0.00138586	0.00615628	NA
AC195340.3_FG001	5	-	5433227	5435612	1353	4409	3395	6881	3492	3061	2048	1119	2000	267.154	244.631	266.881	261.771	475.569	480.655	465.666	507.34	-0.849	8.49e-08	2.39e-06	Tubulin alpha-3 chain (Alpha-3-tubulin)
AC195340.3_FG002	5	+	5423706	5426538	672	716	661	1146	570	336	261	171	266	59.043	62.77	82.113	70.097	155.494	188.419	156.148	166.736	-1.254	2.4e-08	8.89e-07	NADH-ubiquinone oxidoreductase 23 kDa subunit
AC195340.3_FG004	5	-	5377800	5382786	3444	1341	1010	1994	992	1668	1162	499	1022	57.191	54.528	46.754	52.551	56.825	56.176	53.013	56.62	-0.03	0.741861	0.827217	hypothetical protein LOC100382108
AC195347.4_FG004	5	+	180876768	180878219	1452	175	145	309	158	173	139	74	135	14.069	15.471	16.446	16.465	17.589	19.129	19.486	21.39	-0.278	0.0223405	0.0588832	hypothetical protein LOC100278330
AC195587.4_FG004	6	+	78610403	78619923	3939	406	260	586	296	528	386	160	374	15.829	15.837	13.107	16.814	15.042	12.644	13.622	14.772	0.187	0.111861	0.208142	NA
AC195785.3_FG004	1	-	180815572	180818715	3144	70	54	102	61	54	33	20	41	2.028	1.696	2.053	2.309	3.249	3.29	2.971	3.814	-0.663	0.00115705	0.00532855	hypothetical protein LOC100279369
AC195860.3_FG005	6	+	163871992	163873643	315	12	13	26	13	9	7	3	4	3.374	3.591	3.073	2.249	5.56	7.905	7.558	8.113	-1.171	0.0017735	0.00755772	Cytochrome c oxidase assembly protein COX19
AC195860.3_FG006	6	-	163868874	163870703	1284	108	122	179	108	70	56	39	46	6.438	7.049	9.801	6.344	12.275	18.201	12.765	16.534	-0.998	6.17e-05	0.000472865	hypothetical protein LOC100191559
AC195874.2_FG002	2	-	219552659	219558699	852	260	263	456	194	434	308	184	285	60.151	58.424	69.689	59.237	44.535	59.13	49.006	44.759	0.365	0.00315531	0.0120881	AP-2 complex subunit sigma-1 (Sigma2-adaptin)
AC196066.3_FG003	1	-	248460630	248462023	681	27	13	38	16	31	21	5	11	5.375	4.984	2.369	2.86	5.786	3.657	5.109	4.618	-0.172	0.556043	0.680466	NA
AC196090.3_FG006	9	+	154016088	154018334	2247	26	15	37	16	8	4	4	5	0.42	0.288	0.574	0.394	1.689	1.279	1.508	1.4	-1.85	2.03e-05	0.00018952	hypothetical protein LOC100193436
AC196156.3_FG003	1	-	261093688	261093969	282	60	48	95	33	49	33	11	23	20.518	18.912	12.587	14.443	31.051	32.605	30.846	23.003	-0.726	0.002246	0.0091495	Putative uncharacterized protein
AC196158.3_FG002	8	-	31979543	31980835	1293	13	7	16	11	14	7	3	15	1.279	0.875	0.749	2.054	1.467	1.037	1.133	1.672	0.029	0.935899	0.959042	hypothetical protein LOC100384365
AC196202.3_FG007	10	-	71810095	71810736	642	9	7	20	7	9	9	2	3	1.655	2.266	1.005	0.828	2.046	2.089	2.852	2.143	-0.592	0.13379	0.238714	NA
AC196278.2_FG003	4	-	208486041	208488216	768	34	7	47	28	17	12	3	11	2.614	2.525	1.261	2.536	6.461	1.746	5.603	7.167	-1.126	0.0128005	0.0376982	NA
AC196278.2_FG004	4	-	208417834	208422780	879	51	19	80	39	29	12	6	15	3.896	2.206	2.203	3.022	8.467	4.141	8.333	8.722	-1.299	0.000682854	0.00342748	NA
AC196426.3_FG007	8	-	139014642	139020725	2235	1336	699	2091	922	1567	1239	506	1091	82.792	89.593	73.056	86.444	87.237	59.909	85.664	81.092	0.121	0.38827	0.527136	NA
AC196465.3_FG002	8	+	149888154	149888780	627	6	12	13	9	8	2	0	5	1.507	0.516	0	1.412	1.397	3.666	1.898	2.822	-1.126	0.0547302	0.120229	NA
AC196465.3_FG006	8	+	149903000	149909521	2100	113	64	151	90	142	110	29	123	7.985	8.466	4.456	10.372	7.853	5.838	6.584	8.425	0.224	0.307534	0.445186	NA
AC196475.3_FG004	4	-	32249665	32251536	1095	5615	3719	8246	4087	8249	5326	2594	4443	889.577	786.08	764.436	718.542	748.353	650.585	689.524	733.691	0.204	0.0610688	0.130585	Caffeic acid 3-O-methyltransferase (EC 2.1.1.68)(S-adenosysl-L-methionine:caffeic acid 3-O-methyltransferase)(CAOMT)(COMT)
AC196475.3_FG005	4	+	32243054	32246208	1902	887	684	1330	619	1018	754	314	622	63.202	64.068	53.273	57.912	68.059	68.887	64.027	63.974	-0.103	0.264099	0.398558	hypothetical protein LOC100279888
AC196489.3_FG002	2	-	63944481	63944981	501	247	238	391	189	141	82	52	78	33.234	26.452	33.493	27.571	71.95	90.998	71.459	74.156	-1.307	4.55e-08	1.47e-06	LOC100282351
AC196708.3_FG006	4	+	237687877	237688275	399	37	34	54	17	37	22	15	18	10.95	8.911	12.131	7.989	13.533	16.323	12.392	8.375	-0.319	0.182791	0.302704	NA
AC196779.3_FG003	6	+	69566698	69567925	900	15	11	16	9	7	7	5	6	0.918	1.257	1.793	1.181	2.432	2.341	1.628	1.966	-0.724	0.0430933	0.0993186	acid phosphatase 1
AC196956.3_FG003	7	+	78360556	78363204	1047	2	4	13	6	17	14	3	7	1.917	2.161	0.925	1.184	0.279	0.732	1.137	1.126	1.017	0.0342965	0.0827048	NA
AC196957.3_FG005	1	-	181633452	181635532	582	3	5	17	0	25	21	5	16	5.072	5.831	2.772	4.868	0.752	1.646	2.675	0	1.74	0.00335063	0.0126643	NA
AC196961.2_FG003	7	+	148082947	148083258	312	40	70	107	51	15	7	7	11	5.677	3.626	7.24	6.243	18.71	42.977	31.401	32.132	-2.442	1.89e-06	2.7e-05	Histone H4
AC196974.3_FG008	4	-	6165232	6165982	693	9	7	16	8	5	4	1	3	0.852	0.933	0.466	0.767	1.895	1.935	2.114	2.269	-1.316	0.00288956	0.0112609	NA
AC196978.5_FG007	10	-	4516274	4517728	696	0	0	0	0	58	30	8	23	9.84	6.966	3.709	5.852	0	0	0	0	21.571	3.53e-08	1.21e-06	NA
AC197013.3_FG003	7	-	159033700	159034362	297	40	6	65	20	41	36	3	21	16.301	19.59	3.259	12.521	19.655	3.87	20.039	13.237	-0.057	0.896018	0.933764	NA
AC197029.3_FG003	7	-	105507165	105508617	855	15	4	22	6	9	6	2	6	1.243	1.134	0.755	1.243	2.56	0.896	2.356	1.379	-0.714	0.0980261	0.188356	NA
AC197056.3_FG005	2	-	75419239	75423605	1665	179	152	245	121	202	123	93	162	14.326	11.939	18.024	17.23	15.69	17.487	13.473	14.285	0.045	0.752076	0.834978	NA
AC197118.3_FG005	5	-	78820119	78821393	1275	166	142	255	137	187	103	66	102	17.319	13.056	16.704	14.167	19.001	21.334	18.313	21.122	-0.33	0.0158594	0.0448018	Antigenic determinant of rec-A proteinPutative uncharacterized protein ;
AC197122.3_FG003	5	+	15703665	15718967	1776	270	83	404	178	287	235	51	219	19.082	21.385	9.266	21.837	22.187	8.952	20.829	19.702	0.062	0.828536	0.888883	NA
AC197146.3_FG001	10	-	2480007	2481833	1827	61	57	103	47	14	11	10	15	0.905	0.973	1.766	1.454	4.873	5.976	5.162	5.057	-2.106	1.62e-07	3.95e-06	hypothetical protein LOC100383027
AC197150.3_FG003	3	+	87780430	87783974	3389	103	121	160	82	196	131	74	119	6.829	6.247	7.046	6.218	4.435	6.839	4.323	4.756	0.437	0.00860043	0.0272363	NA
AC197246.3_FG001	1	-	192101696	192103976	651	82	87	125	55	107	72	51	67	19.409	17.874	25.28	18.226	18.382	25.599	17.581	16.608	0.074	0.651016	0.757283	ras-related protein ARA-4
AC197246.3_FG003	1	+	191987932	191990561	402	155	170	263	122	103	70	38	60	30.256	28.142	30.503	26.431	56.27	81.006	59.903	59.656	-1.1	1.34e-06	2.06e-05	60S ribosomal protein L32 Fragment
AC197340.3_FG003	2	+	41965482	41965856	168	12	8	18	10	5	2	4	2	3.514	1.924	7.683	2.108	10.424	9.122	9.81	11.701	-1.576	0.00192358	0.00808859	NA
AC197355.3_FG001	5	+	104969846	104970052	207	6	9	11	9	13	5	3	2	7.416	3.904	4.677	1.711	4.23	8.328	4.866	8.547	-0.317	0.495669	0.628651	NA
AC197377.3_FG004	4	+	43178199	43182604	360	13	14	27	13	0	0	0	0	0	0	0	0	5.27	7.449	6.867	7.098	-18.626	6.81e-08	2e-06	NA
AC197545.3_FG002	1	-	27401504	27406941	1281	79	40	123	62	57	30	9	39	5.254	3.785	2.267	5.391	9	5.981	8.792	9.514	-0.877	0.00254146	0.0101449	NA
AC197555.3_FG008	3	+	227494431	227495354	924	141	131	234	92	153	100	68	92	19.553	17.491	23.748	17.632	22.27	27.158	23.188	19.572	-0.213	0.118973	0.218089	DNA-damage-repair/toleration protein DRT102
AC197578.4_FG001	3	-	192774502	192779708	1818	41	29	63	29	34	27	14	43	2.208	2.4	2.485	4.189	3.291	3.056	3.173	3.136	-0.138	0.55205	0.677139	hypothetical protein LOC100280148
AC197672.3_FG002	10	+	98135181	98154139	6978	1053	411	1681	775	898	878	209	742	15.196	20.335	9.665	18.831	22.023	11.282	22.058	21.832	-0.222	0.394987	0.533684	Acetyl CoA carboxylase Fragment (EC 6.4.1.2)
AC197699.3_FG002	9	-	17002567	17006457	1947	8	10	24	14	28	36	10	27	1.698	2.988	1.657	2.456	0.6	0.984	1.129	1.413	1.163	0.00206274	0.00855247	NA
AC197699.3_FG003	9	+	16996583	17000816	2067	105	68	147	66	111	82	37	74	6.341	6.411	5.776	6.34	7.413	6.302	6.512	6.277	-0.042	0.741745	0.827127	Putative uncharacterized protein
AC197705.4_FG006	8	+	118186657	118188309	1653	267	196	380	179	270	191	109	168	19.288	18.674	21.278	17.998	23.573	22.713	21.049	21.286	-0.162	0.100101	0.191297	NA
AC197705.4_FG007	8	-	118191461	118195143	1584	358	275	552	242	306	227	116	194	22.812	23.161	23.631	21.689	32.984	33.256	31.908	30.032	-0.449	0.000103259	0.00072079	hypothetical protein LOC100274105
AC197705.4_FG011	8	+	118078273	118090836	2895	107	83	159	103	170	134	52	136	6.934	7.481	5.796	8.319	5.394	5.492	5.029	6.994	0.398	0.0189804	0.0516904	NA
AC197717.3_FG002	9	+	146816174	146818566	1182	46	43	59	35	54	47	22	34	5.395	6.426	6.006	5.094	5.68	6.969	4.57	5.821	0.066	0.713921	0.80618	Ninja-family protein 1
AC197758.3_FG004	4	+	183941776	183944103	1002	56	64	85	47	72	39	15	50	8.485	6.29	4.831	8.837	8.156	12.235	7.767	9.22	-0.254	0.245771	0.377968	peroxidase 52
AC198169.4_FG004	5	-	188389143	188390957	1776	276	194	518	219	327	288	145	237	21.742	26.208	26.346	23.632	22.68	20.924	26.706	24.24	0.076	0.507439	0.638895	NA
AC198179.4_FG001	6	-	35314651	35316707	1572	8	7	11	8	11	15	2	4	0.826	1.542	0.411	0.451	0.743	0.853	0.641	1	0.207	0.635362	0.745106	Putative uncharacterized protein
AC198206.5_FG001	5	+	128454834	128463337	1752	74	90	124	69	92	67	36	54	6.201	6.18	6.631	5.458	6.164	9.84	6.48	7.742	-0.238	0.16097	0.274635	NA
AC198353.5_FG004	2	+	188770909	188785073	1602	78	57	96	42	48	36	23	35	3.538	3.632	4.633	3.869	7.106	6.816	5.487	5.154	-0.635	0.00225198	0.00917223	NA
AC198361.3_FG004	1	-	233330196	233331681	1332	301	186	446	191	296	197	100	179	26.241	23.902	24.226	23.798	32.979	26.749	30.659	28.187	-0.232	0.0436887	0.100387	hypothetical protein LOC100382683
AC198403.3_FG001	4	-	10900952	10901590	639	3	3	5	4	11	11	2	6	2.033	2.782	1.01	1.663	0.685	0.899	0.716	1.231	1.298	0.00899577	0.02825	CBF-like protein
AC198418.3_FG005	1	+	295106763	295189976	2782	45	26	62	32	71	48	21	34	3.014	2.788	2.436	2.164	2.361	1.79	2.041	2.261	0.368	0.059136	0.127587	hypothetical protein LOC100191761
AC198421.3_FG003	10	-	23186708	23187466	666	3	8	12	8	3	3	1	2	0.532	0.728	0.485	0.532	0.657	2.301	1.65	2.361	-1.482	0.0141566	0.0409111	NA
AC198481.3_FG004	7	+	170099729	170103818	2736	982	638	1678	800	1123	952	301	913	48.469	56.234	35.501	59.094	52.38	44.668	56.156	57.477	-0.031	0.846927	0.901702	NA
AC198490.3_FG003	8	+	106277379	106278787	456	19	9	20	15	31	14	1	20	8.028	4.962	0.708	7.767	6.081	3.781	4.016	6.466	0.34	0.413985	0.553199	NA
AC198518.3_FG003	3	+	107351263	107362589	1367	290	231	479	196	321	197	122	182	27.729	23.29	28.799	23.577	30.96	32.369	32.084	28.184	-0.224	0.0403695	0.0939898	hypothetical protein LOC100276166
AC198725.4_FG004	3	+	217292977	217294257	1281	7	4	5	7	10	7	4	6	0.922	0.883	1.008	0.829	0.797	0.598	0.357	1.074	0.527	0.220602	0.348292	ovate protein
AC198725.4_FG007	3	-	217231435	217244458	3156	237	155	472	170	331	252	102	229	12.385	12.905	10.429	12.85	10.959	9.408	13.694	10.589	0.159	0.25666	0.390558	Putative uncharacterized protein
AC198725.4_FG009	3	-	217212884	217215223	1059	6	7	13	3	10	9	3	6	1.115	1.373	0.914	1.003	0.827	1.266	1.124	0.557	0.259	0.478034	0.612804	WRKY11 - superfamily of TFs having WRKY and zinc finger domains (LOC100281232), mRNA
AC198937.4_FG003	4	-	83615531	83617710	855	14	7	17	15	24	14	7	19	3.315	2.646	2.642	3.935	2.39	1.568	1.821	3.449	0.565	0.0837671	0.166535	NA
AC198982.3_FG006	8	+	146463134	146463855	393	22	9	29	14	18	14	13	20	5.408	5.757	10.674	9.012	8.17	4.387	6.757	7.003	0.14	0.644341	0.752236	NA
AC199001.3_FG005	8	+	134902882	134904730	1359	215	74	356	149	226	190	50	161	19.637	22.595	11.872	20.98	23.088	10.43	23.986	21.552	-0.021	0.935348	0.958683	NA
AC199058.2_FG001	10	+	19588511	19590481	408	25	6	34	12	17	14	0	13	4.92	5.546	0	5.643	8.942	2.817	7.63	5.782	-0.498	0.294672	0.431575	NA
AC199067.2_FG004	3	+	176451543	176452178	636	5	13	25	12	18	7	10	6	3.342	1.779	5.074	1.671	1.147	3.915	3.599	3.709	-0.111	0.798692	0.86791	hypothetical protein LOC100276582
AC199068.2_FG017	2	-	235329845	235331604	1683	17	25	22	8	30	21	10	11	2.105	2.017	1.917	1.157	1.474	2.845	1.197	0.934	0.285	0.414179	0.553362	hypothetical protein LOC100272760
AC199315.4_FG001	8	+	138225306	138225551	246	31	45	48	32	35	21	22	19	16.801	13.796	28.858	13.678	18.391	35.04	17.866	25.57	-0.394	0.187789	0.309096	Protein transport protein Sec61 beta subunitPutative uncharacterized protein ;
AC199363.4_FG003	8	+	84961531	84965218	942	96	68	152	84	107	81	31	67	13.413	13.897	10.619	12.595	14.873	13.828	14.775	17.529	-0.196	0.180445	0.299753	NA
AC199487.4_FG003	1	-	165812007	165812252	246	9	7	13	7	5	4	0	6	2.4	2.628	0	4.319	5.339	5.451	4.839	5.594	-0.962	0.0554501	0.121424	NA
AC199526.5_FG002	3	-	58903687	58904871	1185	2828	1890	4353	2203	4937	3169	1806	2984	491.973	432.199	491.796	445.934	348.283	305.517	336.349	365.442	0.498	0.000153147	0.0009988	hypothetical protein LOC100194360
AC199526.5_FG003	3	+	58872336	58884156	2259	10	9	24	11	20	11	8	13	1.045	0.787	1.143	1.019	0.646	0.763	0.973	0.957	0.258	0.349013	0.487611	CRS2-associated factor 2, chloroplastic Precursor (Chloroplastic group IIA intron splicing facilitator CRS2-associated factor 2)
AC199541.4_FG001	1	+	78406032	78407587	1398	68	91	118	52	69	55	34	38	5.828	6.358	7.848	4.814	7.099	12.469	7.728	7.312	-0.447	0.0457572	0.104196	LOC100281067
AC199541.4_FG007	1	+	78363801	78365445	1645	21	20	33	11	16	13	7	15	1.149	1.277	1.373	1.615	1.863	2.329	1.837	1.314	-0.424	0.113369	0.21028	hypothetical protein LOC100383146
AC199705.3_FG008	10	+	129943090	129944166	474	38	33	49	17	67	47	29	51	16.691	16.025	19.743	19.054	11.7	13.336	9.465	7.05	0.813	0.000955082	0.00453753	NA
AC199765.4_FG008	2	+	26390080	26391570	1491	730	497	1041	490	702	466	193	430	55.598	50.511	41.77	51.072	71.452	63.851	63.928	64.601	-0.354	0.00479909	0.0169258	Putative uncharacterized protein
AC199779.3_FG006	4	-	170806542	170807060	519	11	14	16	0	11	7	2	6	2.503	2.18	1.244	2.047	3.093	5.167	2.823	0	-0.353	0.540519	0.667262	NA
AC199782.5_FG001	2	-	194391631	194395595	1092	385	270	549	270	438	330	166	291	47.364	48.839	49.054	47.191	51.453	47.362	46.033	48.603	0.035	0.68306	0.78224	hypothetical protein LOC100193266
AC199782.5_FG002	2	+	194358301	194361515	1413	342	221	559	226	362	273	147	261	30.253	31.225	33.571	32.711	35.323	29.96	36.223	31.44	-0.028	0.782108	0.856164	hypothetical protein LOC100272824
AC199782.5_FG003	2	-	194355266	194356913	1648	17	13	20	9	10	7	8	5	0.717	0.686	1.566	0.537	1.505	1.511	1.111	1.074	-0.666	0.0706713	0.146039	hypothetical protein LOC100192578
AC200057.4_FG007	7	+	140686655	140691401	1140	63	48	94	39	87	56	29	51	9.012	7.939	8.209	7.922	8.065	8.065	7.55	6.725	0.171	0.232381	0.362701	NA
AC200209.1_FG001	0	+	5433681	5435940	1326	17	21	20	12	20	12	11	16	1.781	1.463	2.677	2.137	1.871	3.034	1.381	1.779	0.05	0.871456	0.918269	NA
AC200210.1_FG006	3	-	225926105	225927801	1002	29	7	40	7	17	21	3	21	2.003	3.387	0.966	3.711	4.224	1.338	3.655	1.373	-0.088	0.841622	0.898119	NA
AC200287.4_FG006	6	-	86042427	86047290	1134	41	13	60	13	47	40	7	29	4.894	5.701	1.992	4.529	5.276	2.196	4.845	2.253	0.273	0.426496	0.564663	NA
AC200753.3_FG003	7	-	7459649	7462861	3213	42	26	64	20	41	22	7	15	1.507	1.107	0.703	0.827	1.908	1.55	1.824	1.224	-0.539	0.053027	0.117152	NA
AC201740.3_FG003	9	-	118908308	118908703	396	5	3	14	3	10	13	5	7	2.982	5.306	4.074	3.13	1.843	1.451	3.237	1.489	0.808	0.0622541	0.132474	NA
AC201815.4_FG001	5	-	47675016	47676908	1893	12	6	24	13	16	15	4	4	0.998	1.281	0.682	0.374	0.925	0.607	1.161	1.35	-0.191	0.623441	0.735511	NA
AC201891.3_FG001	4	-	99188200	99189273	249	26	29	52	29	1	0	0	0	0.474	0	0	0	15.239	22.31	19.122	22.894	-6.789	1.79e-08	7.05e-07	NA
AC202011.3_FG010	1	+	206340907	206341623	717	11	10	28	7	60	53	32	38	9.882	11.946	14.402	9.385	2.239	2.672	3.576	1.919	2.047	8.65e-07	1.46e-05	NA
AC202073.4_FG001	2	-	46534345	46537526	1137	181	69	258	103	121	92	52	97	12.567	13.077	14.758	15.108	23.232	11.625	20.777	17.807	-0.405	0.0617009	0.131591	NA
AC202107.3_FG001	10	+	6529797	6530246	450	12	16	20	14	17	7	14	10	4.461	2.514	10.039	3.935	3.892	6.811	4.069	6.116	-0.061	0.874545	0.920419	NA
AC202110.3_FG004	7	+	77920300	77922337	612	0	0	0	0	45	21	6	17	8.683	5.546	3.164	4.919	0	0	0	0	21.567	1.24e-07	3.25e-06	NA
AC202144.5_FG001	9	+	139943334	139945062	429	21	21	54	18	41	28	10	21	11.286	10.548	7.522	8.669	7.144	9.377	11.525	8.248	0.123	0.594586	0.711988	NA
AC202185.4_FG004	1	+	122162499	122163689	1031	285	318	515	211	457	280	138	212	52.342	43.891	43.192	36.414	40.342	59.083	45.737	40.23	-0.018	0.898162	0.934936	hsp20/alpha crystallin family protein
AC202432.3_FG006	8	+	167199792	167202609	747	38	25	55	30	26	12	1	18	4.11	2.596	0.432	4.267	7.424	6.411	6.742	7.894	-1.093	0.00418872	0.0151763	NA
AC202439.3_FG001	6	+	113720108	113720674	567	16	15	23	13	14	5	4	9	2.916	1.425	2.276	2.811	4.118	5.068	3.714	4.507	-0.772	0.0212317	0.0565116	NA
AC202439.3_FG006	6	-	113667684	113673250	2130	26	10	30	14	13	10	7	8	0.721	0.759	1.06	0.665	1.781	0.899	1.29	1.292	-0.761	0.0231303	0.0604964	NA
AC202855.3_FG004	4	+	195622459	195623127	669	24	23	30	15	18	13	6	7	3.177	3.14	2.894	1.853	5.235	6.586	4.106	4.407	-0.774	0.012499	0.0369963	NA
AC202915.3_FG002	8	+	128751312	128752473	1047	172	142	282	115	98	51	42	57	11.053	7.872	12.945	9.641	23.975	25.98	24.662	21.591	-1.201	8.34e-07	1.42e-05	Putative uncharacterized protein
AC202974.3_FG004	5	-	1576579	1577232	654	10	11	16	4	9	4	0	4	1.625	0.988	0	1.083	2.231	3.222	2.24	1.202	-0.972	0.0636239	0.134874	NA
AC203031.3_FG002	7	-	122346282	122346821	540	23	20	35	18	23	13	8	15	5.03	3.891	4.781	4.919	6.216	7.095	5.935	6.552	-0.403	0.0790135	0.159154	NA
AC203048.3_FG001	5	-	21215598	21216796	246	17	3	32	15	8	5	0	6	3.84	3.285	0	4.319	10.085	2.336	11.911	11.986	-1.503	0.0143935	0.0414696	NA
AC203093.3_FG001	6	+	26715375	26717432	615	7	3	8	6	28	13	2	7	5.376	3.416	1.049	2.016	1.661	0.934	1.191	1.918	1.337	0.0129352	0.0379772	NA
AC203173.3_FG004	8	-	175215853	175219214	2532	5160	3079	8516	4078	5434	4323	2006	3903	253.427	275.932	255.654	272.976	297.411	232.937	307.959	316.597	-0.087	0.46777	0.603719	hypothetical protein LOC100272648
AC203366.4_FG001	3	+	222406797	222410925	1560	139	17	228	104	142	150	9	137	10.749	15.54	1.862	15.552	13.004	2.087	13.382	13.105	0.157	0.746212	0.830628	NA
AC203392.3_FG004	8	-	167083974	167086722	1308	85	35	124	61	71	56	14	38	6.41	6.919	3.454	5.145	9.484	5.126	8.68	9.167	-0.472	0.0662242	0.139043	NA
AC203424.3_FG001	8	-	110987838	110990420	684	448	482	676	316	542	380	226	344	93.571	89.786	106.62	89.062	95.586	134.984	90.492	90.814	-0.074	0.553515	0.678281	NA
AC203535.4_FG001	3	+	157508995	157517825	2778	737	466	1175	552	664	550	236	543	28.225	31.997	27.414	34.614	38.717	32.133	38.728	39.06	-0.239	0.0565858	0.123249	myb2
AC203535.4_FG002	3	-	157575853	157577265	1201	87	102	125	74	70	47	28	48	6.883	6.325	7.523	7.078	10.572	16.269	9.53	12.112	-0.734	0.00109349	0.00508194	NAC domain-containing protein 68
AC203570.4_FG005	10	+	90219968	90220826	759	19	29	49	12	27	15	7	16	4.201	3.194	2.976	3.733	3.653	7.319	5.911	3.108	-0.434	0.155557	0.26754	Putative uncharacterized protein
AC203571.3_FG001	9	-	113603800	113604702	903	10	11	13	8	8	8	0	0	1.046	1.432	0	0	1.616	2.333	1.318	1.742	-1.105	0.0885854	0.174071	hypothetical protein LOC100275376
AC203752.5_FG002	6	-	96687742	96690699	312	92	30	129	65	54	60	13	58	20.438	31.08	13.445	32.92	43.033	18.419	37.858	40.953	-0.454	0.144151	0.252815	NA
AC203753.4_FG006	7	+	36523594	36532994	1737	9	4	20	8	26	27	9	20	1.768	2.512	1.672	2.039	0.756	0.441	1.054	0.905	1.318	0.000579764	0.00299361	NA
AC203754.4_FG008	6	-	151130639	151134853	1635	34	17	69	25	29	20	6	18	2.094	1.977	1.184	1.95	3.035	1.992	3.864	3.006	-0.667	0.0229677	0.0601677	NA
AC203761.3_FG002	9	+	35402850	35412485	2001	89	27	124	53	106	105	22	80	6.255	8.481	3.548	7.08	6.491	2.585	5.674	5.207	0.405	0.164221	0.27891	NA
AC203841.3_FG002	10	-	124183226	124186051	2826	14	9	32	5	23	11	5	18	0.961	0.629	0.571	1.128	0.723	0.61	1.037	0.348	0.25	0.486839	0.620226	NA
AC203841.3_FG009	10	-	124230996	124237641	1191	333	237	586	271	413	319	138	300	40.948	43.287	37.39	44.607	40.804	38.118	45.051	44.728	0.025	0.81299	0.878057	CAB2
AC203862.4_FG001	8	-	78638029	78639525	1497	53	47	81	41	25	17	14	10	1.972	1.835	3.018	1.183	5.167	6.014	4.954	5.384	-1.447	1.56e-05	0.00015137	hypothetical protein LOC100192667
AC203862.4_FG002	8	-	78640407	78643457	2205	86	37	129	63	81	58	23	49	4.338	4.251	3.366	3.935	5.692	3.214	5.357	5.616	-0.27	0.192299	0.314502	NA
AC203865.3_FG001	3	-	119976458	119979731	1185	47	45	80	39	76	49	30	43	7.573	6.683	8.169	6.426	5.788	7.274	6.181	6.469	0.21	0.177961	0.296381	hypothetical protein LOC100217281
AC203957.3_FG004	2	-	174469495	174470137	513	60	61	82	46	94	45	36	45	21.637	14.177	22.645	15.534	17.069	22.777	14.636	17.626	0.1	0.614369	0.728381	hypothetical protein LOC100381716
AC203966.5_FG002	1	-	299638957	299642749	666	9	12	14	8	18	24	7	10	3.191	5.824	3.392	2.659	1.972	3.451	1.925	2.361	0.755	0.0425322	0.0982336	NA
AC203966.5_FG003	1	+	299608577	299609401	825	14	7	17	8	14	5	0	6	2.004	0.979	0	1.288	2.477	1.625	1.887	1.906	-0.588	0.216209	0.343374	receptor protein kinase-like protein
AC203966.5_FG005	1	-	299528035	299529150	1116	28	24	60	29	64	28	24	31	6.772	4.055	6.94	4.919	3.662	4.119	4.923	5.108	0.369	0.114107	0.211247	LOC778427
AC203972.3_FG001	10	+	27647980	27650691	2712	123	46	210	106	170	168	67	141	7.402	10.012	7.972	9.207	6.619	3.249	7.09	7.683	0.509	0.0383264	0.0904129	NA
AC203985.4_FG001	10	-	79278672	79281753	2046	8	5	30	11	14	9	3	7	0.808	0.711	0.473	0.606	0.571	0.468	1.343	1.057	-0.39	0.342467	0.480936	glycerol 3-phosphate permease
AC203985.4_FG005	10	-	79370667	79371107	441	70	72	138	61	73	54	38	39	19.547	19.79	27.805	15.661	23.165	31.274	28.652	27.19	-0.418	0.0266267	0.0676647	prefoldin subunit 2
AC203989.4_FG001	1	-	176757274	176758753	930	107	89	150	83	62	47	13	38	7.872	8.168	4.511	7.236	16.791	18.332	14.768	17.544	-1.153	8.74e-06	9.4e-05	cupin, RmlC-type
AC204007.3_FG008	8	+	164356857	164357342	486	18	19	32	13	1	0	1	0	0.243	0	0.664	0	5.405	7.489	6.029	5.258	-5.05	5.86e-07	1.09e-05	hypothetical protein LOC100192825
AC204070.3_FG004	7	+	36217404	36218259	345	29	12	52	21	33	29	4	34	11.295	13.585	3.741	17.452	12.267	6.663	13.801	11.965	0.126	0.709969	0.803203	NA
AC204254.3_FG001	8	+	8730984	8731430	447	10	8	12	6	4	2	1	3	1.057	0.723	0.722	1.189	3.265	3.428	2.458	2.639	-1.547	0.00198353	0.0082903	hypothetical protein LOC100276643
AC204277.3_FG006	8	-	118529129	118653539	1578	329	328	519	257	398	294	159	250	29.783	30.111	32.514	28.056	30.427	39.816	30.115	32.015	-0.089	0.380565	0.519579	hypothetical protein LOC100383917
AC204292.4_FG002	6	+	137030625	137032622	1998	26	21	28	18	38	28	16	26	2.246	2.265	2.584	2.304	1.899	2.013	1.283	1.771	0.508	0.0290638	0.072661	NA
AC204359.3_FG005	8	+	171439571	171440653	1083	40	25	53	20	57	38	23	31	6.215	5.671	6.853	5.069	5.39	4.422	4.481	3.63	0.422	0.0377715	0.0892792	hypothetical protein LOC100192498
AC204502.4_FG006	8	+	170275456	170276541	1086	5	5	6	4	13	8	5	5	1.414	1.191	1.486	0.815	0.672	0.882	0.506	0.724	0.932	0.0250855	0.0645965	NA
AC204515.4_FG006	3	+	188528710	188530299	1512	12	6	11	7	25	7	7	14	1.952	0.748	1.494	1.64	1.158	0.76	0.666	0.91	0.85	0.0345035	0.0830846	Putative uncharacterized protein
AC204530.4_FG002	1	+	61613000	61620826	1827	164	120	289	131	145	99	51	111	9.372	8.757	9.008	10.759	13.1	12.582	14.484	14.095	-0.476	0.00123272	0.00560127	hypothetical protein LOC100277863
AC204530.4_FG006	1	+	61666245	61668447	1413	5	8	18	13	33	27	6	19	2.758	3.088	1.37	2.381	0.516	1.085	1.166	1.809	1.24	0.00297209	0.0115117	NA
AC204539.4_FG003	2	+	189560453	189563321	657	23	13	34	6	1	0	0	0	0.18	0	0	0	5.109	3.79	4.738	1.795	-5.926	4.12e-06	5.12e-05	NA
AC204604.3_FG008	5	+	200441643	200442539	507	122	126	196	79	94	36	26	44	21.894	11.476	16.548	15.369	35.117	47.605	35.397	30.63	-1.107	7e-05	0.000523638	LOC100284816 (pco101414), mRNA
AC204611.4_FG001	4	-	18117658	18120009	1419	47	28	71	36	97	73	39	70	8.072	8.314	8.869	8.736	4.834	3.78	4.581	4.987	0.93	2.23e-05	0.000204423	hypothetical protein LOC100381730
AC204641.5_FG001	7	-	68892128	68897441	2253	22	14	33	15	0	0	0	1	0	0	0	0.079	1.425	1.19	1.341	1.309	-6.083	2.09e-07	4.82e-06	NA
AC204711.3_FG003	10	-	102318701	102320375	688	17	18	24	19	17	13	11	9	2.918	3.054	5.159	2.317	3.606	5.012	3.194	5.429	-0.345	0.266489	0.400998	senescence-associated protein DIN1
AC204712.3_FG002	3	-	199983675	199984303	339	15	17	25	18	12	15	9	6	4.18	7.151	8.567	3.134	6.457	9.606	6.752	10.437	-0.534	0.130216	0.233982	NA
AC204868.3_FG004	4	+	186839752	186841049	678	4	9	19	8	10	4	3	2	1.742	0.953	1.428	0.522	0.861	2.543	2.566	2.319	-0.767	0.121701	0.221983	NA
AC204891.4_FG001	4	-	151916441	151922092	735	73	43	124	47	65	62	31	60	10.443	13.633	13.61	14.456	14.495	11.207	15.447	12.57	-0.053	0.762443	0.842202	NA
AC205057.3_FG002	4	-	84831997	84833223	1227	16	13	25	11	15	9	5	6	1.444	1.185	1.315	0.866	1.903	2.03	1.866	1.762	-0.591	0.043132	0.0993763	hypothetical protein LOC100216973
AC205057.3_FG004	4	-	84838442	84840887	1449	127	48	179	79	103	110	8	80	8.394	12.269	1.782	9.777	12.791	6.345	11.311	10.717	-0.233	0.49867	0.630672	NA
AC205077.3_FG003	1	-	103559787	103560460	603	76	55	105	52	41	13	12	17	8.029	3.484	6.422	4.993	18.394	17.472	15.944	16.952	-1.508	1.01e-05	0.000106465	NA
AC205122.4_FG003	7	+	2133070	2135323	654	898	944	1502	741	888	547	384	562	160.336	135.173	189.469	152.177	200.387	276.494	210.287	222.722	-0.473	0.0013093	0.00587334	NA
AC205122.4_FG005	7	+	2141396	2142814	1419	10	12	19	6	8	8	0	6	0.666	0.911	0	0.749	1.028	1.62	1.226	0.831	-0.793	0.0926049	0.180183	hypothetical protein LOC100277753
AC205122.4_FG010	7	-	2175684	2207710	2481	18	16	26	12	32	23	9	24	1.523	1.498	1.171	1.713	1.059	1.235	0.96	0.951	0.587	0.0171861	0.0478549	NA
AC205154.3_FG005	4	-	96694517	96695634	1029	270	83	402	162	126	99	53	68	14.459	15.549	16.621	11.703	38.293	15.451	35.771	30.947	-1.048	0.00105101	0.0049206	NA
AC205250.3_FG006	8	+	169136716	169137354	639	20	23	41	34	30	29	14	16	5.544	7.335	7.07	4.434	4.568	6.895	5.875	10.459	-0.115	0.688927	0.786947	NA
AC205320.3_FG004	7	+	6069942	6070566	579	11	16	28	11	10	7	4	7	2.039	1.954	2.229	2.141	2.773	5.293	4.428	3.735	-0.927	0.00831342	0.0264927	NA
AC205326.3_FG002	8	+	168669880	168670857	978	66	47	119	54	84	71	25	64	10.142	11.733	8.249	11.589	9.849	9.206	11.141	10.854	0.081	0.607511	0.723103	NA
AC205362.4_FG002	6	+	18156459	18158445	1455	358	347	506	264	333	220	104	225	27.026	24.437	23.065	27.385	35.908	45.683	31.843	35.667	-0.484	0.00101607	0.00478351	AAP6
AC205376.4_FG008	4	+	79591393	79592560	633	4	1	6	1	19	16	14	12	3.544	4.085	7.137	3.357	0.922	0.303	0.868	0.311	2.672	2.92e-05	0.000253982	NA
AC205413.4_FG001	10	-	86099715	86100737	1023	141	90	261	103	120	97	56	59	13.852	15.324	17.664	10.213	20.115	16.852	23.361	19.792	-0.495	0.0101329	0.0311685	hypothetical protein LOC100273104
AC205419.3_FG001	9	-	142806737	142811172	3099	3260	1829	5035	2312	3658	2968	1253	2681	139.386	154.783	130.471	153.202	153.521	113.054	148.764	146.652	0.08	0.523784	0.6526	hypothetical protein LOC100274177
AC205471.4_FG003	8	+	125180331	125182094	1341	19	10	33	10	23	12	8	8	2.025	1.446	1.925	1.056	2.068	1.428	2.253	1.466	-0.182	0.54507	0.671246	NA
AC205471.4_FG007	8	-	125225855	125226494	640	222	203	400	174	83	51	34	45	15.314	12.879	17.143	12.452	50.623	60.759	57.227	53.443	-1.917	4.98e-10	4.5e-08	hypothetical protein LOC100303799 (LOC100303799), mRNA
AC205500.3_FG002	1	-	106673023	106674623	936	10	9	16	8	2	8	0	4	0.252	1.381	0	0.757	1.559	1.842	1.565	1.68	-1.314	0.0255288	0.0654868	NA
AC205502.4_FG004	1	-	59467407	59469906	1614	26	15	29	15	47	28	19	29	3.439	2.804	3.799	3.182	2.351	1.78	1.645	1.827	0.835	0.00129535	0.00582449	hypothetical protein LOC100273678
AC205521.3_FG003	4	+	69339397	69344018	2256	757	606	1157	554	1082	715	387	715	56.635	51.221	55.355	56.125	48.97	51.455	46.959	48.272	0.209	0.0176989	0.0489432	hypothetical protein LOC100274397
AC205544.3_FG004	2	-	140056166	140057095	429	12	11	23	11	9	5	3	9	2.477	1.884	2.257	3.715	4.082	4.912	4.909	5.04	-0.824	0.0181711	0.0499579	NA
AC205562.3_FG002	4	+	73366185	73367147	963	5	3	14	5	8	6	3	8	0.981	1.007	1.005	1.471	0.758	0.597	1.331	1.021	0.206	0.605831	0.721929	WRKY69 - superfamily of TFs having WRKY and zinc finger domains
AC205608.4_FG004	2	-	210529067	210531072	1545	706	403	1173	542	998	704	363	667	76.278	73.642	75.816	76.452	66.688	49.965	69.517	68.959	0.281	0.0327615	0.0799106	LOC100283453
AC205673.3_FG006	2	-	197008283	197009119	438	14	16	30	9	6	11	1	5	1.618	4.059	0.737	2.022	4.665	6.997	6.271	4.039	-1.272	0.00598154	0.0201947	NA
AC205677.3_FG001	6	+	4884188	4890475	3429	494	308	771	357	544	490	182	407	18.734	23.094	17.127	21.019	21.025	17.206	20.588	20.466	0.059	0.632521	0.742881	NA
AC205703.4_FG001	5	+	181014743	181016466	498	24	20	39	17	12	10	5	6	2.845	3.245	3.24	2.134	7.033	7.693	7.171	6.71	-1.292	0.000113055	0.000774727	BCL-2 binding anthanogene-1
AC205703.4_FG002	5	+	181002073	181011482	1979	381	328	608	280	514	366	188	336	30.67	29.889	30.655	30.067	28.096	31.748	28.131	27.812	0.113	0.170286	0.286736	Putative uncharacterized protein
AC205703.4_FG005	5	+	181193835	181196859	1542	136	135	248	104	263	196	91	186	20.14	20.542	19.043	21.361	12.871	16.77	14.726	13.258	0.545	0.000162069	0.00104569	NA
AC205703.4_FG006	5	-	181197346	181200367	1501	246	219	419	190	329	209	136	214	25.883	22.503	29.238	25.248	23.918	27.948	25.56	24.883	0.042	0.668259	0.770385	b-keto acyl reductase
AC205703.4_FG010	5	+	181206791	181210477	3462	450	95	763	301	447	481	78	411	15.247	22.454	7.27	21.023	18.97	5.256	20.18	17.091	0.151	0.697299	0.793532	NA
AC205725.3_FG010	1	+	23582644	23586128	1092	468	480	706	302	565	413	174	360	61.097	61.123	51.418	58.381	62.545	84.2	59.197	54.363	-0.106	0.407541	0.546475	NA
AC205730.3_FG002	1	+	166324700	166341219	1602	92	30	184	73	165	176	27	161	12.162	17.755	5.439	17.797	8.381	3.587	10.517	8.957	0.806	0.030891	0.0761783	NA
AC205735.3_FG006	4	-	205308125	205309513	1389	11	4	8	6	9	5	1	5	0.765	0.582	0.232	0.637	1.156	0.552	0.527	0.849	-0.242	0.592651	0.710527	hypothetical protein LOC100384682
AC205886.3_FG001	6	+	90807106	90815834	1011	279	240	363	194	35	30	6	27	4.088	4.796	1.915	4.729	40.274	45.473	32.876	37.72	-3.19	1.6e-10	1.85e-08	NA
AC205982.3_FG014	6	-	159183032	159183607	576	65	38	79	36	51	30	10	38	10.455	8.417	5.602	11.683	16.469	12.637	12.558	12.286	-0.468	0.0465998	0.105683	hypothetical protein LOC100382584
AC206165.3_FG007	6	-	159616925	159618583	1410	9	9	15	6	8	8	6	4	0.67	0.917	1.373	0.502	0.932	1.223	0.974	0.836	-0.273	0.451474	0.588083	NA
AC206165.3_FG019	6	+	159663306	159664803	1498	22	20	53	23	43	27	16	15	3.39	2.913	3.447	1.773	2.143	2.557	3.24	3.018	0.088	0.724225	0.813991	NA
AC206201.3_FG004	1	-	294997960	294999348	201	4	3	8	6	17	12	6	7	9.987	9.649	9.633	6.167	2.904	2.859	3.644	5.868	1.302	0.00283131	0.01109	NA
AC206223.3_FG001	9	-	137411219	137413616	1263	149	118	265	115	143	107	62	86	13.37	13.692	15.841	12.058	17.217	17.897	19.212	17.899	-0.375	0.00468731	0.0166188	pherophorin like protein
AC206223.3_FG006	9	+	137336819	137339379	1785	109	89	168	71	148	89	73	101	9.791	8.058	13.197	10.02	8.912	9.551	8.618	7.819	0.24	0.115903	0.213857	hypothetical protein LOC100280156 (LOC100280156), mRNA
AC206223.3_FG008	9	-	137350754	137354173	2916	3	9	19	7	32	21	6	17	1.296	1.164	0.664	1.032	0.15	0.591	0.597	0.472	1.3	0.00270429	0.0106718	hypothetical protein LOC100273523
AC206223.3_FG010	9	-	137344168	137344612	321	35	30	58	31	43	27	16	25	15.818	13.594	16.084	13.792	15.912	17.902	16.544	18.984	-0.173	0.325967	0.464479	NA
AC206259.3_FG003	1	-	292660134	292671866	3704	628	482	1175	482	774	610	260	548	24.676	26.616	22.651	26.2	24.743	24.927	29.046	25.58	-0.014	0.883664	0.926088	NA
AC206266.3_FG001	9	+	17905187	17908271	1560	37	13	43	18	0	2	0	0	0	0.207	0	0	3.461	1.596	2.524	2.268	-5.48	1.88e-06	2.69e-05	NA
AC206350.3_FG005	3	-	15433008	15434096	1089	172	183	324	159	235	116	67	93	25.482	17.215	19.853	15.123	23.05	32.19	27.242	28.701	-0.448	0.014831	0.0424515	dirigent-like protein
AC206425.3_FG002	3	-	131931003	131931748	648	215	176	361	164	774	508	311	469	141.046	126.698	154.871	128.17	48.421	52.027	51.01	49.75	1.49	2.57e-10	2.68e-08	LOC100283929
AC206642.4_FG001	2	+	77605520	77607713	786	305	313	464	222	214	146	93	103	32.15	30.02	38.181	23.206	56.63	76.281	54.052	55.52	-0.939	1.84e-05	0.000174923	60S ribosomal protein L35
AC206764.4_FG001	3	-	690875	692941	2067	10	3	10	9	8	5	3	5	0.457	0.391	0.468	0.428	0.706	0.278	0.443	0.856	-0.308	0.472469	0.608214	NA
AC206780.3_FG004	4	-	239087915	239090625	2604	13	6	14	3	25	9	1	8	1.134	0.559	0.124	0.544	0.729	0.441	0.492	0.226	0.543	0.272482	0.407625	NA
AC206788.3_FG008	6	-	159772119	159772388	270	10	5	22	8	2	1	1	2	0.875	0.599	1.195	1.312	5.405	3.547	7.461	5.824	-2.588	0.000143196	0.000943605	Putative uncharacterized protein
AC206788.3_FG015	6	+	159888720	159892225	3506	91	75	173	79	85	65	34	59	2.863	2.996	3.129	2.98	3.788	4.098	4.518	4.429	-0.463	0.00250002	0.0100093	hypothetical protein LOC100191664
AC206840.3_FG002	1	-	57349176	57349496	321	43	55	47	29	78	54	25	52	28.694	27.187	25.132	28.687	19.549	32.821	13.406	17.759	0.526	0.0444426	0.101853	hypothetical protein LOC100278758
AC206898.3_FG006	5	-	32435597	32438520	1143	14	8	29	11	20	24	4	17	2.066	3.393	1.129	2.634	1.788	1.341	2.323	1.892	0.383	0.247519	0.380169	NA
AC206901.3_FG005	10	-	130721588	130723152	834	53	65	118	58	74	42	30	38	10.478	8.139	11.608	8.069	9.274	14.929	12.955	13.671	-0.373	0.0611134	0.130643	hypothetical protein LOC100272967
AC206951.3_FG016	1	-	17519643	17520458	816	9	6	16	6	8	7	6	12	1.158	1.386	2.373	2.604	1.61	1.408	1.795	1.445	0.157	0.667653	0.770042	Putative uncharacterized protein
AC206951.3_FG017	1	-	17526391	17527311	921	178	198	319	188	239	128	85	109	30.643	22.461	29.781	20.958	28.205	41.181	31.714	40.126	-0.388	0.0279156	0.0703219	ethylene-responsive element binding protein 2
AC206968.3_FG003	2	-	46344346	46345626	1281	549	299	854	415	944	751	387	752	87.02	94.748	97.487	103.958	62.545	44.711	61.042	63.683	0.759	4.38e-05	0.000354928	LOC100284700
AC206989.4_FG002	1	+	196306604	196307277	408	117	117	158	81	99	90	53	61	28.653	35.65	41.918	26.476	41.85	54.931	35.458	39.025	-0.343	0.064563	0.136421	NA
AC207043.3_FG002	5	+	86012514	86014204	1691	14	19	15	5	48	46	26	26	3.352	4.396	4.962	2.723	1.208	2.152	0.812	0.581	1.768	0.000108199	0.00074796	VQ motif family protein
AC207225.3_FG003	1	+	124668286	124670009	1368	19	10	31	7	22	10	1	17	1.899	1.181	0.236	2.201	2.027	1.4	2.075	1.006	-0.114	0.778379	0.853268	NA
AC207260.3_FG003	6	+	88817373	88817843	471	13	6	21	12	8	5	3	3	2.006	1.716	2.055	1.128	4.028	2.44	4.082	5.008	-1.146	0.00716598	0.0234145	NA
AC207265.3_FG002	9	+	14834851	14841094	1674	1005	565	1549	750	972	716	350	691	68.566	69.125	67.468	73.099	87.616	64.652	84.726	88.07	-0.185	0.137447	0.24349	NA
AC207309.3_FG007	9	+	125895435	125896370	936	7	8	7	7	9	10	3	4	1.135	1.727	1.034	0.757	1.091	1.637	0.685	1.47	0.135	0.749965	0.833364	NA
AC207342.3_FG007	8	-	136415576	136418849	855	60	54	89	45	64	39	32	30	8.839	7.372	12.077	6.214	10.241	12.098	9.531	10.346	-0.284	0.152816	0.263978	hypothetical protein LOC100193373
AC207342.3_FG008	8	+	136412826	136414876	1029	625	431	985	404	697	437	220	407	79.986	68.635	68.991	70.044	88.641	80.233	87.648	77.177	-0.17	0.0927781	0.180459	Putative uncharacterized protein
AC207347.3_FG005	1	+	252793890	252800541	1485	614	400	964	485	462	362	200	347	36.738	39.397	43.46	41.38	60.341	51.597	59.439	64.2	-0.516	0.00020623	0.00127438	NA
AC207427.3_FG005	3	-	198932468	198933022	171	14	2	16	8	8	8	3	4	5.524	7.561	5.661	4.142	11.948	2.24	8.567	9.196	-0.488	0.296457	0.433328	NA
AC207628.4_FG003	3	-	202897661	202908175	5469	11	7	16	8	9	3	2	4	0.194	0.089	0.118	0.13	0.294	0.245	0.268	0.288	-0.921	0.0219869	0.058132	hypothetical protein LOC100192486
AC207628.4_FG009	3	-	202827010	202833426	2163	86	72	175	73	401	325	131	249	21.892	24.283	19.543	20.386	5.802	6.376	7.408	6.634	1.754	1.15e-09	8.45e-08	NA
AC207628.4_FG010	3	-	202837296	202838194	828	28	34	44	35	42	27	21	19	5.99	5.27	8.184	4.064	4.935	7.866	4.866	8.309	-0.087	0.73992	0.826036	hypothetical protein LOC100191711
AC207628.4_FG011	3	+	202844837	202848761	1728	236	226	416	178	571	447	218	383	39.02	41.806	40.71	39.25	19.931	25.053	22.043	20.249	0.927	8.35e-08	2.37e-06	NA
AC207652.3_FG001	3	-	38173758	38179935	2889	190	82	271	114	198	185	57	156	8.093	10.349	6.367	9.562	9.598	5.437	8.589	7.757	0.178	0.369728	0.508922	NA
AC207656.3_FG002	5	+	49253260	49255662	2151	89	65	123	61	85	49	47	31	4.666	3.682	7.051	2.552	6.038	5.788	5.236	5.575	-0.359	0.133528	0.238452	hypothetical protein LOC100280136
AC207722.2_FG009	7	-	147057063	147058228	1166	27	35	38	19	212	116	62	127	21.47	16.078	17.158	19.288	3.379	5.75	2.984	3.203	2.388	1.15e-08	5.05e-07	Chlorophyll a-b binding protein 1, chloroplastic Precursor (LHCII type I CAB-1)(LHCP)
AC207728.2_FG003	6	-	126343968	126418227	1899	21	9	39	14	26	23	4	14	1.617	1.957	0.68	1.306	1.614	0.908	1.88	1.449	0.003	0.993428	0.996308	NA
AC207755.3_FG005	10	-	6163655	6165665	879	18	14	18	13	28	21	9	13	3.762	3.861	3.304	2.619	2.989	3.051	1.875	2.907	0.457	0.102066	0.194174	NA
AC207756.3_FG001	4	+	144473782	144475934	387	33	13	55	20	38	35	13	36	11.595	14.616	10.84	16.473	12.444	6.435	13.013	10.159	0.342	0.193158	0.315568	NA
AC207798.2_FG003	6	+	128483794	128485104	657	17	21	31	13	21	18	10	9	3.774	4.428	4.912	2.426	3.776	6.123	4.32	3.89	-0.194	0.480659	0.615047	NA
AC207803.3_FG003	0	+	5632196	5633899	600	65	12	109	39	36	46	8	39	7.085	12.39	4.303	11.511	15.81	3.831	16.634	12.777	-0.455	0.261103	0.395395	NA
AC207814.3_FG003	3	-	58532609	58535597	2058	10	12	34	11	0	0	0	1	0	0	0	0.086	0.709	1.117	1.513	1.051	-5.742	5.03e-06	6e-05	NA
AC207890.3_FG002	4	+	94432879	94438375	2961	1260	768	1996	929	1424	1199	446	1014	56.789	65.443	48.605	60.644	62.102	49.684	61.722	61.674	0.021	0.867285	0.915775	hypothetical protein LOC100280237
AC208023.3_FG001	9	+	108707091	108710500	528	308	351	485	224	370	257	193	241	82.749	78.665	117.953	80.83	85.131	127.34	84.106	83.394	-0.047	0.765172	0.84414	protein transport protein SEC61 gamma subunit
AC208031.3_FG002	7	+	129866108	129867049	594	90	89	124	51	113	74	65	66	22.464	20.134	35.311	19.676	22.112	28.701	19.114	16.877	0.166	0.420388	0.559333	hypothetical protein LOC100278455
AC208031.3_FG005	7	+	129876216	129879378	477	15	9	42	11	23	14	2	11	5.694	4.743	1.353	4.084	4.589	3.614	8.062	4.533	-0.304	0.422785	0.561435	NA
AC208110.2_FG001	10	+	140656185	140659057	1584	48	16	83	36	28	29	15	25	2.087	2.959	3.056	2.795	4.422	1.935	4.798	4.468	-0.572	0.0618342	0.131777	NA
AC208110.2_FG006	10	+	140736031	140741351	4132	90	64	156	66	24	16	6	21	0.686	0.626	0.469	0.9	3.179	2.967	3.457	3.14	-2.172	2.34e-08	8.68e-07	NA
AC208110.2_FG007	10	-	140741524	140743307	784	36	29	72	28	49	33	18	37	7.38	6.803	7.409	8.357	6.701	7.086	8.409	7.02	0.053	0.758207	0.839091	seed specific protein Bn15D1B
AC208113.3_FG005	1	+	262997973	262999127	1155	20	21	33	16	14	10	15	5	1.431	1.399	4.191	0.767	2.527	3.483	2.616	2.723	-0.712	0.0799291	0.160554	hypothetical protein LOC100275787
AC208113.3_FG009	1	+	263047293	263047832	213	9	9	16	8	16	6	5	11	8.87	4.553	7.575	9.145	6.166	8.094	6.878	7.383	0.158	0.620304	0.733134	NA
AC208201.3_FG001	1	+	45400061	45402643	1452	110	105	164	80	165	109	76	96	13.419	12.132	16.89	11.708	11.056	13.852	10.342	10.83	0.263	0.0752041	0.153054	hypothetical protein LOC100191274
AC208201.3_FG002	1	+	45366147	45367585	1167	86	86	136	82	60	48	33	45	6.071	6.647	9.125	6.829	10.755	14.116	10.671	13.812	-0.768	0.000390947	0.0021619	hypothetical protein LOC100383423
AC208201.3_FG003	1	+	45337978	45340551	1668	389	322	674	339	618	381	165	334	43.751	36.915	31.921	35.46	34.035	36.979	36.999	39.951	0.059	0.602188	0.718792	NA
AC208204.3_FG006	1	+	38637065	38637541	477	76	54	125	46	48	40	23	35	11.883	13.553	15.559	12.994	23.252	21.685	23.995	18.957	-0.712	0.000442282	0.0023993	hypothetical protein LOC100274593
AC208221.3_FG002	2	+	37901719	37904325	744	0	0	0	0	41	29	12	21	6.507	6.299	5.205	4.998	0	0	0	0	21.096	1.23e-09	8.8e-08	NA
AC208327.4_FG003	8	+	126490922	126504843	1895	360	262	564	272	389	248	141	247	24.24	21.151	24.01	23.082	27.725	26.484	27.251	28.215	-0.205	0.0351943	0.0844035	hypothetical protein LOC100217083
AC208327.4_FG006	8	-	126549890	126552737	2047	103	106	154	92	169	84	57	96	9.749	6.632	8.986	8.305	7.343	9.919	6.888	8.835	0.102	0.522835	0.651739	hypothetical protein LOC100191451
AC208341.4_FG005	8	-	96347085	96347585	501	51	65	110	46	58	34	26	47	13.671	10.968	16.746	16.613	14.856	24.852	20.104	18.049	-0.404	0.055808	0.121998	pleckstrin homology domain-containing protein 1
AC208341.4_FG006	8	-	96354965	96361050	912	27	29	50	29	44	47	16	51	5.697	8.329	5.661	9.903	4.321	6.091	5.02	6.251	0.532	0.0383514	0.0904532	NA
AC208346.3_FG004	3	-	183576733	183578676	1944	84	55	153	66	67	52	32	47	4.07	4.323	5.312	4.281	6.306	5.419	7.206	6.674	-0.518	0.00450269	0.0160842	hypothetical protein LOC100381723
AC208436.3_FG007	1	+	45099020	45105645	3042	33	16	48	16	22	23	10	20	0.854	1.222	1.061	1.164	1.583	1.008	1.445	1.034	-0.263	0.296546	0.433402	NA
AC208440.3_FG003	1	-	227445652	227452152	2184	209	86	317	134	245	193	69	186	13.247	14.282	10.195	15.082	13.966	7.543	13.29	12.061	0.215	0.279421	0.415799	NA
AC208571.4_FG001	1	+	50700350	50712129	714	78	70	140	77	141	87	46	81	23.319	19.692	20.79	20.09	15.943	18.78	17.954	21.199	0.248	0.0799047	0.160523	NA
AC208724.3_FG001	4	+	230214450	230217325	798	27	6	46	17	9	15	2	10	1.332	3.038	0.809	2.219	4.938	1.44	5.278	4.188	-1.084	0.0255829	0.0656036	NA
AC208855.3_FG002	10	+	39915791	39916033	243	5	12	19	15	16	13	6	12	7.775	8.646	7.968	8.745	3.003	9.459	7.159	12.134	0.181	0.625542	0.737091	NA
AC208892.3_FG005	2	+	216323284	216324425	780	11	12	16	9	0	0	0	1	0	0	0	0.227	2.058	2.947	1.878	2.268	-5.285	7.47e-06	8.21e-05	NA
AC208897.3_FG003	1	+	27116186	27121004	2163	9	13	18	13	7	5	0	6	0.382	0.374	0	0.491	0.607	1.151	0.762	1.181	-1.267	0.0141952	0.0409863	hypothetical protein LOC100383408
AC208897.3_FG004	1	-	27122109	27127600	1617	376	132	575	287	795	594	250	557	58.057	59.369	49.89	61.001	33.935	15.637	32.56	34.889	0.998	0.000348146	0.00196374	NA
AC209080.3_FG004	3	-	179374670	179380428	1087	15	23	31	9	15	8	4	7	1.63	1.189	1.187	1.14	2.014	4.053	2.611	1.628	-0.897	0.0173465	0.0481898	NA
AC209206.3_FG011	10	+	137481424	137487962	3279	241	150	403	182	156	114	44	113	5.618	5.619	4.33	6.103	10.726	8.763	11.253	10.911	-0.882	1.68e-05	0.00016215	NA
AC209208.3_FG001	5	-	193309763	193318041	2967	323	218	527	263	467	402	132	328	18.586	21.897	14.356	19.577	15.888	14.074	16.263	17.425	0.282	0.0526712	0.116591	NA
AC209208.3_FG002	5	+	193306422	193309271	870	6262	4699	9149	4779	8146	5205	2785	4651	1.105.659	966.899	1.032.978	946.71	1.050.424	1.034.613	962.886	1.079.793	0.016	0.861767	0.911719	Aquaporin PIP1-2 (Plasma membrane intrinsic protein 1-2)(ZmPIP1-2)(ZmPIP1;2)(ZmPIP1b)
AC209208.3_FG003	5	+	193299131	193301682	2552	6	7	11	5	6	4	2	7	0.278	0.253	0.253	0.486	0.343	0.525	0.395	0.385	-0.304	0.441902	0.579116	NA
AC209208.3_FG005	5	-	193236367	193240292	1088	205	198	305	141	258	207	104	183	28.002	30.748	30.845	29.786	27.498	34.86	25.668	25.475	0.122	0.281914	0.418473	hypothetical protein LOC100278464
AC209242.3_FG003	4	-	232129983	232134241	1248	107	99	161	77	126	102	63	91	11.922	13.209	16.29	12.913	12.512	15.195	11.812	12.128	0.098	0.460053	0.59657	NA
AC209257.4_FG003	6	+	153227192	153228371	963	8	3	16	8	8	8	3	6	0.981	1.343	1.005	1.103	1.212	0.597	1.521	1.633	-0.172	0.655653	0.76062	NA
AC209257.4_FG008	6	+	153242562	153243215	654	51	47	88	42	46	19	22	23	8.306	4.695	10.855	6.228	11.381	13.766	12.32	12.624	-0.743	0.00403536	0.0147305	hypothetical protein LOC100273220
AC209332.3_FG011	5	-	21027086	21029945	1593	10	3	20	5	5	3	1	7	0.371	0.304	0.203	0.778	0.916	0.361	1.15	0.617	-0.926	0.0848994	0.168259	NA
AC209374.4_FG002	5	-	196279295	196281037	678	82	87	165	71	136	83	60	98	23.687	19.785	28.557	25.597	17.65	24.58	22.283	20.585	0.22	0.145606	0.254701	hypothetical protein LOC100276918
AC209377.3_FG003	3	-	137530090	137530581	492	12	12	30	9	17	5	9	8	4.08	1.642	5.903	2.879	3.559	4.672	5.583	3.596	-0.369	0.314422	0.452432	hypothetical protein LOC100277374
AC209460.3_FG002	1	+	54826154	54827321	480	83	28	152	36	112	102	36	96	27.553	34.343	24.202	35.418	25.235	11.174	28.995	14.743	0.575	0.047969	0.108154	NA
AC209626.2_FG013	1	+	17884404	17885382	327	13	11	26	8	22	12	8	21	7.945	5.931	7.895	11.373	5.802	6.444	7.28	4.809	0.437	0.139795	0.246977	NA
AC209636.2_FG003	6	+	146567633	146568712	1080	16	18	28	12	18	20	5	17	1.968	2.993	1.494	2.788	2.162	3.193	2.374	2.184	0.001	0.997798	0.998498	Hsr203J
AC209664.3_FG002	9	+	4651553	4654530	1506	129	125	204	99	170	119	77	96	13.33	12.77	16.499	11.288	12.501	15.899	12.403	12.922	0.035	0.787246	0.859891	NA
AC209705.3_FG004	9	-	70997755	71000738	2721	189	56	280	131	259	221	54	194	11.24	13.126	6.404	12.626	10.137	3.942	9.422	9.464	0.453	0.116982	0.215286	NA
AC209744.3_FG001	3	+	130262812	130263752	860	4	0	12	6	9	5	4	6	1.236	0.94	1.501	1.235	0.679	0	1.278	1.371	0.442	0.438552	0.575718	hypothetical protein LOC100304266
AC209784.3_FG007	3	-	181108343	181111529	1947	17	16	26	15	27	15	7	16	1.638	1.245	1.16	1.455	1.274	1.574	1.223	1.514	0.103	0.661421	0.765057	NA
AC209819.3_FG005	8	+	123041911	123044071	1095	186	126	312	147	155	112	68	95	16.715	16.53	20.039	15.364	24.79	22.042	26.089	26.389	-0.515	0.000685211	0.00343856	NA
AC209819.3_FG012	8	+	122948949	122951142	1110	22	23	28	20	13	18	11	8	1.383	2.621	3.198	1.276	2.892	3.969	2.31	3.542	-0.596	0.0863144	0.17053	Rho-related protein from plants 7
AC209835.4_FG004	5	-	21882122	21887338	1398	90	65	174	68	67	48	22	52	5.659	5.549	5.078	6.587	9.395	8.906	11.396	9.561	-0.743	0.000257815	0.00152703	NA
AC209858.4_FG002	1	+	11391255	11397247	3151	341	214	560	243	215	162	85	170	8.057	8.309	8.705	9.554	15.793	13.009	16.273	15.159	-0.767	1.16e-05	0.000118229	NA
AC209858.4_FG004	1	-	11301152	11301835	684	7	7	15	6	8	3	6	6	1.381	0.709	2.831	1.553	1.494	1.96	2.008	1.724	-0.29	0.475602	0.610886	hypothetical protein LOC100216560
AC209877.3_FG002	9	-	91780632	91791332	2493	118	56	179	90	102	101	30	69	4.831	6.548	3.883	4.901	6.908	4.303	6.574	7.096	-0.245	0.235154	0.365878	NA
AC209898.2_FG004	5	+	59719314	59722127	1026	137	143	199	90	152	92	61	77	17.494	14.492	19.185	13.29	19.487	26.698	17.759	17.243	-0.288	0.0902979	0.176658	NA
AC209987.4_FG010	5	-	46946530	46947446	810	14	9	15	4	2	3	2	3	0.292	0.599	0.797	0.656	2.522	2.128	1.696	0.971	-1.76	0.00232932	0.00943335	hypothetical protein LOC100273206
AC210003.2_FG004	2	+	4211269	4213568	999	58	46	86	43	10	11	0	8	1.182	1.78	0	1.418	8.473	8.82	7.882	8.461	-2.713	6.45e-07	1.16e-05	hypothetical protein LOC100274427
AC210013.4_FG002	5	-	3486678	3487619	725	42	43	56	34	103	67	29	57	16.776	14.935	12.908	13.923	8.454	11.361	7.072	9.219	0.815	0.000374004	0.00208385	NA
AC210013.4_FG003	5	+	3477988	3482817	1489	10	9	20	4	42	36	14	19	3.331	3.907	3.034	2.26	0.98	1.158	1.23	0.528	1.678	4.25e-05	0.000346788	cycloartenol-C-24-methyltransferase 1
AC210013.4_FG005	5	-	3324513	3325526	1014	6	7	10	4	12	10	3	4	1.397	1.594	0.955	0.699	0.864	1.322	0.903	0.775	0.403	0.300061	0.437279	isopentenyl transferase IPT5
AC210013.4_FG006	5	-	3327040	3329603	1148	28	22	47	25	43	34	23	27	4.423	4.786	6.465	4.165	3.559	3.671	3.749	4.281	0.375	0.0696522	0.144625	hypothetical protein LOC100217017
AC210013.4_FG008	5	+	3334848	3343844	1890	264	198	384	215	295	234	101	213	18.431	20.009	17.244	19.958	20.385	20.068	18.603	22.361	-0.05	0.633103	0.743434	NA
AC210013.4_FG009	5	+	3346953	3349335	906	44	49	69	29	45	24	12	29	5.865	4.281	4.274	5.668	7.088	10.36	6.973	6.292	-0.509	0.0279952	0.0704807	NA
AC210013.4_FG011	5	+	3393450	3397191	1407	170	116	231	129	178	133	68	125	14.939	15.277	15.596	15.733	17.633	15.793	15.033	18.023	-0.064	0.566714	0.689533	NA
AC210013.4_FG012	5	-	3400221	3400991	771	10	12	18	12	10	10	4	5	1.532	2.096	1.674	1.148	1.893	2.981	2.138	3.059	-0.544	0.111189	0.207078	hypothetical protein LOC100274425
AC210013.4_FG013	5	+	3403359	3407619	1569	20	30	45	12	28	12	4	19	2.107	1.236	0.823	2.144	1.86	3.663	2.626	1.503	-0.466	0.180123	0.299327	NA
AC210013.4_FG014	5	-	3408485	3412162	1617	179	129	284	159	196	150	83	129	14.313	14.992	16.564	14.128	16.155	15.282	16.082	19.329	-0.121	0.30141	0.43858	hypothetical protein LOC100193514
AC210013.4_FG016	5	-	3422642	3423582	252	45	50	80	36	48	21	21	18	22.492	13.468	26.891	12.649	26.061	38.007	29.068	28.082	-0.667	0.0136178	0.0396365	Putative uncharacterized protein
AC210013.4_FG017	5	+	3425273	3427433	1966	77	76	154	76	13	5	5	5	0.781	0.411	0.821	0.45	5.716	7.405	7.172	7.599	-3.47	1.08e-09	8.04e-08	hypothetical protein LOC100274254
AC210013.4_FG018	5	-	3427904	3429551	1145	28	19	33	16	11	7	4	4	1.134	0.988	1.127	0.619	3.569	3.179	2.639	2.747	-1.587	7.26e-05	0.000540504	hypothetical protein LOC100277775
AC210013.4_FG019	5	-	3430827	3432408	825	445	433	692	345	267	184	98	166	38.217	36.045	38.332	35.632	78.719	100.537	76.802	82.203	-1.14	2.26e-08	8.48e-07	NA
AC210023.3_FG014	1	-	263219631	263223143	702	113	48	166	66	106	104	19	85	17.831	23.943	8.734	21.442	23.492	13.098	21.652	18.481	-0.015	0.953256	0.9703	NA
AC210023.3_FG015	1	-	263231152	263231500	246	13	5	22	11	15	22	3	13	7.2	14.453	3.935	9.358	7.712	3.893	8.189	8.79	0.366	0.345687	0.484326	NA
AC210050.3_FG006	10	-	16492695	16499309	3363	17	2	24	12	16	14	4	12	0.562	0.673	0.384	0.632	0.738	0.114	0.653	0.701	0.055	0.894017	0.932488	NA
AC210168.4_FG003	3	-	126509251	126510797	561	8	14	20	14	12	8	6	4	2.526	2.305	3.451	1.263	2.081	4.78	3.264	4.906	-0.603	0.128822	0.232026	NA
AC210169.3_FG002	5	+	28444308	28446710	2403	100	79	136	59	84	84	37	62	4.128	5.649	4.969	4.569	6.073	6.297	5.182	4.826	-0.176	0.250462	0.383426	NA
AC210173.4_FG002	1	-	224089972	224091857	1164	81	23	131	49	83	76	8	79	8.42	10.552	2.218	12.019	10.156	3.785	10.305	8.275	0.111	0.761526	0.841745	NA
AC210173.4_FG005	1	+	224037328	224040990	2064	368	260	592	266	407	277	140	253	23.285	21.69	21.888	21.707	26.02	24.13	26.262	25.333	-0.157	0.089324	0.175173	Cytochrome P450 CYP84A33v1
AC210193.4_FG002	3	-	196560796	196561635	840	83	77	102	37	1	3	2	1	0.141	0.577	0.768	0.211	14.42	17.559	11.118	8.659	-5.119	1.59e-08	6.45e-07	hypothetical protein LOC100276953
AC210199.4_FG003	9	+	103186141	103187186	516	68	77	97	53	81	58	49	50	18.537	18.166	30.643	17.16	19.232	28.585	17.212	20.191	-0.004	0.985113	0.991584	NA
AC210204.3_FG002	2	-	164667085	164668830	1746	569	501	906	442	783	520	350	484	52.956	48.133	64.686	49.09	47.56	54.965	47.512	49.762	0.142	0.175978	0.293872	hypothetical protein LOC100274244
AC210212.2_FG004	1	+	278465402	278467108	1707	6	4	9	7	11	4	1	7	0.761	0.379	0.189	0.726	0.513	0.449	0.483	0.806	0.118	0.79074	0.86211	NA
AC210303.3_FG001	6	+	143696035	143696530	399	25	35	48	23	49	22	22	26	14.502	8.911	17.792	11.54	9.144	16.803	11.015	11.331	0.161	0.523216	0.652035	NA
AC210314.3_FG006	9	-	140888633	140891799	845	189	223	363	163	288	214	107	156	40.247	40.93	40.861	32.693	32.642	50.552	39.334	37.919	-0.001	0.994289	0.996818	hypothetical protein LOC100276509
AC210517.3_FG003	1	+	122036908	122038092	1088	181	179	272	136	185	127	91	104	20.079	18.865	26.99	16.928	24.278	31.515	22.891	24.572	-0.294	0.0583119	0.126262	hypothetical protein LOC100193370
AC210529.3_FG004	3	+	191373464	191374509	805	96	81	130	65	66	27	19	27	9.682	5.421	7.616	5.94	17.404	19.274	14.787	15.872	-1.146	3.93e-05	0.000324595	hypothetical protein LOC100191830
AC210595.3_FG004	9	+	42521681	42524448	465	87	77	123	58	200	96	68	131	50.789	33.366	47.189	49.889	27.305	31.72	24.22	24.519	0.808	0.000173287	0.00110491	NA
AC210616.4_FG003	4	+	124170452	124171861	1410	6	9	12	3	6	4	0	1	0.502	0.458	0	0.126	0.621	1.223	0.779	0.418	-1.147	0.0652295	0.1375	NA
AC210669.3_FG001	8	+	53326211	53327094	834	66	67	79	44	14	17	7	17	1.982	3.294	2.708	3.61	11.549	15.389	8.673	10.371	-1.935	3.93e-06	4.93e-05	NA
AC210731.3_FG002	6	+	164321604	164321885	282	10	17	18	6	29	12	13	13	12.144	6.877	14.876	8.164	5.175	11.548	5.844	4.182	0.695	0.0665768	0.139537	NA
AC210816.3_FG006	1	-	156156652	156156915	264	13	16	16	6	8	3	0	5	3.578	1.837	0	3.354	7.186	11.609	5.549	4.468	-1.382	0.0147526	0.0422855	Putative uncharacterized protein
AC210848.3_FG004	5	+	89718399	89723775	2277	92	41	125	57	53	45	11	42	2.749	3.194	1.559	3.266	5.897	3.449	5.027	4.921	-0.755	0.00507686	0.017695	NA
AC211164.5_FG003	2	+	192344963	192347287	745	190	185	337	145	201	118	72	133	31.859	25.598	31.186	31.614	37.219	47.567	41.418	38.259	-0.406	0.00311537	0.0119592	hypothetical protein LOC100275214
AC211164.5_FG004	2	-	192375044	192376947	1008	14	17	20	8	19	14	4	16	2.226	2.245	1.281	2.811	2.027	3.231	1.817	1.56	0.139	0.653725	0.759387	hypothetical protein LOC100191304
AC211175.3_FG005	3	-	199853295	199856980	1503	138	109	229	113	219	166	80	145	17.206	17.85	17.176	17.084	13.4	13.892	13.951	14.779	0.354	0.00253642	0.0101302	Putative uncharacterized protein
AC211261.3_FG017	1	+	17750486	17753239	465	10	4	10	5	7	1	2	5	1.778	0.348	1.388	1.904	3.138	1.648	1.969	2.114	-0.648	0.203183	0.327887	NA
AC211276.4_FG008	5	+	16416400	16417482	1083	209	216	370	165	328	211	113	180	35.764	31.487	33.669	29.433	28.164	38.205	31.282	29.949	0.083	0.455935	0.592609	hypothetical protein LOC100280421
AC211327.4_FG005	5	+	52507915	52508607	693	106	76	154	68	114	80	33	67	19.425	18.657	15.366	17.121	22.323	21.007	20.347	19.288	-0.166	0.209948	0.336019	NA
AC211349.4_FG001	8	+	175624692	175630581	1182	29	15	26	17	31	24	11	22	3.097	3.282	3.003	3.296	3.581	2.431	2.014	2.827	0.308	0.217392	0.344823	NA
AC211357.4_FG002	5	+	212601352	212601861	510	8	9	15	7	45	41	15	27	10.419	12.993	9.491	9.375	2.289	3.38	2.693	2.698	2.016	8.8e-07	1.48e-05	NA
AC211357.4_FG004	5	-	212689595	212693077	1983	57	68	93	53	88	66	46	60	5.24	5.379	7.485	5.358	4.195	6.569	4.294	5.254	0.243	0.187277	0.308476	peptide chain release factor 2
AC211390.3_FG001	1	+	97033838	97038941	1842	242	135	368	180	289	249	108	216	18.527	21.847	18.92	20.766	19.173	14.039	18.293	19.209	0.217	0.112001	0.208302	NA
AC211394.4_FG004	9	+	94249084	94255465	1980	1283	737	1890	865	1623	1229	610	1125	96.794	100.315	99.415	100.618	94.565	71.301	87.401	85.876	0.266	0.0237491	0.0617965	purple acid phosphatase
AC211401.4_FG003	1	+	271184909	271186141	1233	281	163	432	210	290	229	139	200	27.774	30.016	36.378	28.725	33.259	25.323	32.08	33.479	0.003	0.983271	0.990215	hypothetical protein LOC100193318
AC211474.3_FG006	8	+	16747527	16754983	1497	5	9	10	1	297	193	119	150	23.428	20.836	25.651	17.744	0.487	1.152	0.612	0.131	5.233	2.3e-11	4.43e-09	NA
AC211478.3_FG004	3	+	141496250	141496714	465	22	18	46	25	0	0	0	0	0	0	0	0	6.905	7.415	9.058	10.568	-18.728	1.28e-08	5.52e-07	NA
AC211652.4_FG002	4	-	20406567	20411472	903	20	28	37	17	24	17	11	12	3.138	3.043	3.931	2.353	3.232	5.94	3.752	3.701	-0.373	0.164195	0.278885	hypothetical protein LOC100274561
AC211737.3_FG012	5	+	193157657	193165368	2115	1120	277	1846	807	1115	1081	210	978	62.253	82.603	32.04	81.888	77.282	25.088	79.917	75.004	0.052	0.884658	0.92679	NA
AC211749.4_FG007	3	+	114873865	114874161	297	46	65	103	58	58	31	23	30	23.06	16.869	24.989	17.888	22.603	41.923	31.754	38.388	-0.647	0.00931116	0.0290797	hypothetical protein LOC100274980
AC211892.4_FG002	1	+	294903374	294907132	3246	151	77	274	118	180	152	69	139	6.548	7.568	6.859	7.583	6.789	4.544	7.729	7.146	0.144	0.391684	0.53054	Putative uncharacterized protein
AC211910.4_FG005	1	+	253777693	253778175	483	11	4	14	7	5	5	5	10	1.222	1.673	3.34	3.666	3.324	1.586	2.654	2.849	-0.207	0.638945	0.747929	NA
AC211972.4_FG003	7	-	115880368	115882492	609	17	5	24	18	19	13	5	8	3.684	3.45	2.649	2.326	4.074	1.573	3.608	5.81	-0.211	0.566831	0.689603	NA
AC212068.4_FG005	6	+	145187940	145190666	1152	381	332	628	266	590	399	193	391	60.478	55.976	54.062	60.105	48.266	55.205	49.915	45.389	0.264	0.0096725	0.0300152	hypothetical protein LOC100273453
AC212112.4_FG002	5	-	206187974	206193442	1734	360	235	513	231	335	322	131	266	22.814	30.011	24.379	27.166	30.299	25.96	27.089	26.187	-0.028	0.810529	0.876257	hypothetical protein LOC100381831
AC212186.3_FG011	1	+	256559388	256559828	441	0	0	0	0	39	26	14	28	10.443	9.528	10.244	11.244	0	0	0	0	20.73	5.36e-10	4.71e-08	NA
AC212219.3_FG005	1	-	44955003	44960551	1459	21	8	29	7	28	23	7	10	2.266	2.548	1.548	1.214	2.101	1.05	1.82	0.943	0.375	0.277186	0.413308	hypothetical protein LOC100273620
AC212351.4_FG001	5	+	124554678	124555115	438	9	4	21	6	6	7	4	7	1.618	2.583	2.947	2.83	2.999	1.749	4.39	2.693	-0.409	0.31684	0.455054	NA
AC212353.4_FG004	9	+	3476161	3477396	1236	82	92	138	48	94	65	38	44	8.981	8.499	9.921	6.304	9.682	14.258	10.223	7.634	-0.275	0.168994	0.285044	hypothetical protein LOC100304207
AC212565.3_FG001	8	-	16166029	16166694	666	194	204	302	122	84	48	37	48	14.894	11.648	17.927	12.763	42.511	58.674	41.52	36.009	-1.621	2.29e-07	5.18e-06	Histone H4
AC212570.3_FG006	7	+	20619448	20621061	1614	108	89	148	84	52	51	26	39	3.804	5.107	5.198	4.279	9.765	10.563	8.396	10.231	-1.055	7.97e-06	8.67e-05	small nucleolar ribonucleoprotein complex subunit
AC212684.3_FG012	7	-	172363672	172365936	2265	12	16	21	13	12	12	3	8	0.626	0.856	0.427	0.625	0.773	1.353	0.849	1.128	-0.532	0.105487	0.198997	NA
AC212728.3_FG001	5	+	2175839	2176987	1149	14	14	17	11	12	5	6	11	1.233	0.703	1.685	1.695	1.778	2.334	1.355	1.882	-0.422	0.228563	0.358114	Putative uncharacterized protein
AC212755.4_FG001	4	-	6243393	6244385	993	13	4	26	10	9	13	5	9	1.07	2.116	1.625	1.605	1.911	0.772	2.397	1.98	-0.23	0.550563	0.675783	NA
AC212755.4_FG002	4	-	6233402	6234064	663	33	18	50	21	10	8	5	3	1.781	1.95	2.434	0.801	7.264	5.201	6.905	6.226	-1.914	1.91e-05	0.000180088	NA
AC212835.3_FG001	2	-	20855940	20857589	1650	18	12	19	16	26	20	10	12	1.861	1.959	1.956	1.288	1.592	1.393	1.054	1.906	0.354	0.211553	0.337718	NA
AC212835.3_FG002	2	+	20858952	20859715	567	23	16	38	17	33	19	11	19	6.873	5.416	6.26	5.934	5.92	5.405	6.137	5.894	0.109	0.59442	0.711864	blue copper protein
AC212835.3_FG004	2	+	20959100	20959561	462	18	8	29	10	15	9	6	8	3.834	3.148	4.191	3.066	5.686	3.317	5.747	4.255	-0.456	0.13974	0.2469	NA
AC212835.3_FG007	2	+	21007540	21010895	1930	447	284	748	375	673	479	246	432	41.177	40.11	41.13	39.638	33.8	28.187	35.487	38.194	0.295	0.0163249	0.0459272	endonuclease, polyU-specific
AC212835.3_FG008	2	-	21012417	21014128	1380	27	14	40	24	0	0	0	2	0	0	0	0.257	2.855	1.943	2.654	3.419	-5.408	1.06e-06	1.7e-05	NA
AC212859.3_FG007	2	+	25730302	25742692	5346	356	192	508	219	305	241	69	222	6.737	7.286	4.165	7.354	9.718	6.88	8.701	8.053	-0.318	0.0848628	0.168238	NA
AC212859.3_FG008	2	-	25745084	25746893	1544	8	12	20	17	13	6	9	11	0.994	0.628	1.881	1.262	0.756	1.489	1.186	2.164	-0.243	0.545625	0.671712	hypothetical protein LOC100192643
AC213050.3_FG001	6	+	94852018	94854240	2223	21	20	27	13	18	10	4	11	0.956	0.727	0.581	0.876	1.379	1.723	1.112	1.15	-0.624	0.0344255	0.0829416	NA
AC213050.3_FG002	6	+	94991134	94992111	294	10	11	11	6	14	6	1	5	5.623	3.298	1.098	3.012	4.964	7.167	3.426	4.012	-0.263	0.542226	0.668881	hypothetical protein LOC100278675
AC213099.3_FG001	1	+	62918113	62919260	802	20	9	24	8	12	8	7	8	1.767	1.612	2.816	1.766	3.639	2.15	2.74	1.961	-0.484	0.145771	0.254932	hypothetical protein LOC100278751
AC213099.3_FG002	1	+	62887599	62890415	1374	32	31	43	24	41	34	15	30	3.524	3.999	3.523	3.867	3.399	4.322	2.866	3.434	0.176	0.36283	0.501635	hypothetical protein LOC100216588
AC213463.3_FG002	5	-	13187274	13193067	1422	107	71	134	70	128	101	36	80	10.629	11.479	8.169	9.963	10.981	9.564	8.628	9.677	0.131	0.369958	0.509146	hypothetical protein LOC100191143
AC213463.3_FG004	5	-	13142401	13143429	1029	24	23	41	11	0	1	5	1	0	0.157	1.568	0.172	3.404	4.282	3.648	2.101	-3.495	7.47e-05	0.00055359	NA
AC213463.3_FG007	5	+	13048033	13051225	981	58	65	112	43	84	52	28	49	10.111	8.567	9.21	8.845	8.628	12.692	10.454	8.616	-0.082	0.610172	0.725251	hypothetical protein LOC100276944
AC213521.3_FG005	1	+	226217182	226220470	2365	159	94	251	121	217	173	84	131	10.835	11.822	11.461	9.809	9.812	7.614	9.718	10.057	0.271	0.0480196	0.108236	hypothetical protein LOC100193466
AC213600.3_FG002	3	-	44316015	44340734	2224	273	219	377	186	324	237	102	228	17.203	17.222	14.8	18.155	17.914	18.863	15.521	16.44	0.032	0.755205	0.837149	hypothetical protein LOC100279534
AC213612.3_FG002	9	+	43480071	43497639	699	86	82	114	55	249	169	85	175	42.065	39.074	39.24	44.335	17.955	22.471	14.933	15.467	1.289	2.05e-07	4.74e-06	NA
AC213621.5_FG002	6	+	151570252	151578750	1668	6	6	10	5	11	3	4	6	0.779	0.291	0.774	0.637	0.525	0.689	0.549	0.589	0.133	0.73687	0.823944	NA
AC213621.5_FG004	6	+	151580017	151581309	1293	43	36	65	39	40	23	21	16	3.653	2.875	5.241	2.191	4.853	5.333	4.603	5.929	-0.572	0.0264509	0.0673448	NA
AC213654.3_FG001	3	-	187930046	187931023	978	455	304	690	329	517	400	226	358	62.423	66.1	74.568	64.824	67.896	59.542	64.6	66.127	0.086	0.36507	0.504007	hypothetical protein LOC100194242
AC213654.3_FG005	3	+	188020707	188023659	1290	36	21	62	29	59	31	22	29	5.401	3.884	5.503	3.981	4.073	3.118	4.401	4.419	0.242	0.249048	0.381876	hypothetical protein LOC100278457
AC213857.4_FG003	1	-	187344907	187345239	333	6	9	12	3	10	3	2	2	3.546	1.456	1.938	1.064	2.63	5.177	3.3	1.771	-0.519	0.300019	0.437246	NA
AC213884.3_FG001	6	+	140465764	140469654	1156	390	359	656	310	418	262	147	210	42.699	36.629	41.034	32.17	49.235	59.488	51.96	52.714	-0.438	0.000825761	0.00401161	ran-binding protein 1
AC214040.3_FG009	1	+	36155686	36157670	1695	12	6	4	6	14	2	1	9	0.975	0.191	0.19	0.94	1.033	0.678	0.216	0.696	0.173	0.780462	0.854822	NA
AC214046.4_FG005	10	+	148991785	148992408	624	5	6	8	4	8	6	3	5	1.514	1.554	1.551	1.419	1.169	1.842	1.174	1.26	0.239	0.515438	0.645832	NA
AC214119.3_FG009	7	+	9534642	9541513	3439	207	96	311	138	200	144	60	133	6.867	6.767	5.63	6.849	8.784	5.347	8.28	7.888	-0.171	0.307114	0.444742	hypothetical protein LOC100217039
AC214147.3_FG002	4	-	202340478	202360579	525	6	11	12	3	3	2	1	3	0.675	0.616	0.615	1.012	1.668	4.014	2.093	1.123	-1.525	0.012044	0.035882	NA
AC214266.3_FG002	10	+	42530983	42533412	966	76	51	119	55	87	87	27	60	10.635	14.555	9.019	10.999	11.482	10.113	11.28	11.192	0.099	0.550111	0.675414	UDP-galactose translocator
AC214267.3_FG004	1	-	239433804	239434927	936	7	7	16	12	9	6	2	7	1.135	1.036	0.69	1.324	1.091	1.433	1.565	2.52	-0.508	0.193976	0.316633	NA
AC214350.3_FG007	5	+	166394418	166397382	819	501	438	847	363	650	446	286	400	93.719	88.01	112.685	86.49	89.274	102.443	94.693	87.126	0.063	0.521081	0.650191	hypothetical protein LOC100192468
AC214360.3_FG001	3	-	110185330	110189107	2772	113	55	228	86	343	281	117	272	14.612	16.383	13.62	17.377	5.949	3.801	7.531	6.099	1.418	2.01e-06	2.82e-05	hypothetical protein LOC100279558
AC214448.3_FG007	3	+	181790295	181791647	1353	392	304	616	306	398	247	154	247	34.736	29.504	36.729	32.329	42.282	43.04	41.687	44.458	-0.325	0.0030844	0.0118662	hypothetical protein LOC100272830
AC214507.3_FG001	10	-	125931362	125932713	1017	41	35	60	35	60	38	23	39	6.967	6.039	7.298	6.791	5.883	6.592	5.402	6.765	0.198	0.236145	0.366996	LOC732768
AC214534.3_FG010	3	+	162602041	162603645	1605	15	12	19	7	20	13	6	18	1.471	1.309	1.206	1.986	1.364	1.432	1.084	0.857	0.408	0.162776	0.276949	NA
AC214602.3_FG012	2	-	232501017	232503569	2553	54	32	76	39	69	62	11	49	3.191	3.925	1.39	3.399	3.087	2.401	2.726	3.003	0.21	0.385176	0.524401	NA
AC214635.3_FG002	4	+	124358348	124359718	1371	221	175	302	129	209	152	94	146	18.001	17.918	22.125	18.858	23.525	24.451	20.169	18.496	-0.144	0.230317	0.360276	LOC100281539
AC214640.3_FG003	7	-	145453258	145461739	1779	67	70	112	50	130	86	43	61	8.629	7.813	7.8	6.072	5.496	7.537	5.765	5.525	0.384	0.0244103	0.0632216	hypothetical protein LOC100273039
AC214648.3_FG003	8	-	131799091	131803818	1667	523	464	794	396	491	353	199	306	34.781	34.223	38.521	32.507	45.786	53.318	43.612	46.696	-0.394	0.000516552	0.00272082	senescence-associated protein
AC214771.3_FG003	5	+	141251739	141256211	1398	6	8	15	5	2	2	2	2	0.169	0.231	0.462	0.253	0.626	1.096	0.982	0.703	-1.774	0.00200316	0.00835555	NA
AC214817.3_FG004	6	-	154319672	154322588	1905	247	172	396	198	390	287	121	254	24.175	24.348	20.496	23.612	18.922	17.295	19.034	20.431	0.344	0.00492741	0.0172929	NA
AC215198.3_FG002	9	+	12718625	12720988	2364	12	9	12	4	6	3	2	6	0.3	0.205	0.273	0.449	0.741	0.729	0.465	0.333	-0.819	0.0703671	0.145652	NA
AC215201.3_FG005	6	+	142082329	142086400	1782	16	17	37	9	20	14	8	14	1.325	1.27	1.449	1.391	1.31	1.827	1.901	0.993	-0.173	0.518448	0.648244	Putative uncharacterized protein
AC215201.3_FG008	6	-	142096809	142097933	507	19	13	39	11	17	9	10	14	3.959	2.869	6.365	4.89	5.469	4.912	7.043	4.265	-0.38	0.212611	0.338939	Putative uncharacterized protein
AC215244.3_FG002	4	+	193735481	193760758	1558	1366	1060	2204	1071	1770	1299	771	1147	134.154	134.748	159.688	130.372	127.954	130.326	129.528	135.128	0.135	0.136123	0.241818	hypothetical protein LOC100274450
AC215260.3_FG001	3	+	17116070	17116597	528	325	279	480	223	274	195	103	130	61.279	59.687	62.949	43.601	89.83	101.219	83.239	83.022	-0.607	0.000186123	0.00117138	LOC100285709
AC215260.3_FG004	3	+	17033772	17034278	507	86	62	112	38	108	77	55	52	25.154	24.545	35.006	18.163	24.755	23.425	20.227	14.733	0.296	0.160282	0.273746	regulator of ribonuclease activity A
AC215309.3_FG004	1	-	203334401	203338254	1197	167	164	236	126	202	120	81	115	19.928	16.202	21.836	17.013	20.361	26.245	18.053	20.692	-0.139	0.316045	0.454196	NA
AC215639.3_FG002	10	-	52222799	52226691	1116	13	8	19	15	43	25	11	25	4.55	3.62	3.181	3.967	1.7	1.373	1.559	2.642	1.206	0.000373875	0.00208385	NA
AC215690.3_FG002	10	+	106789338	106792735	1179	773	478	1211	552	808	633	345	595	80.927	86.77	94.426	89.37	95.683	77.662	94.048	92.034	0.003	0.979673	0.987894	acyl-desaturase
AC216010.3_FG001	3	+	139031076	139038403	1332	161	168	261	125	247	160	100	176	21.897	19.413	24.226	23.399	17.64	24.16	17.941	18.447	0.233	0.07167	0.147641	Pseudouridylate synthase (EC 5.4.99.-)
AC216067.3_FG002	4	-	204347730	204349727	498	831	786	1364	650	1240	837	567	725	294.028	271.629	367.4	257.809	243.524	302.333	250.787	256.571	0.216	0.0714473	0.147327	V-type proton ATPase 16 kDa proteolipid subunit Fragment (V-ATPase 16 kDa proteolipid subunit)(Vacuolar proton pump 16 kDa proteolipid subunit)
AC216247.3_FG005	1	+	63573932	63578006	558	52	19	60	22	29	40	13	27	6.137	11.585	7.518	8.569	13.6	6.522	9.845	7.75	-0.162	0.573258	0.694608	NA
AC216264.3_FG001	5	-	45906465	45909374	1272	0	1	0	1	42	30	10	27	3.899	3.812	2.537	3.759	0	0.151	0	0.155	6.06	3.46e-08	1.19e-06	NA
AC216353.2_FG005	5	-	210593958	210594236	192	128	168	227	117	189	114	86	108	116.24	95.958	144.538	99.612	97.293	167.61	108.254	119.786	-0.072	0.678364	0.778502	NA
AC216793.3_FG008	8	+	151059509	151060666	1158	42	42	69	34	59	30	21	29	6.016	4.187	5.852	4.435	5.293	6.948	5.456	5.772	-0.136	0.465086	0.601183	NA
AC216867.3_FG003	8	+	40014388	40014781	357	26	44	37	23	20	20	10	8	6.615	9.054	9.039	3.968	10.629	23.609	9.49	12.664	-0.888	0.0246987	0.0637588	NA
AC216870.3_FG005	6	-	105371539	105373307	1380	36	19	61	31	30	14	5	21	2.567	1.64	1.169	2.695	3.807	2.637	4.047	4.416	-0.769	0.0132411	0.038726	NA
AC216871.3_FG004	8	-	10012279	10013902	1431	27	26	29	16	33	15	11	20	2.723	1.694	2.48	2.475	2.754	3.48	1.856	2.198	-0.028	0.914613	0.945205	hypothetical protein LOC100274284 (LOC100274284), mRNA
AC217050.4_FG001	1	+	214841843	214846179	1410	275	238	430	270	332	180	116	189	27.805	20.632	26.548	23.737	28.463	32.333	27.923	37.642	-0.304	0.0337727	0.0817165	NA
AC217050.4_FG004	1	-	214775564	214781706	2667	137	105	268	100	164	121	62	129	7.261	7.332	7.502	8.566	7.497	7.542	9.201	7.371	-0.018	0.88257	0.925582	NA
AC217050.4_FG006	1	-	214899491	214901246	771	1052	886	1675	853	1005	785	424	685	153.925	164.549	177.458	157.335	199.128	220.126	198.921	217.479	-0.314	0.00173405	0.00741132	14-3-3-like protein
AC217050.4_FG007	1	-	214886200	214892746	1854	369	260	599	282	1015	742	321	630	64.648	64.681	55.87	60.176	29.046	26.863	29.583	29.899	1.133	1.29e-08	5.53e-07	LOC542156
AC217051.3_FG006	10	-	114029804	114030887	522	27	21	59	27	1	4	1	1	0.226	1.238	0.618	0.339	7.549	7.706	10.349	10.168	-3.938	2.76e-07	5.96e-06	ZCN5 protein
AC217121.3_FG007	4	-	79107861	79110224	2364	113	68	172	59	94	72	44	73	4.695	4.922	6.006	5.468	6.976	5.51	6.662	4.906	-0.198	0.216804	0.344128	hypothetical protein LOC100381425
AC217271.3_FG001	4	+	187704018	187706589	1050	7	6	14	5	19	16	7	8	2.137	2.463	2.151	1.349	0.973	1.095	1.221	0.936	0.952	0.0074061	0.0240614	hypothetical protein LOC100276056
AC217271.3_FG002	4	-	187710883	187713333	1834	221	178	349	185	235	167	105	159	15.131	14.716	18.475	15.353	17.586	18.591	17.424	19.829	-0.175	0.106259	0.200066	NA
AC217293.3_FG005	2	-	231690859	231692775	1734	7	11	19	9	11	4	2	3	0.749	0.373	0.372	0.306	0.589	1.215	1.003	1.02	-0.903	0.0393904	0.0921989	NA
AC217293.3_FG007	2	-	231712004	231718219	2196	4135	2499	6638	2958	7470	5378	2033	4953	401.684	395.793	298.738	399.416	274.798	217.985	276.774	264.782	0.574	0.000698171	0.00349131	hypothetical protein LOC100304375
AC217358.3_FG003	1	-	296904354	296908116	1545	69	33	120	48	68	49	29	52	5.197	5.126	6.057	5.96	6.518	4.091	7.112	6.107	-0.107	0.581162	0.701353	hypothetical protein LOC100279605
AC217358.3_FG005	1	-	296891350	296893628	870	482	419	778	336	520	360	220	289	70.58	66.875	81.6	58.826	80.853	92.254	81.881	75.918	-0.217	0.0501458	0.112077	prohibitin4
AC217358.3_FG010	1	+	296985493	296991995	1477	94	81	135	65	117	78	38	72	9.354	8.535	8.302	8.633	9.288	10.505	8.369	8.651	-0.012	0.922979	0.950894	hypothetical protein LOC100217107
AC217358.3_FG011	1	-	296991644	296996802	1935	404	385	679	302	542	373	217	349	33.076	31.154	36.188	31.94	30.47	38.113	32.13	30.68	0.052	0.567805	0.690125	LOC100286182
AC217401.3_FG001	1	-	264851149	264854157	1521	58	56	101	50	159	118	55	119	12.344	12.538	11.669	13.855	5.565	7.053	6.08	6.462	1.065	8.88e-07	1.49e-05	LOC100285372
AC217401.3_FG002	1	-	264855610	264864472	2060	218	172	305	149	293	229	122	207	16.796	17.966	19.111	17.795	15.444	15.994	13.557	14.218	0.317	0.00440037	0.0157962	LOC100284659
AC217401.3_FG003	1	-	264865477	264869630	1932	1032	689	1543	715	1293	994	517	962	79.029	83.149	86.351	88.177	77.955	68.313	73.127	72.748	0.245	0.0140733	0.040732	Putative uncharacterized protein
AC217499.3_FG001	3	+	221153215	221157929	1122	563	413	888	445	543	408	217	349	57.148	58.769	62.41	55.084	73.23	70.51	72.467	77.963	-0.295	0.00349301	0.0131221	hypothetical protein LOC100191271
AC217499.3_FG003	3	-	221180048	221183705	1764	15	21	44	17	32	14	7	18	2.142	1.283	1.281	1.807	1.241	2.28	2.284	1.894	-0.147	0.600627	0.717265	NA
AC217553.3_FG008	2	-	107375080	107378539	1032	15	10	15	6	6	8	2	8	0.687	1.253	0.625	1.373	2.121	1.856	1.331	1.143	-0.634	0.114967	0.212468	NA
AC217556.3_FG003	5	-	37931456	37936949	1380	464	286	719	332	590	417	194	406	50.486	48.836	45.364	52.1	49.069	39.699	47.706	47.291	0.142	0.192612	0.314924	NA
AC217560.3_FG001	5	+	39628190	39628627	438	18	22	40	11	2	0	2	1	0.539	0	1.473	0.404	5.997	9.621	8.362	4.937	-3.867	5.31e-06	6.27e-05	Putative uncharacterized protein
AC217665.3_FG005	4	+	117407028	117409170	996	370	299	657	302	543	365	220	349	64.378	59.226	71.277	62.052	54.214	57.505	60.399	59.603	0.185	0.0536142	0.118221	hypothetical protein LOC100193122
AC217811.3_FG003	4	+	112623218	112625182	1221	38	23	41	13	52	34	23	20	5.029	4.5	6.079	2.901	4.542	3.608	3.075	2.093	0.473	0.0966682	0.1865	NA
AC217840.3_FG001	5	+	162843579	162844510	687	59	59	104	48	75	52	17	38	12.891	12.233	7.985	9.795	12.533	16.451	13.861	13.734	-0.288	0.113441	0.210364	hypothetical protein LOC100275206
AC217842.3_FG001	2	+	155786938	155791567	1719	231	142	411	179	265	231	116	203	18.204	21.718	21.775	20.913	19.611	15.824	21.892	20.469	0.109	0.400128	0.538972	Putative uncharacterized protein
AC217887.3_FG003	9	+	122034879	122035325	447	14	35	38	19	57	32	15	19	15.058	11.57	10.829	7.527	4.571	14.999	7.784	8.355	0.486	0.153027	0.264241	NA
AC217887.3_FG004	9	+	121937248	121938756	1509	23	30	48	20	18	10	7	8	1.409	1.071	1.497	0.939	2.224	3.808	2.913	2.605	-1.189	0.000441487	0.00239669	glucan endo-1,3-beta-glucosidase 5
AC217887.3_FG005	9	+	121932964	121936503	2330	129	107	206	86	105	95	37	74	5.321	6.589	5.124	5.624	8.08	8.797	8.095	7.255	-0.455	0.00252925	0.0101084	pre-mRNA-splicing factor PRP17
AC217897.3_FG010	1	+	38548794	38549201	408	7	10	9	8	8	4	2	4	2.315	1.584	1.582	1.736	2.504	4.695	2.02	3.854	-0.627	0.153219	0.264452	hypothetical protein LOC100277295
AC217910.3_FG004	1	+	217279821	217280603	783	12	10	16	9	11	6	1	1	1.659	1.238	0.412	0.226	2.237	2.446	1.871	2.259	-1.017	0.0384009	0.0905513	hypothetical protein LOC100276545
AC217947.4_FG002	4	+	71536065	71541499	2616	692	449	1063	534	1163	881	437	797	52.497	54.427	53.905	53.952	38.605	32.878	37.206	40.126	0.57	3.2e-05	0.000274794	hypothetical protein LOC100216882
AC217962.3_FG005	7	+	139201519	139210206	2124	199	126	259	105	243	163	79	152	13.51	12.403	12.002	12.673	13.673	11.363	11.165	9.718	0.186	0.145201	0.254169	hypothetical protein LOC100381477
AC217975.3_FG001	7	-	168592020	168595349	1597	234	177	358	151	102	70	42	64	7.542	7.084	8.487	7.097	21.384	21.231	20.526	18.586	-1.41	4.95e-09	2.62e-07	pyruvate dehydrogenase kinase isoform 2
AC217977.3_FG001	1	-	220523997	220524734	738	5	3	14	5	7	6	3	4	1.12	1.314	1.312	0.96	0.989	0.779	1.737	1.332	-0.117	0.773921	0.849924	NA
AC217977.3_FG003	1	+	220505413	220521658	832	141	149	260	110	230	158	82	139	32.644	30.691	31.804	29.586	24.732	34.305	28.613	25.989	0.184	0.119699	0.219103	protein aq_1857
AC218035.3_FG001	8	+	103527701	103528233	348	100	86	163	75	126	102	49	87	42.755	47.37	45.436	44.272	41.936	47.338	42.887	42.365	0.087	0.434693	0.572165	NA
AC218035.3_FG004	8	+	103589990	103593771	808	74	38	103	45	105	71	26	54	15.345	14.201	10.384	11.835	13.366	9.009	11.672	10.948	0.27	0.149153	0.259415	NA
AC218093.3_FG005	2	+	25767060	25771084	1578	68	43	105	45	102	52	36	61	7.633	5.326	7.362	6.846	6.289	5.22	6.093	5.606	0.254	0.130085	0.23384	NA
AC218148.2_FG008	6	+	159379904	159381904	2001	184	129	311	142	186	163	71	128	10.976	13.165	11.45	11.328	13.42	12.349	14.231	13.95	-0.163	0.157949	0.270633	hypothetical protein LOC100279827
AC218457.2_FG013	8	+	15599797	15606172	3057	509	373	890	382	659	549	165	472	25.456	29.024	17.417	27.342	24.299	23.373	26.657	24.564	0.062	0.672246	0.773854	NA
AC218900.3_FG001	1	+	199870010	199870993	984	37	26	50	21	24	17	6	15	2.88	2.792	1.968	2.7	5.488	5.061	4.653	4.195	-0.813	0.00173949	0.00742806	gibberellin receptor GID1L2
AC218972.3_FG001	8	+	170605684	170626012	2598	737	389	1115	472	957	809	314	682	43.498	50.326	39.001	46.487	41.4	28.682	39.297	35.713	0.346	0.0224496	0.059102	NA
AC218972.3_FG004	8	-	170646668	170649484	1914	291	184	515	231	423	355	145	343	26.097	29.975	24.446	31.735	22.188	18.415	24.637	23.724	0.377	0.0112991	0.0341441	hypothetical protein LOC100191484
AC218998.2_FG001	4	-	6040356	6041945	1509	86	32	141	51	39	35	16	30	3.052	3.749	3.421	3.521	8.317	4.062	8.556	6.644	-1.021	0.00106047	0.0049566	hypothetical protein LOC100384011
AC218998.2_FG003	4	-	6107655	6110537	2883	22	6	24	7	16	12	10	17	0.655	0.673	1.119	1.044	1.114	0.399	0.762	0.477	0.227	0.534057	0.661609	NA
AC218998.2_FG007	4	+	6070036	6073897	1905	271	215	468	232	529	391	156	366	32.791	33.171	26.425	34.023	20.761	21.619	22.494	23.94	0.565	0.000129802	0.000869394	NA
AC218998.2_FG011	4	+	6013819	6017571	2337	2321	1885	3810	1832	57	37	25	46	2.88	2.559	3.452	3.486	144.94	154.506	149.275	154.095	-5.585	2.22e-16	2.53e-12	NA
AC219006.2_FG006	8	+	131967282	131968572	1020	21	16	32	12	35	14	10	21	4.052	2.218	3.164	3.646	3.005	3.005	2.873	2.313	0.283	0.267509	0.402056	LOC100286283
AC219006.2_FG007	8	+	131970538	131980645	1173	5	9	9	8	6	2	0	4	0.604	0.276	0	0.604	0.622	1.47	0.703	1.341	-1.079	0.0736626	0.150779	hypothetical protein LOC100193464
AC219020.4_FG002	6	+	105751774	105754070	1665	42	15	37	24	47	41	10	26	3.333	3.98	1.938	2.765	3.681	1.726	2.035	2.833	0.35	0.23635	0.367143	NA
AC219061.2_FG007	10	-	127261180	127263180	2001	199	128	277	112	187	144	64	130	11.035	11.63	10.321	11.505	14.514	12.253	12.675	11.003	-0.137	0.256587	0.390476	hypothetical protein LOC100274892
AC219156.3_FG002	8	+	28475129	28476657	1146	1	0	0	0	30	17	4	15	3.091	2.397	1.126	2.318	0.127	0	0	0	6.332	9.36e-07	1.55e-05	NA
AC219190.3_FG002	9	-	100133236	100135482	798	69	72	75	37	51	22	24	29	7.547	4.456	9.705	6.436	12.619	17.283	8.606	9.114	-0.726	0.0174872	0.0485103	LOC100283615
AC220927.3_FG007	5	+	208675421	208676365	945	25	30	45	28	7	5	2	1	0.875	0.855	0.683	0.187	3.861	6.081	4.36	5.824	-2.806	2.3e-06	3.16e-05	Putative uncharacterized protein
AC220970.4_FG002	5	-	534150	536159	1665	205	135	270	166	354	208	112	236	25.106	20.19	21.706	25.101	17.968	15.531	14.848	19.598	0.498	0.00172873	0.00739322	hypothetical protein LOC100274864
AC220972.3_FG001	3	+	55475631	55476395	765	16	17	26	11	10	5	6	8	1.544	1.056	2.531	1.852	3.052	4.257	3.112	2.827	-0.963	0.00707923	0.0232108	RING-H2 finger protein ATL2L
AC225127.3_FG003	4	-	195060826	195061640	714	4	13	21	4	15	14	12	12	2.481	3.169	5.423	2.976	0.818	3.488	2.693	1.101	0.667	0.133389	0.238263	LTP-like protein
AC225147.4_FG002	1	-	292879723	292882219	722	263	319	485	224	220	160	137	138	35.982	35.815	61.231	33.848	53.161	84.634	61.507	60.986	-0.639	0.00363348	0.0135384	hypothetical protein LOC100192600
AC225147.4_FG003	1	-	292875307	292879433	1441	109	84	129	64	86	38	36	45	7.047	4.262	8.062	5.53	11.039	11.166	8.197	8.73	-0.624	0.00620359	0.020812	hypothetical protein LOC100192747
AC225176.2_FG003	10	+	122801556	122802291	736	64	69	105	61	87	59	48	53	13.958	12.955	21.045	12.752	12.69	17.958	13.063	16.292	0.031	0.86498	0.914102	NA
AC225185.3_FG004	3	-	110670070	110673574	2001	292	164	406	177	272	216	90	178	16.052	17.446	14.514	15.753	21.296	15.7	18.578	17.388	-0.15	0.236367	0.367143	Putative uncharacterized protein
AC225193.3_FG003	9	+	113056029	113059080	1290	124	109	183	94	105	71	19	53	9.612	8.895	4.753	7.276	14.028	16.186	12.989	14.324	-0.782	0.00050653	0.00268094	Putative uncharacterized protein
AC225193.3_FG004	9	+	113061120	113065160	1511	101	82	148	51	123	72	37	69	9.613	7.701	7.902	8.087	9.755	10.395	8.968	6.635	-0.046	0.767695	0.84582	NA
AC225205.3_FG003	7	-	130092349	130094061	1110	146	162	210	99	167	96	56	88	17.766	13.977	16.28	14.039	19.196	27.957	17.323	17.532	-0.333	0.0572943	0.124472	Phosphatidylinositol 3-and 4-kinase family-like Fragment
AC225308.2_FG005	7	-	158603592	158608383	3084	7	3	15	5	13	8	3	7	0.498	0.419	0.314	0.402	0.331	0.186	0.445	0.319	0.358	0.335272	0.473746	hypothetical protein LOC100279470
AC225718.2_FG006	5	+	48501784	48502182	399	61	72	86	49	90	46	24	32	26.636	18.632	19.41	14.203	22.311	34.566	19.735	24.14	-0.229	0.324772	0.463514	EF-hand Ca2+-binding protein CCD1
AC225718.2_FG009	5	-	48629736	48630047	312	86	73	127	59	52	33	33	37	19.681	17.094	34.131	21.001	40.227	44.819	37.271	37.172	-0.832	0.000545873	0.00285085	hypothetical protein LOC100276384
AC225790.2_FG003	7	-	137701178	137701561	384	6	9	14	6	9	2	0	3	2.768	0.842	0	1.384	2.28	4.49	3.338	3.071	-1.026	0.0704843	0.145816	NA
AC226199.2_FG002	5	-	144864990	144866659	732	5	5	8	6	13	8	1	8	2.097	1.766	0.441	1.935	0.997	1.308	1.001	1.611	0.615	0.155038	0.266967	NA
AC226227.2_FG004	10	-	128969733	128979894	2556	12	14	21	4	17	13	3	7	0.785	0.822	0.379	0.485	0.685	1.049	0.752	0.308	-0.049	0.894499	0.932863	NA
AC226227.2_FG005	10	-	128989498	128991126	1629	85	56	116	73	71	45	21	48	5.147	4.464	4.16	5.218	7.615	6.585	6.52	8.809	-0.554	0.00450751	0.0160963	hypothetical protein LOC100191886
AC226230.2_FG001	7	-	73426823	73440664	4027	1201	593	1910	901	1408	1181	363	1108	41.287	47.397	29.088	48.725	43.524	28.208	43.428	43.981	0.11	0.568767	0.690936	hypothetical protein LOC100384817
AC226235.2_FG001	3	+	30996380	30997528	930	271	200	377	199	329	178	125	188	41.774	30.933	43.372	35.798	42.526	41.194	37.118	42.062	-0.062	0.603592	0.719996	Isoflavone reductase homolog IRL (EC 1.3.1.-)
AC226235.2_FG002	3	+	30947652	30948873	1222	250	230	368	170	236	152	104	115	22.805	20.103	27.463	16.665	29.857	36.054	27.574	27.346	-0.445	0.00673362	0.022276	hypothetical protein LOC100277939
AC226235.2_FG003	3	+	30922231	30923358	1128	131	137	214	101	128	90	44	86	13.4	12.895	12.587	13.501	16.949	23.265	17.371	17.601	-0.457	0.0025545	0.0101881	hypothetical protein LOC100192465
AC226243.1_FG003	1	+	16332686	16333330	645	11	11	20	9	6	0	4	0	1.098	0	2.001	0	2.489	3.267	2.839	2.743	-2.044	0.00571137	0.0194522	NA
AC226248.1_FG002	8	-	103022748	103024966	2219	69	56	112	56	59	24	25	45	3.14	1.748	3.636	3.591	4.538	4.834	4.621	4.961	-0.629	0.00768996	0.0248247	protein kinase
AC226368.2_FG006	1	-	63039646	63041286	1641	28	14	38	28	19	9	6	8	1.367	0.886	1.18	0.863	2.49	1.634	2.12	3.354	-1.071	0.00337216	0.0127351	transferase, transferring glycosyl groups
AC226373.2_FG010	6	-	156415329	156419381	2103	488	310	750	330	702	506	172	433	39.418	38.886	26.392	36.462	33.865	28.237	32.654	30.846	0.223	0.115167	0.212752	NA
AC229978.2_FG002	2	-	176347742	176348537	585	15	5	26	24	14	12	3	5	2.826	3.315	1.655	1.514	3.742	1.637	4.069	8.065	-0.749	0.121092	0.221068	NA
AC230011.2_FG002	3	-	113896010	113902317	4422	455	289	683	278	860	664	160	568	22.966	24.268	11.676	22.747	15.016	12.519	14.142	12.358	0.656	0.00456106	0.016252	Rust resistance protein rp3-1
AC230013.2_FG007	3	+	210714346	210715729	537	592	662	937	493	455	333	174	276	100.054	100.219	104.559	91.017	160.886	236.143	159.766	180.466	-0.847	6.12e-06	7.03e-05	LOC100283101
AC230020.1_FG002	2	-	167993555	167995423	642	26	11	36	27	36	28	11	30	6.622	7.049	5.529	8.275	5.91	3.282	5.134	8.267	0.367	0.192692	0.315009	NA
AC231180.2_FG001	8	+	76035656	76044611	3297	179	150	286	146	267	206	128	191	9.563	10.098	12.528	10.259	7.923	8.715	7.943	8.705	0.38	0.00266677	0.0105639	NA
AC231745.1_FG003	9	-	18329697	18331617	1152	816	637	1195	625	666	446	245	394	68.268	62.569	68.628	60.567	103.373	105.92	94.981	106.647	-0.617	4.24e-06	5.23e-05	NA
AC231745.1_FG004	9	+	18237985	18246380	2796	652	575	1009	490	1348	899	473	827	56.931	51.964	54.59	52.379	34.032	39.393	33.043	34.449	0.662	1.43e-06	2.18e-05	NA
AC231747.1_FG001	10	-	108465466	108472108	2913	429	278	740	322	511	440	171	405	20.715	24.411	18.943	24.621	21.493	18.281	23.26	21.729	0.11	0.382774	0.521991	hypothetical protein LOC100217064
AC231755.1_FG010	6	+	159257289	159257810	522	17	9	18	7	3	4	4	8	0.679	1.238	2.473	2.714	4.753	3.303	3.157	2.636	-1.109	0.0239321	0.0621875	NA
AC232238.2_FG004	8	+	166791835	166799713	1955	227	240	334	162	299	224	117	187	18.06	18.517	19.312	16.939	16.945	23.516	15.643	16.289	0.062	0.618115	0.731417	Liguleless2-like protein
AC232393.1_FG009	5	+	215836583	215838313	1731	26	11	31	18	28	18	8	16	1.91	1.681	1.491	1.637	2.192	1.217	1.64	2.044	0	0.999839	0.999926	NA
AC233788.2_FG002	8	+	169418845	169418994	150	8	5	10	4	11	6	2	2	8.66	6.465	4.303	2.361	7.783	6.385	6.104	5.242	-0.064	0.882931	0.925704	NA
AC233850.1_FG003	5	+	169820113	169820658	546	21	44	73	19	27	9	6	11	5.839	2.664	3.546	3.568	5.613	15.437	12.242	6.84	-1.257	0.00441847	0.0158403	NA
AC233850.1_FG005	5	-	169834247	169838177	1440	61	36	93	36	40	44	13	35	3.28	4.938	2.913	4.304	6.182	4.789	5.913	4.914	-0.455	0.0402776	0.093837	NA
AC233850.1_FG009	5	+	169874032	169877011	1944	7	11	15	7	2	2	3	1	0.121	0.166	0.498	0.091	0.525	1.084	0.707	0.708	-2.014	0.00158939	0.00691247	hypothetical protein LOC100273545
AC233851.1_FG008	3	+	189455463	189455828	366	9	5	10	5	8	0	3	2	2.581	0	2.645	0.968	3.589	2.617	2.502	2.685	-0.856	0.1698	0.286069	NA
AC233851.1_FG014	3	-	189496090	189497271	1182	88	78	152	60	74	50	27	47	7.393	6.836	7.371	7.042	10.865	12.641	11.775	9.978	-0.621	0.000320149	0.00183115	hypothetical protein LOC100273462
AC233851.1_FG017	3	+	189534469	189536390	1794	12	17	17	7	5	5	2	3	0.329	0.45	0.36	0.296	0.976	1.815	0.868	0.767	-1.524	0.00246722	0.0099075	NA
AC233853.1_FG003	3	+	3830545	3832095	1551	41	37	86	35	66	34	17	32	5.025	3.543	3.537	3.654	3.858	4.57	5.077	4.436	-0.116	0.536721	0.663865	NA
AC233854.1_FG002	8	-	76990850	76992377	1299	5	4	11	4	8	4	7	11	0.727	0.498	1.739	1.5	0.562	0.59	0.775	0.605	0.644	0.171265	0.288003	NA
AC233861.1_FG001	2	+	189087675	189091198	3422	18	23	38	19	29	28	8	18	1.001	1.322	0.754	0.931	0.768	1.287	1.017	1.091	0.057	0.814277	0.878989	NA
AC233865.1_FG001	7	-	146607683	146607994	312	213	211	329	169	107	71	43	52	40.497	36.778	44.473	29.515	99.631	129.545	96.552	106.477	-1.473	6.14e-08	1.86e-06	Histone H4
AC233865.1_FG003	7	+	146597172	146598863	738	20	18	24	21	23	13	10	7	3.68	2.847	4.372	1.68	3.955	4.672	2.978	5.594	-0.365	0.266182	0.400721	NA
AC233865.1_FG006	7	-	146548756	146552786	1559	75	68	107	42	60	43	37	50	4.545	4.458	7.658	5.68	7.021	8.355	6.284	5.296	-0.293	0.152433	0.263435	NA
AC233866.1_FG006	6	-	137412311	137414138	1344	3669	2671	5676	2722	3717	2479	1383	2405	326.58	298.097	332.054	316.888	398.4	380.686	386.69	398.118	-0.255	0.00729332	0.0237491	elongation factor 1 alpha
AC233870.1_FG003	6	-	167033770	167036545	1944	218	147	354	168	322	216	126	198	19.559	17.957	20.915	18.037	16.366	14.485	16.674	16.988	0.277	0.0159843	0.0451137	NA
AC233870.1_FG004	6	+	167030579	167033330	1944	75	72	137	65	72	53	30	57	4.374	4.406	4.98	5.192	5.63	7.095	6.453	6.573	-0.407	0.00976519	0.03027	hypothetical protein LOC100216954
AC233870.1_FG006	6	+	167006647	167019258	1730	354	356	607	297	373	308	177	281	25.46	28.773	33.015	28.764	29.863	39.418	32.126	33.747	-0.183	0.100412	0.191697	LOC100281651
AC233872.1_FG003	3	+	18219856	18221974	795	579	534	967	431	421	257	167	288	62.533	52.245	67.785	64.153	106.288	128.667	111.373	106.569	-0.837	9.78e-07	1.6e-05	mitochondrial glycoprotein
AC233878.1_FG004	1	-	272645068	272663927	2655	150	111	244	89	214	157	55	141	9.518	9.557	6.685	9.405	8.245	8.008	8.415	6.589	0.232	0.110302	0.205847	NA
AC233880.1_FG006	3	+	1290634	1292145	855	91	76	123	64	96	66	34	50	13.259	12.475	12.832	10.356	15.533	17.027	13.172	14.714	-0.242	0.102249	0.194474	hypothetical protein LOC100272390
AC233882.1_FG003	3	-	205841504	205851087	3921	282	191	388	186	353	308	77	278	10.631	12.695	6.337	12.556	10.496	9.331	9.061	9.325	0.22	0.232724	0.363058	NA
AC233882.1_FG005	3	+	205815449	205819986	2025	73	52	91	34	90	59	31	52	5.248	4.709	4.94	4.547	5.261	4.919	4.115	3.3	0.191	0.261769	0.395931	NA
AC233883.1_FG006	4	+	193154792	193156631	1840	13	8	21	10	19	13	5	7	1.219	1.142	0.877	0.674	1.031	0.833	1.045	1.068	0.06	0.83566	0.893831	hypothetical protein LOC100278888
AC233885.1_FG001	5	-	15956385	15959991	1966	334	293	516	248	297	181	122	182	17.839	14.879	20.024	16.394	24.793	28.548	24.032	24.797	-0.528	0.000160789	0.00103989	hypothetical protein LOC100277588
AC233885.1_FG002	5	+	16122766	16123711	946	5	10	13	5	23	9	12	12	2.871	1.538	4.093	2.246	0.771	2.025	1.258	1.039	1.073	0.0124074	0.036768	hypothetical protein LOC100382821
AC233887.1_FG006	2	-	55450641	55455354	2671	77	51	127	59	102	91	53	80	4.509	5.506	6.403	5.304	4.207	3.658	4.354	4.342	0.391	0.016634	0.046619	NA
AC233888.1_FG001	10	+	127935297	127937689	1284	210	177	292	150	245	164	90	130	22.532	20.642	22.618	17.929	23.868	26.406	20.823	22.964	-0.118	0.301819	0.438945	Putative uncharacterized protein
AC233892.1_FG001	1	-	231851378	231853126	1749	33	17	45	20	23	16	10	20	1.553	1.478	1.845	2.025	2.754	1.862	2.356	2.248	-0.421	0.0827666	0.164977	hypothetical protein LOC100381779
AC233893.1_FG001	9	-	146259092	146261010	1109	87	93	158	76	186	128	57	105	19.805	18.653	16.586	16.767	11.449	16.064	13.045	13.471	0.483	0.00195329	0.0081834	Homocysteine S-methyltransferase 1 (EC 2.1.1.10)(S-methylmethionine:homocysteine methyltransferase 1)(SMM:Hcy S-methyltransferase 1)(ZmHMT-1)
AC233893.1_FG002	9	+	146256279	146259081	925	94	84	156	54	117	77	63	68	14.936	13.453	21.978	13.018	14.831	17.395	15.442	11.476	0.084	0.635227	0.745025	NA
AC233893.1_FG003	9	+	146227327	146228811	1485	9	7	25	14	21	11	9	6	1.67	1.197	1.956	0.716	0.884	0.903	1.541	1.853	0.083	0.821193	0.88399	NA
AC233893.1_FG006	9	-	146150349	146154559	2349	387	364	617	279	415	275	159	242	20.862	18.92	21.842	18.244	24.044	29.683	24.05	23.348	-0.297	0.00834954	0.0265782	NA
AC233894.1_FG005	5	+	28333880	28335220	1341	68	34	109	52	63	29	23	39	5.548	3.495	5.535	5.15	7.4	4.857	7.442	7.622	-0.455	0.0469259	0.106264	hypothetical protein LOC100277795
AC233895.1_FG001	6	+	140407545	140410127	1185	1192	999	1908	862	1118	831	416	764	111.409	113.335	113.282	114.173	146.801	161.488	147.428	142.992	-0.36	0.000300897	0.00173978	proliferation-associated protein 2G4
AC233898.1_FG004	10	+	10393959	10398501	1944	37	34	63	31	111	92	40	65	6.743	7.648	6.64	5.921	2.778	3.35	2.967	3.135	1.199	1.27e-06	1.97e-05	hypothetical protein LOC100193539
AC233899.1_FG002	9	-	149664143	149665651	1074	10	14	22	5	6	5	3	6	0.66	0.752	0.901	0.989	1.359	2.497	1.876	0.915	-1.036	0.017266	0.0480129	hypothetical protein LOC100273916
AC233899.1_FG005	9	+	149651898	149652455	558	12	7	9	4	3	3	2	4	0.635	0.869	1.157	1.269	3.138	2.403	1.477	1.409	-1.112	0.0348811	0.0837918	hypothetical protein LOC100382983
AC233900.1_FG002	3	-	99964438	99971258	1371	7	4	11	7	13	9	3	6	1.12	1.061	0.706	0.775	0.745	0.559	0.735	1.004	0.396	0.265516	0.400176	NA
AC233901.1_FG004	9	+	152808074	152811105	462	125	116	189	87	213	162	74	142	54.442	56.67	51.686	54.43	39.486	48.096	37.458	37.017	0.483	0.000617234	0.00315357	NA
AC233901.1_FG005	9	+	152804602	152806520	1131	74	29	100	37	75	55	21	49	7.831	7.859	5.992	7.672	9.549	4.912	8.096	6.431	0.053	0.804382	0.872018	NA
AC233901.1_FG008	9	+	152794051	152795036	765	9	2	14	12	25	19	3	8	3.859	4.014	1.265	1.852	1.717	0.501	1.676	3.083	0.858	0.080282	0.161136	NA
AC233901.1_FG010	9	-	152706590	152708882	717	59	49	84	44	68	33	28	46	11.199	7.438	12.602	11.361	12.009	13.091	10.727	12.063	-0.133	0.46352	0.5996	NA
AC233910.1_FG001	2	-	197815047	197818274	1484	27	25	33	14	25	18	15	17	1.989	1.96	3.262	2.029	2.655	3.227	2.036	1.854	-0.092	0.718701	0.809776	NA
AC233910.1_FG004	2	-	197826746	197830777	975	207	130	291	143	185	195	93	159	22.406	32.323	30.78	28.879	30.984	25.541	27.328	28.831	0.046	0.737867	0.824615	NA
AC233910.1_FG005	2	+	197756965	197760720	999	1192	1157	2040	895	1656	1258	704	1102	195.745	203.514	227.401	195.347	174.133	221.85	186.976	176.108	0.158	0.103415	0.196045	NA
AC233910.1_FG008	2	-	197772424	197773800	1377	83	80	128	51	104	59	42	54	8.919	6.925	9.842	6.945	8.797	11.129	8.511	7.28	-0.099	0.552372	0.677462	PRLI-interacting factor A
AC233910.1_FG010	2	-	197733985	197736724	1275	108	87	164	98	139	114	54	95	12.874	14.45	13.667	13.195	12.362	13.071	11.778	15.109	0.107	0.394225	0.533055	hypothetical protein LOC100274474
AC233922.1_FG004	4	-	238059727	238059957	231	20	37	27	17	23	17	11	15	11.757	11.894	15.366	11.499	12.635	30.682	10.702	14.466	-0.335	0.342426	0.480909	NA
AC233922.1_FG005	4	-	238055009	238057832	1110	165	132	226	117	163	131	54	105	17.34	19.073	15.698	16.752	21.694	22.779	18.643	20.72	-0.218	0.0725455	0.148986	Putative uncharacterized protein
AC233922.1_FG008	4	+	238041057	238042180	922	222	216	306	149	267	158	81	139	34.196	27.695	28.349	26.698	35.139	44.876	30.389	31.767	-0.212	0.135591	0.241079	Ubiquitin carrier protein (EC 6.3.2.-)
AC233935.1_FG005	1	-	40912998	40914398	1164	54	51	64	40	38	33	11	27	3.855	4.582	3.049	4.108	6.77	8.393	5.034	6.755	-0.667	0.00625892	0.020973	Putative uncharacterized protein
AC233936.1_FG003	6	-	96186043	96188994	627	3	4	3	2	13	5	11	8	2.448	1.289	5.661	2.259	0.698	1.222	0.438	0.627	1.938	0.00321193	0.0122598	NA
AC233938.1_FG003	5	-	179076222	179076551	330	8	11	24	13	12	16	3	7	4.294	7.836	2.934	3.756	3.538	6.385	6.659	7.744	-0.254	0.494414	0.627548	hypothetical protein LOC100275655
AC233939.1_FG003	9	-	138981484	138983160	921	88	52	105	49	108	81	47	75	13.847	14.214	16.467	14.421	13.944	10.815	10.439	10.458	0.392	0.0171668	0.0478186	nitric oxide synthase interacting protein
AC233942.1_FG001	6	+	137303484	137306425	711	410	348	587	279	442	292	181	273	73.409	66.373	82.147	67.996	84.156	93.757	75.594	77.136	-0.15	0.14151	0.249216	hypothetical protein LOC100382855
AC233943.1_FG002	3	+	12882491	12883276	786	37	22	54	33	40	22	6	18	6.009	4.524	2.463	4.055	6.87	5.362	6.291	8.253	-0.485	0.0741989	0.151597	ramosa 2
AC233945.1_FG003	3	+	207892179	207899224	2375	6	4	12	7	11	11	4	8	0.547	0.749	0.543	0.597	0.369	0.323	0.463	0.579	0.537	0.126908	0.229448	LOC100285550
AC233949.1_FG004	5	-	32089861	32094927	2538	3135	1613	5010	2295	4561	3616	1724	3305	212.209	230.259	219.195	230.605	180.267	121.74	180.745	177.752	0.471	0.0040217	0.0146865	hypothetical protein LOC100382799
AC233952.1_FG006	2	+	209490538	209491173	636	23	13	39	18	17	19	5	14	3.156	4.828	2.537	3.898	5.278	3.915	5.615	5.563	-0.445	0.109555	0.20482	hypothetical protein LOC100276814
AC233952.1_FG008	2	+	209477955	209479103	1149	12	16	25	9	13	10	9	12	1.336	1.407	2.528	1.849	1.524	2.667	1.992	1.54	-0.176	0.564191	0.687101	hypothetical protein LOC100280366
AC233953.1_FG004	8	+	159493697	159495461	1176	47	57	74	50	47	36	19	33	4.719	4.947	5.214	4.969	5.833	9.285	5.762	8.358	-0.477	0.0293586	0.0731657	NA
AC233953.1_FG005	8	-	159498164	159502648	2199	1465	872	2333	1036	1951	1524	624	1428	104.768	112.006	91.568	114.999	97.226	75.96	97.143	92.61	0.264	0.0440474	0.101089	NA
AC233955.1_FG003	9	-	135306483	135307466	984	158	133	245	121	0	0	0	0	0	0	0	0	23.433	25.891	22.798	24.172	-21.195	8.59e-14	8.92e-11	NA
AC233955.1_FG008	9	-	135276071	135278722	1146	72	71	97	41	118	84	43	58	12.159	11.846	12.108	8.963	9.169	11.868	7.75	7.033	0.395	0.0388139	0.0912684	NA
AC233955.1_FG009	9	-	135271275	135273968	2022	17	14	31	12	39	28	15	19	2.278	2.238	2.394	1.664	1.227	1.326	1.404	1.167	0.759	0.00291889	0.01135	NA
AC233959.1_FG006	5	-	80491807	80492790	984	18	20	49	20	0	3	3	2	0	0.493	0.984	0.36	2.67	3.893	4.56	3.995	-3.413	1.36e-05	0.000134925	NA
AC233960.1_FG002	5	-	199982125	199984814	1598	147	138	254	122	179	116	74	108	13.227	11.732	14.943	11.968	13.425	16.542	14.554	15.007	-0.164	0.158646	0.271603	alternative oxidase AOX1 precursor
AC233960.1_FG003	5	+	199978948	199981420	840	44	43	76	29	158	114	44	95	22.211	21.933	16.903	20.028	7.644	9.806	8.284	6.786	1.387	3.25e-07	6.77e-06	Putative uncharacterized protein
AC233961.1_FG001	7	+	20244021	20246591	2571	471	241	698	340	319	264	116	267	14.652	16.595	14.559	18.391	26.736	17.956	24.858	25.996	-0.533	0.00288261	0.0112395	hypothetical protein LOC100280164
AC233966.1_FG001	2	-	152921100	152922543	1371	41	22	71	37	63	53	30	39	5.426	6.248	7.061	5.038	4.364	3.074	4.742	5.305	0.438	0.0428155	0.0987781	NA
AC233967.1_FG001	2	-	54591993	54593558	297	62	63	96	48	80	51	22	53	31.808	27.752	23.903	31.602	30.465	40.633	29.596	31.769	-0.105	0.514494	0.644946	SWIb domain-containing protein
AC233979.1_FG006	10	-	135056126	135058358	1366	30	24	46	25	31	28	14	18	2.68	3.313	3.307	2.334	3.205	3.366	3.083	3.598	-0.153	0.443118	0.580444	hypothetical protein LOC100273313
AC233979.1_FG007	10	-	135130731	135131021	291	28	23	45	18	24	11	8	22	9.739	6.109	8.871	13.388	14.042	15.14	14.159	12.159	-0.501	0.0633036	0.134344	hypothetical protein LOC100304004
AC233979.1_FG008	10	-	135135344	135135658	315	25	21	32	14	11	14	8	9	4.124	7.183	8.195	5.06	11.582	12.77	9.302	8.737	-0.821	0.010484	0.0320541	hypothetical protein LOC100277093 (LOC100277093), mRNA
AC233979.1_FG009	10	+	135164262	135169386	1464	355	246	581	243	405	282	161	259	32.667	31.131	35.487	31.329	35.388	32.187	36.338	32.628	-0.033	0.724064	0.81385	hypothetical protein LOC100384646
AC233979.1_FG010	10	+	135171168	135172765	279	22	38	47	21	28	27	10	22	11.851	15.64	11.566	13.964	11.508	26.09	15.425	14.796	-0.26	0.335214	0.473724	hypothetical protein LOC100275350
AC233979.1_FG011	10	+	135174868	135175986	1119	4	2	16	8	3	2	4	3	0.317	0.289	1.153	0.475	0.522	0.342	1.309	1.405	-0.999	0.118972	0.218089	hypothetical protein LOC100217173
AC234152.1_FG002	8	+	102103668	102108332	2310	150	111	220	102	36	19	12	25	1.84	1.329	1.676	1.917	9.477	9.205	8.72	8.68	-2.362	4.59e-10	4.22e-08	Putative uncharacterized protein
AC234152.1_FG005	8	+	102164885	102171147	2337	23	13	32	15	77	65	26	68	3.891	4.495	3.59	5.153	1.436	1.066	1.254	1.262	1.816	3.29e-07	6.84e-06	NA
AC234152.1_FG007	8	+	102073455	102074215	582	19	5	30	9	1	3	2	1	0.203	0.833	1.109	0.304	4.764	1.646	4.72	3.04	-2.841	0.000238499	0.00143798	NA
AC234154.1_FG007	7	-	138725371	138730210	1374	545	508	982	425	672	522	297	480	57.754	61.399	69.752	61.865	57.887	70.822	65.44	60.803	0.015	0.871196	0.918122	NA
AC234154.1_FG008	7	+	138702335	138706163	1332	48	46	66	27	101	84	32	67	8.954	10.192	7.752	8.908	5.259	6.615	4.537	3.985	0.892	0.000132612	0.000884845	NA
AC234155.1_FG002	8	-	119581337	119584279	1182	49	30	85	28	50	24	9	30	4.995	3.282	2.457	4.495	6.05	4.862	6.584	4.657	-0.456	0.0676297	0.141332	NA
AC234156.1_FG005	4	-	198559982	198560791	810	81	63	114	59	97	76	27	53	14.141	15.164	10.756	11.587	14.594	14.899	12.887	14.318	-0.046	0.758789	0.839614	fasciclin-like arabinogalactan protein 7
AC234157.1_FG002	1	-	281107354	281109091	675	18	16	36	12	19	22	7	17	3.324	5.267	3.346	4.46	3.892	4.541	4.883	3.495	-0.016	0.95056	0.968371	lethal embryo mutant1
AC234158.1_FG005	9	-	112487896	112493612	4926	929	348	1555	687	1036	976	249	770	24.835	32.021	16.311	27.681	27.523	13.532	28.904	27.415	0.094	0.711455	0.804164	NA
AC234159.1_FG002	7	+	171346631	171349600	1164	114	107	189	85	91	71	37	66	9.232	9.858	10.257	10.041	14.293	17.609	14.867	14.355	-0.594	0.000204677	0.00126685	NA
AC234160.1_FG001	8	-	8136058	8139636	2119	222	51	402	164	213	253	29	198	11.87	19.296	4.416	16.547	15.289	4.61	17.371	15.214	0.055	0.890775	0.930443	Putative uncharacterized protein
AC234160.1_FG003	8	-	8302750	8305316	1620	6	3	11	1	31	29	14	14	2.26	2.893	2.789	1.53	0.541	0.355	0.622	0.121	2.386	2e-05	0.000186607	NA
AC234160.1_FG004	8	+	8292384	8293709	1191	60	27	70	30	54	42	7	37	5.354	5.699	1.897	5.501	7.352	4.343	5.382	4.951	-0.129	0.634621	0.744543	Putative uncharacterized protein
AC234161.1_FG010	9	-	117203002	117203647	354	60	65	97	53	88	55	27	49	29.355	25.11	24.612	24.512	24.735	35.172	25.089	29.43	-0.052	0.741046	0.826689	NA
AC234163.1_FG002	7	+	108253198	108254882	1098	75	46	151	66	66	50	40	39	7.098	7.359	11.756	6.29	9.968	8.025	12.592	11.816	-0.44	0.0542671	0.119387	hypothetical protein LOC100272868
AC234164.1_FG004	9	+	24972213	24974672	1893	44	50	62	39	2	3	1	3	0.125	0.256	0.17	0.281	3.392	5.06	2.999	4.05	-4.158	2.26e-08	8.49e-07	NA
AC234165.1_FG002	3	+	163993407	163994828	1422	343	317	541	248	296	195	93	177	24.58	22.162	21.104	22.043	35.202	42.702	34.835	34.283	-0.651	1.31e-05	0.00013051	lipoprotein
AC234169.1_FG004	5	+	162266567	162267022	456	17	15	16	6	4	4	2	2	1.036	1.418	1.415	0.777	5.441	6.301	3.213	2.586	-1.872	0.000962173	0.00456173	NA
AC234171.1_FG003	6	-	122962333	122966672	1656	1292	818	1948	981	1599	1198	501	1077	114.021	116.917	97.625	115.172	113.86	94.62	107.708	116.448	0.08	0.464532	0.600722	Putative uncharacterized protein
AC234175.1_FG010	10	+	2837002	2839083	2082	41	24	75	36	42	29	10	35	2.382	2.251	1.55	2.977	2.874	2.208	3.298	3.399	-0.291	0.211737	0.337942	NA
AC234180.1_FG002	9	+	76447082	76453315	1991	75	53	134	68	137	97	42	88	8.125	7.874	6.807	7.827	5.497	5.099	6.162	6.714	0.441	0.00619696	0.0207989	zinc ion binding protein
AC234183.1_FG002	6	-	21000370	21008682	699	18	31	54	19	39	24	10	20	6.588	5.549	4.616	5.067	3.758	8.495	7.074	5.343	-0.089	0.73589	0.823252	NA
AC234185.1_FG004	8	-	72745241	72751022	1908	115	90	179	73	99	49	21	46	6.127	4.15	3.552	4.269	8.796	9.036	8.59	7.521	-0.806	0.000288711	0.00168295	NA
AC234185.1_FG007	8	-	72627995	72631055	993	232	219	360	190	325	260	133	259	38.648	42.316	43.22	46.189	34.096	42.246	33.195	37.612	0.261	0.0233963	0.0610384	hypothetical protein LOC100276053
AC234190.1_FG001	3	-	34142606	34143470	759	68	53	132	65	45	32	16	29	7.001	6.814	6.802	6.766	13.075	13.376	15.924	16.834	-1.07	1.34e-05	0.000132851	NA
AC234199.1_FG003	3	-	30440749	30453820	1581	39	49	54	37	50	45	15	44	3.735	4.6	3.062	4.928	3.6	5.937	3.127	4.6	0.054	0.817424	0.881054	NA
AC234201.1_FG003	10	-	149747387	149749334	1500	266	200	450	179	286	180	102	160	22.515	19.394	21.943	18.889	25.88	25.541	27.469	23.458	-0.271	0.0167534	0.0469016	NA
AC234203.1_FG004	1	-	188083185	188089513	4491	781	378	1241	561	678	602	235	550	17.827	21.664	16.885	21.687	25.379	16.123	25.302	24.555	-0.187	0.265251	0.3999	NA
AC234203.1_FG009	1	+	188060402	188062129	513	55	40	79	54	102	76	54	73	23.479	23.943	33.967	25.2	15.646	14.936	14.1	20.692	0.731	0.000911976	0.00436361	NA
AC234203.1_FG010	1	-	188063594	188066385	1809	35	36	58	22	21	22	16	19	1.371	1.965	2.854	1.86	2.824	3.812	2.936	2.391	-0.628	0.0195345	0.0528848	hypothetical protein LOC100272615
AC234203.1_FG011	1	+	188071750	188073648	1899	80	55	125	56	97	81	39	60	6.032	6.894	6.627	5.595	6.148	5.548	6.027	5.797	0.125	0.35119	0.489843	ethylene-insensitive3-like protein
AC234515.1_FG003	5	+	83557023	83560095	1335	208	154	333	178	346	213	113	208	30.605	25.786	27.314	27.591	22.738	22.097	22.839	26.21	0.297	0.0126909	0.0374332	hypothetical protein LOC100383576
AC234520.1_FG003	1	-	164369081	164369911	561	34	28	54	31	40	28	16	20	8.42	8.066	9.203	6.313	8.845	9.561	8.814	10.862	-0.202	0.2966	0.433453	NA
AC234520.1_FG005	1	+	164490154	164493727	1734	170	119	262	137	248	197	87	171	16.889	18.361	16.19	17.464	14.308	13.146	13.835	15.531	0.329	0.00713256	0.023337	NA
AC234521.1_FG004	2	+	22294287	22295024	738	31	31	52	21	28	14	14	18	4.48	3.066	6.121	4.319	6.13	8.046	6.452	5.594	-0.555	0.0277064	0.0698949	hypothetical protein LOC100383083
AC234522.1_FG005	5	+	40951760	40952467	708	14	20	21	14	42	13	8	12	7.005	2.967	3.646	3.001	2.886	5.411	2.716	3.887	0.384	0.299864	0.437107	hypothetical protein LOC100276340
AC234522.1_FG009	5	-	40921712	40923324	1497	10	5	25	8	12	16	2	9	0.947	1.727	0.431	1.065	0.975	0.64	1.529	1.05	0.02	0.960747	0.974856	NA
AC234526.1_FG005	7	-	133868805	133871107	1068	143	124	214	89	182	129	78	124	20.123	19.521	23.567	20.561	19.54	22.24	18.347	16.381	0.162	0.176786	0.294976	NA
AC234528.1_FG001	1	-	204225531	204240139	1998	182	190	278	158	1	0	0	1	0.059	0	0	0.089	13.294	18.216	12.74	15.545	-8.385	3.01e-12	1.02e-09	NA
AC234528.1_FG004	1	-	204257637	204258471	411	30	38	47	24	30	21	13	20	8.619	8.258	10.207	8.617	10.652	17.711	10.471	11.479	-0.434	0.0707241	0.146087	hypothetical protein LOC100277774
AC234528.1_FG005	1	-	204259324	204264422	2218	314	240	484	224	294	205	90	159	15.652	14.937	13.094	12.695	20.66	20.727	19.98	19.852	-0.47	0.000294201	0.00170786	hypothetical protein LOC100273676
AC234528.1_FG006	1	-	204290709	204292894	1510	8	1	12	8	17	19	7	11	1.329	2.034	1.496	1.29	0.773	0.127	0.728	1.041	1.208	0.00962978	0.0299071	NA
AC234575.1_FG003	6	-	132657599	132658828	1137	8	8	7	5	4	6	2	2	0.415	0.853	0.568	0.312	1.027	1.348	0.564	0.864	-0.702	0.162588	0.276732	NA
AC235534.1_FG001	10	-	136944055	136945865	669	21	15	38	15	22	16	4	11	3.883	3.865	1.929	2.912	4.581	4.295	5.201	4.407	-0.444	0.0995111	0.190445	LOC100282678
AC235535.1_FG001	8	+	53547922	53561252	3342	1474	930	2341	1121	1170	1031	448	917	41.34	49.858	43.257	48.591	64.367	53.305	64.138	65.936	-0.396	0.00307135	0.011826	NA
AC235540.1_FG001	2	+	120471442	120476487	687	82	98	127	66	114	87	43	55	19.595	20.466	20.197	14.177	17.419	27.325	16.927	18.885	-0.043	0.811958	0.877191	NA
AC235540.1_FG002	2	+	120436484	120440654	2390	84	62	127	69	102	97	31	70	5.04	6.559	4.186	5.187	5.129	4.969	4.865	5.675	0.101	0.518758	0.648365	NA
AC235541.1_FG002	2	-	69703892	69707982	3009	561	398	848	379	600	458	182	465	23.546	24.599	19.518	27.367	27.209	25.337	25.804	24.759	-0.066	0.558319	0.682647	Putative uncharacterized protein
AC235543.1_FG002	6	-	148720359	148723668	1569	32	13	39	23	46	32	10	32	3.462	3.296	2.057	3.612	2.976	1.587	2.276	2.882	0.456	0.0862072	0.170379	hypothetical protein LOC100193679
AC235543.1_FG003	6	+	148703816	148706201	516	258	265	464	217	330	246	142	184	75.52	77.049	88.802	63.148	72.969	98.376	82.336	82.667	-0.107	0.365189	0.504102	hypothetical protein LOC100276084
AC235544.1_FG004	9	+	149484328	149489198	1806	115	100	200	93	200	143	83	118	13.077	12.797	14.83	11.571	9.293	10.607	10.14	10.123	0.412	0.00182936	0.00775668	NA
AC235546.1_FG001	7	+	19750626	19754860	2229	348	285	592	295	486	395	178	319	25.747	28.64	25.769	25.344	22.785	24.492	24.318	26.016	0.158	0.0916862	0.17867	NA
AC235547.1_FG005	1	-	282405881	282409641	2373	269	184	366	163	154	89	58	108	7.663	6.061	7.887	8.06	16.543	14.853	14.122	13.502	-0.956	2.3e-06	3.16e-05	wound and phytochrome signaling involved receptor like kinase
AF466202.2_FG008	10	+	138593156	138601755	3033	650	435	1001	512	781	536	209	554	30.407	28.561	22.236	32.346	31.276	27.473	30.219	33.183	-0.052	0.684186	0.78332	NA
AF546187.1_FG011	1	-	162103210	162104912	1512	38	25	55	30	68	36	28	39	5.311	3.848	5.976	4.568	3.668	3.167	3.331	3.9	0.512	0.0144887	0.0416808	Cytochrome P450 CYP81N4
AF546187.1_FG012	1	+	162159727	162160559	648	12	11	19	14	8	11	3	6	1.458	2.743	1.494	1.64	2.703	3.252	2.685	4.247	-0.702	0.0541144	0.119128	zinc-finger protein 1 (LOC100281147), mRNA
AY530952.1_FG001	6	-	108342670	108346539	2253	113	95	163	69	121	83	40	62	6.342	5.954	5.729	4.873	7.32	8.077	6.624	6.02	-0.233	0.103116	0.195747	Putative uncharacterized protein
AY542798.1_FG003	1	+	258871702	258876120	1836	189	178	285	137	434	316	117	256	27.913	27.816	20.564	24.692	15.023	18.571	14.213	14.668	0.765	2.61e-05	0.000232041	hypothetical protein LOC100216835
EF517601.1_FG012	3	+	34547144	34558771	2364	925	759	1539	764	741	614	344	541	37.014	41.976	46.957	40.527	57.104	61.502	59.609	63.529	-0.501	7.58e-05	0.000560701	hypothetical protein LOC100191320
EF517601.1_FG015	3	+	34669570	34674292	1380	105	100	202	106	144	109	89	133	12.322	12.765	20.811	17.067	11.104	13.881	13.403	15.099	0.236	0.188707	0.310116	NA
GRMZM2G000014	4	+	204852273	204859771	1637	70	51	126	54	88	77	35	64	6.348	7.602	6.899	6.923	6.241	5.968	7.048	6.484	0.135	0.333523	0.472151	hypothetical protein LOC100274308
GRMZM2G000039	2	-	9014447	9023644	3079	1041	695	1639	737	1214	1063	518	861	46.559	55.796	54.288	49.52	49.341	43.238	48.74	47.052	0.168	0.0955903	0.184904	hypothetical protein LOC100216566
GRMZM2G000052	2	+	8992621	8997876	2993	1079	884	1642	759	1638	1193	560	1115	64.625	64.419	60.376	65.972	52.612	56.577	50.233	49.849	0.334	0.00100582	0.00474304	Lysine-specific histone demethylase 1
GRMZM2G000076	3	+	98138207	98141895	1824	17	10	25	21	27	26	11	14	1.748	2.304	1.946	1.359	1.36	1.05	1.255	2.263	0.392	0.195553	0.318432	hypothetical protein LOC100277583
GRMZM2G000093	2	-	5685792	5692734	2269	63	55	81	46	29	34	6	24	1.509	2.422	0.853	1.873	4.052	4.643	3.269	3.985	-1.119	0.000356487	0.00200386	hypothetical protein LOC100278670
GRMZM2G000114	2	+	98647416	98657842	2995	550	366	973	394	705	576	244	517	27.796	31.082	26.289	30.569	26.8	23.409	29.747	25.86	0.17	0.134421	0.239504	LOC100280669
GRMZM2G000126	7	-	32428	33693	1266	222	207	392	166	217	140	89	140	20.241	17.872	22.685	19.583	25.591	31.32	28.351	25.775	-0.434	0.00094067	0.00447558	zinc finger, C2H2 type family protein
GRMZM2G000127	2	-	98601701	98603505	1293	15	12	25	11	37	27	26	26	3.379	3.375	6.489	3.561	1.693	1.778	1.77	1.672	1.213	0.000361717	0.00202677	NA
GRMZM2G000158	6	-	79914748	79916501	1375	22	8	28	14	12	11	8	7	1.031	1.293	1.877	0.902	2.335	1.114	1.865	2.001	-0.605	0.0811472	0.162487	IAA20 - auxin-responsive Aux/IAA family member
GRMZM2G000166	2	-	13712123	13713766	1117	134	108	211	95	162	114	55	76	17.126	16.494	15.889	12.049	17.507	18.521	17.296	16.718	-0.135	0.299595	0.436851	NA
GRMZM2G000171	5	+	61696485	61700292	2216	172	121	282	134	181	128	66	133	9.645	9.335	9.611	10.628	11.327	10.459	11.652	11.887	-0.168	0.135345	0.240736	hypothetical protein LOC100273140
GRMZM2G000177	8	+	147431766	147436951	1644	164	32	213	101	172	174	26	142	12.354	17.105	5.103	15.296	14.558	3.729	11.863	12.077	0.311	0.399775	0.538592	NA
GRMZM2G000209	9	+	120228025	120230405	1694	187	152	300	134	73	49	22	64	5.089	4.675	4.191	6.69	16.11	17.188	16.215	15.549	-1.589	2.85e-08	1.02e-06	hypothetical protein LOC100192836
GRMZM2G000219	9	+	120249240	120251017	1163	40	50	73	36	42	32	21	28	4.264	4.447	5.827	4.264	5.019	8.235	5.747	6.085	-0.39	0.062301	0.132549	copper-transporting ATPase PAA1
GRMZM2G000231	9	-	7311823	7319955	2598	50	45	58	34	69	55	20	49	3.136	3.421	2.484	3.34	2.809	3.318	2.044	2.573	0.319	0.106655	0.200597	NA
GRMZM2G000236	9	+	7308153	7309906	1660	25	10	27	18	24	14	4	6	1.707	1.363	0.778	0.64	2.198	1.154	1.489	2.132	-0.454	0.213014	0.33942	12-oxo-phytodienoic acid reductase2
GRMZM2G000245	10	-	128561787	128568964	3433	258	147	374	190	236	180	87	164	8.118	8.474	8.178	8.46	10.968	8.202	9.975	10.879	-0.229	0.0756505	0.153745	NA
GRMZM2G000254	6	-	135351755	135353142	1244	15	21	28	14	3	1	2	6	0.285	0.13	0.519	0.854	1.76	3.234	2.061	2.212	-2.398	0.000107062	0.000741893	hypothetical protein LOC100216645
GRMZM2G000256	8	+	144233313	144236568	1235	69	56	99	43	93	73	29	40	8.892	9.553	7.577	5.736	8.154	8.686	7.34	6.844	0.104	0.556839	0.681148	hypothetical protein LOC100192838
GRMZM2G000261	10	-	128558613	128560075	1463	37	42	74	32	54	29	14	31	4.359	3.204	3.088	3.752	3.691	5.499	4.631	4.3	-0.238	0.225583	0.354441	NA
GRMZM2G000264	7	+	138094163	138118912	2152	1189	1049	1774	761	1350	859	358	811	74.078	64.511	53.682	66.737	80.633	93.374	75.48	69.513	-0.247	0.0532375	0.11756	Putative uncharacterized protein
GRMZM2G000268	10	+	120450635	120453188	2318	48	68	85	51	37	32	18	27	1.885	2.231	2.506	2.063	3.022	5.619	3.358	4.325	-0.857	0.00162015	0.00702085	hypothetical protein LOC100383321
GRMZM2G000271	10	-	128527296	128528576	413	10	6	3	5	9	5	2	5	2.573	1.957	1.563	2.144	3.534	2.783	0.665	2.38	0.095	0.858171	0.909315	Putative uncharacterized protein
GRMZM2G000278	5	-	171688070	171693270	1690	304	234	504	251	358	232	152	236	25.015	22.186	29.023	24.729	26.252	26.523	27.306	29.195	-0.083	0.41388	0.553091	hypothetical protein LOC542190
GRMZM2G000280	5	-	204209307	204287307	1815	481	424	729	344	560	413	180	386	36.434	36.775	32.002	37.662	38.676	44.749	36.777	37.257	-0.086	0.371504	0.510723	hypothetical protein LOC100192732
GRMZM2G000281	7	-	138098513	138102882	846	22	5	26	4	17	11	0	14	2.373	2.101	0	2.931	3.795	1.132	2.814	0.929	-0.129	0.809668	0.8758	NA
GRMZM2G000288	7	+	138092142	138093522	643	213	187	330	157	347	269	52	217	63.726	67.612	26.096	59.764	48.344	55.709	46.992	47.997	0.229	0.294498	0.431506	NA
GRMZM2G000326	6	+	39303207	39303933	656	4520	5336	7875	3489	7834	4811	3550	4284	1.410.185	1.185.254	1.746.264	1.156.473	1.005.554	1.558.131	1.099.176	1045.49	0.269	0.100552	0.191901	subtilisin-chymotrypsin inhibitor CI-1B
GRMZM2G000332	10	+	14505583	14507219	923	9	5	12	6	15	7	5	6	1.919	1.226	1.748	1.151	1.423	1.038	1.19	1.278	0.346	0.30884	0.446652	NA
GRMZM2G000339	10	-	14498008	14504048	772	25	28	39	13	45	40	11	30	6.883	8.374	4.598	6.882	4.726	6.948	4.626	3.31	0.556	0.0370743	0.0879225	Putative uncharacterized protein
GRMZM2G000361	7	+	155592998	155594779	1327	24	17	30	16	109	80	38	62	9.7	9.743	9.241	8.274	2.639	2.454	2.07	2.37	2.025	9.66e-09	4.39e-07	Putative uncharacterized protein
GRMZM2G000371	9	-	14548364	14555124	3362	440	391	648	348	589	395	195	380	20.688	18.988	18.716	20.016	19.1	22.278	17.648	20.347	0.036	0.694714	0.791853	NA
GRMZM2G000380	4	+	123666105	123668045	1941	16	18	28	14	32	31	9	28	1.947	2.581	1.496	2.555	1.203	1.776	1.321	1.418	0.695	0.0114501	0.0344698	NA
GRMZM2G000393	9	-	14541877	14546976	1622	229	214	359	175	171	105	92	112	12.449	10.462	18.303	12.228	20.604	25.273	20.266	21.208	-0.703	0.000289151	0.00168423	transferase, transferring glycosyl groups
GRMZM2G000397	2	+	12128999	12130348	1215	96	109	139	73	118	90	37	69	11.468	11.971	9.827	10.057	11.531	17.185	10.475	11.811	-0.143	0.390207	0.52895	EF hand family protein
GRMZM2G000431	2	-	86000024	86002349	2259	9	10	21	5	13	8	6	11	0.68	0.572	0.857	0.862	0.581	0.848	0.851	0.435	0.075	0.814765	0.879225	NA
GRMZM2G000451	7	-	170248554	170252647	1695	10	21	21	11	34	23	17	12	2.369	2.193	3.236	1.254	0.861	2.373	1.134	1.276	0.746	0.0458875	0.10441	hypothetical protein LOC100382080
GRMZM2G000481	4	+	34337570	34341438	1854	27	30	75	27	189	92	61	117	12.038	8.02	10.617	11.175	2.125	3.1	3.704	2.863	1.843	2.42e-07	5.41e-06	tyrosyl-tRNA synthetase
GRMZM2G000483	8	-	14935067	14936434	1368	13	4	19	8	10	16	4	6	0.863	1.89	0.944	0.777	1.387	0.56	1.272	1.15	0.026	0.949416	0.967775	NA
GRMZM2G000489	8	-	14933363	14934823	1461	10	13	16	6	73	47	26	37	5.9	5.199	5.743	4.485	0.999	1.704	1.003	0.807	2.32	1.28e-07	3.32e-06	gibberellin receptor GID1L2
GRMZM2G000510	4	-	32433	63643	2289	1037	1004	1608	749	1378	980	630	950	71.089	69.193	88.814	73.497	66.116	84.019	64.322	64.322	0.16	0.150707	0.261234	uncoupling protein
GRMZM2G000531	4	+	136667	140201	1339	723	706	1097	535	910	680	332	569	80.252	82.074	80.01	75.253	78.8	100.999	75.015	78.541	-0.021	0.829571	0.889611	LOC542766
GRMZM2G000540	1	-	238818481	238827230	4308	495	380	784	362	587	446	207	397	16.09	16.732	15.505	16.319	16.769	16.897	16.663	16.518	-0.003	0.973898	0.983895	NA
GRMZM2G000576	4	+	214511327	214539453	2208	62	46	105	46	86	73	18	57	4.599	5.343	2.631	4.572	4.098	3.991	4.354	4.095	0.147	0.434299	0.571867	NA
GRMZM2G000581	8	+	160339625	160343317	2285	357	240	530	249	399	269	132	232	20.62	19.026	18.641	17.98	22.801	20.119	21.238	21.421	-0.12	0.21471	0.341565	secondary cell wall-related glycosyltransferase family 47
GRMZM2G000587	9	+	1587621	1589245	1319	24	27	44	16	22	13	7	14	1.97	1.593	1.713	1.88	2.655	3.921	3.054	2.385	-0.683	0.0105661	0.0322708	hypothetical protein LOC100217291
GRMZM2G000592	4	-	39780260	39782532	2195	12	12	18	16	8	8	2	4	0.43	0.589	0.294	0.323	0.798	1.047	0.751	1.433	-1.11	0.00921352	0.0288142	NA
GRMZM2G000593	3	-	216484815	216488798	2599	494	454	684	320	432	297	167	256	19.628	18.468	20.735	17.443	27.739	33.461	24.097	24.203	-0.476	0.000708011	0.00353587	hypothetical protein LOC100193282
GRMZM2G000601	2	+	172703543	172707907	1516	174	128	256	118	231	151	96	147	17.993	16.097	20.434	17.171	16.75	16.173	15.462	15.3	0.201	0.0705239	0.145871	ubiquitin-conjugating enzyme E2-17 kDa
GRMZM2G000608	4	+	201886428	201889196	2325	61	51	95	45	6	5	5	3	0.305	0.348	0.694	0.229	3.829	4.202	3.741	3.805	-3.421	3.47e-09	2e-07	hypothetical protein LOC100274885
GRMZM2G000610	4	+	175913283	175916215	2827	66	55	109	52	73	45	22	50	3.049	2.573	2.511	3.132	3.407	3.727	3.53	3.616	-0.273	0.0742924	0.151728	hypothetical protein LOC100279410
GRMZM2G000614	3	-	201535878	201545542	4702	474	228	708	322	544	442	192	437	13.662	15.192	13.177	16.458	14.712	9.288	13.787	13.462	0.228	0.150543	0.261077	NA
GRMZM2G000615	3	-	191612318	191619152	4196	475	292	757	391	540	454	185	409	15.197	17.486	14.227	17.261	16.521	13.33	16.519	18.317	0.034	0.7882	0.860564	hypothetical protein LOC100279781
GRMZM2G000622	1	-	268558195	268564501	4869	1176	495	1798	855	1403	1297	431	1048	34.026	43.051	28.564	38.116	35.248	19.474	33.812	34.518	0.264	0.197903	0.321296	hypothetical protein LOC100192064
GRMZM2G000623	9	+	1599122	1610127	1166	148	136	236	126	197	135	67	147	19.951	18.712	18.542	22.326	18.524	22.343	18.532	21.242	0.043	0.708034	0.801911	elongin C (LOC100282398), mRNA
GRMZM2G000632	1	+	47474645	47480040	2248	254	254	471	194	447	338	163	349	23.481	24.3	23.398	27.493	16.49	21.644	19.184	16.964	0.458	0.000680106	0.00341715	hypothetical protein LOC100304323
GRMZM2G000633	10	-	144138641	144143208	1518	17	13	33	12	23	9	11	16	1.789	0.958	2.338	1.867	1.634	1.64	1.991	1.554	-0.025	0.92864	0.954603	hypothetical protein LOC100273902
GRMZM2G000645	9	-	20394189	20404574	3728	373	260	581	266	464	392	164	355	14.697	16.994	14.196	16.863	14.602	13.359	14.27	14.026	0.203	0.0577782	0.125344	NA
GRMZM2G000650	10	+	144134861	144135949	1007	144	178	267	105	203	117	66	129	23.805	18.777	21.149	22.686	20.869	33.86	24.277	20.497	-0.141	0.376987	0.516113	LOC100191242 (pco115693), mRNA
GRMZM2G000660	3	+	230742740	230746075	1339	11	16	30	14	27	22	4	13	2.381	2.655	0.964	1.719	1.199	2.289	2.051	2.055	0.188	0.547585	0.673299	dual-specificity protein-like phosphatase 3
GRMZM2G000665	2	-	193163860	193185123	1250	47	21	75	33	61	71	24	44	5.763	9.18	6.196	6.234	5.487	3.218	5.494	5.19	0.51	0.0395306	0.0924704	Putative uncharacterized protein
GRMZM2G000670	6	-	17670823	17672090	519	89	43	151	73	82	63	7	67	18.657	19.618	4.352	22.861	25.026	15.871	26.64	27.649	-0.408	0.19294	0.315369	NA
GRMZM2G000674	6	-	111765589	111768228	2170	17	7	20	9	13	10	10	11	0.707	0.745	1.487	0.898	1.143	0.618	0.844	0.815	0.052	0.873067	0.919382	NA
GRMZM2G000686	1	-	15806192	15809456	2769	215	202	265	156	228	160	67	123	9.723	9.338	7.808	7.866	11.331	13.974	8.763	11.075	-0.295	0.058975	0.127384	hypothetical protein LOC100194365
GRMZM2G000710	10	+	95604485	95620161	1208	337	299	536	258	382	281	186	265	37.342	37.594	49.686	38.848	40.713	47.413	40.627	41.983	-0.033	0.751233	0.834366	hypothetical protein LOC100276073
GRMZM2G000713	6	+	51224555	51226890	1967	193	195	321	162	269	203	151	200	16.149	16.679	24.772	18.006	14.319	18.99	14.942	16.189	0.252	0.0878954	0.17292	hypothetical protein LOC100275743
GRMZM2G000718	7	+	168657202	168660806	1403	321	313	547	241	407	256	160	249	34.256	29.489	36.8	31.429	33.39	42.734	35.699	33.766	-0.101	0.331714	0.470465	novel plant SNARE 11
GRMZM2G000719	8	+	148790959	148795942	1419	47	47	80	34	65	46	26	46	5.409	5.239	5.913	5.741	4.834	6.345	5.162	4.71	0.123	0.423717	0.562211	carboxyl-terminal-processing protease
GRMZM2G000739	8	+	145905785	145909658	2809	70	70	116	47	124	84	51	67	5.213	4.833	5.859	4.224	3.637	4.774	3.781	3.289	0.413	0.0133078	0.0389013	hypothetical protein LOC100217089
GRMZM2G000741	1	+	15906929	15909214	2286	49	43	76	49	51	29	11	27	2.634	2.05	1.553	2.092	3.128	3.603	3.044	4.213	-0.608	0.00829939	0.026453	hypothetical protein LOC100384216
GRMZM2G000749	1	+	12099073	12107130	3384	631	524	1032	507	975	805	368	754	34.023	38.445	35.092	39.458	27.213	29.661	27.923	29.451	0.41	0.000341013	0.00193144	hypothetical protein LOC100384536
GRMZM2G000753	5	+	42657556	42661577	2103	369	268	630	286	263	199	98	197	14.768	15.293	15.037	16.589	25.607	24.411	27.43	26.733	-0.715	3.26e-06	4.22e-05	hypothetical protein LOC100304255
GRMZM2G000764	4	+	180498698	180504090	2265	160	105	231	124	189	141	75	135	9.853	10.061	10.685	10.555	10.309	8.88	9.338	10.762	0.106	0.34986	0.488524	NA
GRMZM2G000777	8	+	89528703	89529666	964	33	31	42	20	34	12	10	11	4.165	2.012	3.347	2.021	4.996	6.16	3.989	4.078	-0.631	0.0408355	0.0949488	late embryogenesis abundant protein
GRMZM2G000801	4	+	90625696	90626283	478	19	14	29	15	15	5	5	7	3.706	1.691	3.375	2.593	5.801	5.61	5.555	6.169	-0.966	0.0047132	0.0166977	NA
GRMZM2G000812	5	-	126816126	126819003	1645	2710	2606	4157	1966	1608	1007	683	956	115.429	98.933	133.98	102.916	240.422	303.459	231.385	234.931	-1.121	1.58e-07	3.89e-06	hypothetical protein LOC100382256
GRMZM2G000816	6	+	149671287	149674543	2074	201	178	289	145	386	268	154	258	21.977	20.884	23.961	22.029	14.144	16.44	12.759	13.743	0.686	6.47e-06	7.37e-05	LOC100284820
GRMZM2G000818	7	+	176129847	176137888	1743	195	178	253	102	263	179	98	139	17.818	16.597	18.143	14.122	16.327	19.562	13.291	11.503	0.186	0.23512	0.365851	R2R3MYB-domain protein Fragment
GRMZM2G000823	1	+	12146189	12150797	1517	438	307	664	337	500	409	194	335	38.921	43.573	41.267	39.107	42.137	38.765	40.078	43.668	0.026	0.774786	0.850446	NA
GRMZM2G000825	7	-	176127494	176129692	2019	33	27	59	25	4	3	1	1	0.234	0.24	0.16	0.088	2.385	2.562	2.676	2.434	-3.69	1.87e-08	7.29e-07	hypothetical protein LOC100273725
GRMZM2G000829	6	-	149590482	149594474	1497	11	5	14	6	9	8	7	7	0.71	0.864	1.509	0.828	1.072	0.64	0.856	0.788	0.101	0.773145	0.849489	NA
GRMZM2G000842	6	+	149527987	149534093	2169	13	11	23	15	10	8	4	4	0.544	0.596	0.595	0.327	0.875	0.971	0.971	1.359	-0.953	0.0088284	0.0278155	transcription factor TGA6 (LOC100284557), mRNA
GRMZM2G000874	7	-	116570	119600	887	80	95	147	73	150	84	47	91	19.969	15.305	17.099	18.168	13.162	20.516	15.174	16.178	0.193	0.216827	0.34414	NA
GRMZM2G000909	9	+	24480487	24483335	1982	134	107	196	113	191	138	76	117	11.38	11.253	12.374	10.454	9.867	10.341	9.055	11.207	0.216	0.0696634	0.144625	hypothetical protein LOC100191308
GRMZM2G000923	1	+	60163114	60165406	1093	852	879	1382	730	922	557	351	518	99.611	82.36	103.627	83.927	113.76	154.05	115.773	131.288	-0.434	0.00170633	0.00731928	nascent polypeptide-associated complex alpha subunit-like protein
GRMZM2G000932	9	-	24485726	24487699	1423	88	88	125	62	79	47	47	46	6.556	5.338	10.658	5.725	9.025	11.846	8.043	8.565	-0.419	0.0568238	0.123673	NA
GRMZM2G000936	2	+	226699977	226705433	3854	628	433	1005	465	698	580	242	521	21.387	24.322	20.262	23.94	23.78	21.521	23.877	23.717	-0.002	0.98283	0.990048	Putative uncharacterized protein
GRMZM2G000937	5	+	68527419	68531709	2721	362	344	565	304	577	402	197	346	25.041	23.877	23.363	22.518	19.416	24.217	19.013	21.962	0.218	0.0351582	0.0843331	hypothetical protein LOC100192477
GRMZM2G000959	2	+	133189502	133191105	1520	10	8	10	18	6	5	2	3	0.466	0.532	0.425	0.35	0.96	1.008	0.602	2.328	-1.243	0.0336492	0.081488	NA
GRMZM2G000973	10	-	133308165	133313754	2096	177	138	280	134	187	111	52	100	10.535	8.559	8.006	8.449	12.324	12.612	12.232	12.567	-0.415	0.00275174	0.010819	hypothetical protein LOC100279947
GRMZM2G000976	4	-	234623498	234627196	1851	32	40	57	20	38	31	13	24	2.424	2.707	2.266	2.296	2.523	4.139	2.82	2.124	-0.19	0.395091	0.533793	exostosin-like (LOC100280877), mRNA
GRMZM2G000980	2	-	71785920	71790206	3370	382	233	565	253	456	305	111	283	15.978	14.627	10.629	14.871	16.543	13.244	15.351	14.758	-0.034	0.800095	0.868856	NA
GRMZM2G001024	8	+	35814299	35816438	2103	91	79	141	72	139	113	58	104	7.805	8.684	8.9	8.758	6.315	7.196	6.139	6.73	0.418	0.00252725	0.0101024	hypothetical protein LOC100191719
GRMZM2G001033	5	-	182188381	182193831	1929	312	255	473	194	408	301	153	233	24.976	25.218	25.594	21.39	23.604	25.322	22.452	19.769	0.134	0.191733	0.313734	NA
GRMZM2G001035	10	-	133302514	133303662	1149	24	23	32	22	29	18	13	16	2.98	2.532	3.651	2.466	3.048	3.834	2.55	3.764	-0.12	0.608973	0.724165	NA
GRMZM2G001048	4	-	14725696	14729099	2174	109	72	149	68	189	142	65	117	10.266	10.556	9.648	9.531	7.317	6.344	6.275	6.149	0.665	5.1e-05	0.000403974	hypothetical protein LOC100192062
GRMZM2G001079	1	+	44176429	44180394	2301	289	271	396	191	410	269	140	241	21.041	18.894	19.633	18.548	18.33	22.56	15.758	16.317	0.155	0.189047	0.310428	beta3-glucuronyltransferase
GRMZM2G001084	2	+	63775789	63789530	3072	621	408	955	457	663	468	264	464	25.485	24.621	27.731	26.748	29.501	25.441	28.464	29.243	-0.07	0.454449	0.591317	Putative uncharacterized protein
GRMZM2G001088	8	+	162963891	162967617	1998	137	126	211	95	104	82	27	61	6.147	6.633	4.361	5.407	10.007	12.08	9.67	9.347	-0.774	9.53e-05	0.00067615	hypothetical protein LOC100276800
GRMZM2G001097	5	+	182573856	182576166	1510	99	63	118	57	118	80	36	72	9.228	8.562	7.693	8.444	9.568	7.992	7.155	7.42	0.146	0.320017	0.458374	hypothetical protein LOC100192987
GRMZM2G001114	7	-	82648790	82658156	2198	274	256	425	187	244	146	86	160	13.109	10.735	12.626	12.891	18.193	22.31	17.704	16.724	-0.552	0.000220212	0.00134657	hypothetical protein LOC100191467
GRMZM2G001160	4	+	2516472	2521251	2230	49	30	53	22	11	5	12	5	0.582	0.362	1.736	0.397	3.207	2.577	2.176	1.939	-1.906	0.000199093	0.001239	NA
GRMZM2G001169	4	-	2513464	2515423	1364	10	13	15	9	2	3	4	3	0.173	0.355	0.946	0.389	1.07	1.826	1.007	1.297	-1.665	0.00323348	0.0123256	LOC100285663
GRMZM2G001180	2	-	229675485	229680154	2723	366	287	611	255	453	372	223	334	19.645	22.079	26.427	21.721	19.616	20.19	20.545	18.408	0.217	0.0443724	0.101702	hypothetical protein LOC100382166
GRMZM2G001191	5	-	39667255	39674989	2857	744	477	1171	540	918	676	274	633	37.943	38.24	30.948	39.236	38.004	31.982	37.529	37.154	0.063	0.572282	0.693757	NA
GRMZM2G001200	4	-	192071676	192073229	1554	9	13	19	7	6	3	2	2	0.456	0.312	0.415	0.228	0.845	1.602	1.119	0.885	-1.58	0.00142934	0.00631627	hypothetical protein LOC100382872 (LOC100382872), mRNA
GRMZM2G001205	6	+	35061615	35062668	1054	55	45	86	51	45	32	31	34	5.042	4.907	9.491	5.713	7.615	8.178	7.471	9.512	-0.419	0.0621461	0.132294	ZFP16-1 (LOC100284435), mRNA
GRMZM2G001221	6	-	159259837	159262707	1506	118	104	192	82	98	67	40	50	7.684	7.19	8.571	5.879	11.435	13.228	11.673	10.703	-0.652	0.000245257	0.00147096	LOC100283705
GRMZM2G001243	8	+	136017188	136018955	1689	45	53	76	28	64	31	16	38	4.475	2.966	3.057	3.984	3.888	6.011	4.12	3.259	-0.153	0.487797	0.621256	NA
GRMZM2G001247	2	+	216665547	216666787	1152	129	170	236	99	42	35	34	41	4.305	4.91	9.524	6.303	16.342	28.268	18.758	16.893	-1.735	4.68e-06	5.67e-05	hypothetical protein LOC100193478
GRMZM2G001255	3	+	225191603	225194693	1102	118	132	184	93	158	99	72	90	16.931	14.519	21.083	14.463	15.627	22.945	15.288	16.589	-0.036	0.819326	0.882771	Putative uncharacterized protein
GRMZM2G001265	10	+	103198521	103217029	1610	368	268	573	241	439	309	172	305	32.198	31.018	34.474	33.548	33.357	31.886	32.587	29.425	0.081	0.358561	0.497662	NA
GRMZM2G001272	10	-	8785453	8792568	2213	596	462	1027	475	677	540	238	433	36.125	39.436	34.704	34.649	39.304	39.99	42.492	42.192	-0.134	0.140489	0.248011	LOC100281492
GRMZM2G001288	1	+	64710881	64720688	3010	87	75	127	59	91	62	30	54	3.57	3.329	3.216	3.177	4.218	4.773	3.863	3.853	-0.264	0.0600883	0.12908	NA
GRMZM2G001296	3	-	225197477	225205218	2432	58	34	101	45	82	53	46	60	3.981	3.522	6.104	4.369	3.48	2.678	3.803	3.637	0.363	0.0763513	0.154798	hypothetical protein LOC100278657
GRMZM2G001297	2	+	216681469	216687298	2720	1281	704	1919	864	1893	1553	687	1445	82.182	92.275	81.503	94.078	68.731	49.579	64.599	62.441	0.552	0.000505499	0.0026803	Putative uncharacterized protein
GRMZM2G001304	6	+	159251140	159256319	2150	285	251	469	212	404	266	156	257	22.189	19.995	23.414	21.168	19.345	22.363	19.974	19.383	0.139	0.129974	0.233676	hypothetical protein LOC100381759
GRMZM2G001327	6	-	136692489	136695861	2925	2261	1855	3609	1746	1658	1041	612	1018	66.935	57.518	67.517	61.633	112.809	121.481	112.975	117.339	-0.831	1.25e-07	3.26e-06	elongation factor alpha2
GRMZM2G001332	6	-	157323581	157324439	859	18	31	41	18	35	27	13	22	4.811	5.08	4.884	4.535	3.058	6.913	4.37	4.119	0.144	0.560396	0.684046	hypothetical protein LOC100276009 (LOC100276009), mRNA
GRMZM2G001334	2	-	8291982	8298735	2632	440	336	671	313	636	445	256	403	28.534	27.325	31.386	27.115	24.397	24.454	23.343	23.377	0.297	0.00247291	0.00992509	hypothetical protein LOC100279312
GRMZM2G001415	3	+	229083933	229089718	2902	145	85	211	82	143	95	50	86	5.819	5.291	5.56	5.248	7.292	5.611	6.657	5.554	-0.166	0.224662	0.353382	hypothetical protein LOC100279258
GRMZM2G001421	8	+	26345052	26350246	2379	134	86	222	119	157	95	58	84	7.793	6.454	7.867	6.253	8.22	6.925	8.544	9.833	-0.206	0.170675	0.287222	hypothetical protein LOC100193303
GRMZM2G001444	2	-	229716970	229726311	1603	103	75	149	55	132	73	48	79	9.724	7.36	9.663	8.727	9.377	8.962	8.511	6.745	0.108	0.464953	0.60108	hypothetical protein LOC100277486
GRMZM2G001451	3	+	48299924	48302886	1497	10	5	16	5	5	3	6	6	0.394	0.324	1.293	0.71	0.975	0.64	0.979	0.657	-0.524	0.256314	0.390187	hypothetical protein LOC100274211
GRMZM2G001454	9	-	50161772	50183744	2127	93	65	193	97	113	96	49	79	6.273	7.294	7.434	6.577	6.381	5.854	8.308	8.965	-0.08	0.629338	0.740209	hypothetical protein LOC100276982
GRMZM2G001457	3	+	229132796	229153796	3089	214	180	366	152	314	210	81	219	12.004	10.987	8.462	12.555	10.11	11.162	10.849	9.673	0.14	0.274632	0.410142	blue-light receptor phototropin 1
GRMZM2G001500	10	+	21722658	21727770	2654	802	617	1388	604	938	659	371	691	41.735	40.13	45.108	46.107	44.101	44.532	47.886	44.736	-0.027	0.754553	0.836711	stromal 70 kDa heat shock-related protein
GRMZM2G001514	8	+	69592559	69594672	2114	1878	1887	2940	1411	2384	1815	860	1197	133.167	138.756	131.274	100.272	129.647	170.985	127.339	131.203	-0.105	0.39469	0.533442	LOC100283035
GRMZM2G001530	10	-	77673604	77678581	1321	53	43	74	41	41	38	19	27	3.665	4.649	4.641	3.62	5.855	6.235	5.129	6.101	-0.455	0.0173231	0.0481484	LOC100282280
GRMZM2G001541	4	-	199215953	199219140	2720	32	20	41	19	23	16	10	15	0.999	0.951	1.186	0.977	1.717	1.408	1.38	1.373	-0.5	0.0309691	0.0763131	hypothetical protein LOC100192884
GRMZM2G001551	10	+	77679784	77686935	1740	55	44	87	42	62	41	23	40	4.208	3.808	4.265	4.071	4.613	4.844	4.578	4.745	-0.155	0.285171	0.421608	nucleolar GTP-binding protein 1
GRMZM2G001577	1	-	236240498	236241733	960	9	13	15	7	4	4	3	6	0.492	0.673	1.008	1.107	1.368	2.594	1.431	1.433	-1.067	0.0195807	0.0529723	hypothetical protein LOC100382479 (LOC100382479), mRNA
GRMZM2G001592	1	+	236236135	236238050	1508	10	8	11	10	7	3	3	8	0.548	0.322	0.642	0.939	0.968	1.016	0.668	1.304	-0.596	0.165765	0.2808	hypothetical protein LOC100277670
GRMZM2G001606	1	+	236230802	236232851	2050	4	10	19	11	9	6	4	3	0.518	0.473	0.63	0.259	0.285	0.934	0.849	1.055	-0.694	0.136243	0.241957	Putative uncharacterized protein
GRMZM2G001631	5	-	19918632	19924371	1565	199	179	308	138	259	195	92	168	19.543	20.137	18.97	19.01	18.557	21.909	18.02	17.334	0.087	0.37897	0.518021	NA
GRMZM2G001639	7	+	141594344	141596875	1966	458	362	657	337	482	292	171	259	28.951	24.004	28.067	23.33	33.998	35.271	30.599	33.695	-0.311	0.00629636	0.0210799	hypothetical protein LOC100193825
GRMZM2G001645	7	+	133939942	133944232	2682	402	402	671	331	621	456	278	426	27.342	27.478	33.448	28.128	21.874	28.712	22.908	24.26	0.293	0.0109669	0.0333211	hypothetical protein LOC100274191
GRMZM2G001652	7	-	94654652	94664814	3697	617	359	977	473	732	587	244	552	23.381	25.661	21.297	26.441	24.356	18.601	24.197	25.15	0.112	0.386542	0.525759	NA
GRMZM2G001660	2	-	184391256	184396158	1736	13	11	30	8	10	9	4	12	0.68	0.838	0.744	1.224	1.093	1.214	1.582	0.906	-0.499	0.136473	0.242196	NA
GRMZM2G001661	1	+	297963536	297965360	1391	94	90	159	90	268	176	87	157	22.751	20.449	20.183	19.988	9.862	12.394	10.466	12.719	0.944	1.46e-06	2.21e-05	wiscott-Aldrich syndrome, C-terminal
GRMZM2G001663	1	+	35734147	35739117	2884	395	287	613	281	524	388	198	361	21.455	21.743	22.154	22.167	19.988	19.062	19.462	19.153	0.213	0.0177311	0.048996	NA
GRMZM2G001668	2	+	169728668	169738396	1845	429	307	674	308	516	404	173	349	33.026	35.389	30.258	33.498	33.934	31.874	33.449	32.815	0.048	0.59337	0.711166	putative Pti1-like kinase
GRMZM2G001676	1	-	233395271	233398503	2055	9	5	10	7	6	1	1	6	0.345	0.079	0.157	0.517	0.639	0.466	0.446	0.67	-0.848	0.109261	0.204422	NA
GRMZM2G001696	1	-	35739884	35744291	2786	30	27	46	18	5	1	3	3	0.212	0.058	0.347	0.191	1.571	1.856	1.512	1.27	-3.026	7.68e-07	1.34e-05	Phosphoenolpyruvate carboxykinase [ATP] (PEP carboxykinase)(PEPCK)(EC 4.1.1.49)(Phosphoenolpyruvate carboxylase)
GRMZM2G001713	1	+	233408221	233411388	1459	8	10	19	6	6	7	2	8	0.486	0.775	0.442	0.971	0.8	1.313	1.192	0.808	-0.589	0.13139	0.235511	Putative uncharacterized protein
GRMZM2G001724	5	+	19890055	19894270	2104	89	87	147	87	129	94	47	84	7.24	7.22	7.208	7.07	6.173	7.921	6.397	8.128	0.073	0.578008	0.698455	hypothetical protein LOC100216568
GRMZM2G001750	2	-	181540667	181548005	1667	220	174	406	165	384	270	111	215	27.201	26.176	21.487	22.84	19.26	19.994	22.3	19.457	0.322	0.0103257	0.0316592	hypothetical protein LOC100193730
GRMZM2G001755	8	-	56454110	56463183	1294	100	123	173	89	164	88	64	94	14.966	10.991	15.96	12.864	11.278	18.208	12.241	13.52	0.042	0.801207	0.869583	ATP-dependent Clp protease proteolytic subunit 1
GRMZM2G001764	1	-	233445342	233449838	2235	22	31	44	23	21	17	5	14	1.11	1.229	0.722	1.109	1.437	2.657	1.803	2.023	-0.784	0.00814958	0.0260506	hypothetical protein LOC100191837
GRMZM2G001777	2	-	230244099	230251125	3997	72	62	153	87	105	92	32	74	3.102	3.72	2.583	3.279	2.629	2.971	3.505	4.279	-0.005	0.976464	0.985833	hypothetical protein LOC100384237
GRMZM2G001799	9	+	16249556	16251444	1536	9	10	10	6	5	1	6	5	0.384	0.105	1.261	0.576	0.855	1.247	0.596	0.768	-0.735	0.187949	0.309248	NA
GRMZM2G001803	1	-	198649343	198655981	1897	135	124	239	97	176	130	75	110	10.956	11.075	12.758	10.269	10.386	12.521	11.536	10.051	0.045	0.684935	0.783797	hypothetical protein LOC100192506
GRMZM2G001805	10	+	109339172	109343225	1046	20	20	36	18	32	27	17	24	3.613	4.172	5.244	4.063	2.79	3.663	3.151	3.383	0.404	0.0639823	0.135494	hypothetical protein LOC100192614
GRMZM2G001812	1	-	233454840	233458873	3953	31	5	34	15	20	19	13	22	0.597	0.777	1.061	0.986	1.144	0.242	0.788	0.746	0.133	0.72241	0.812551	NA
GRMZM2G001814	1	-	35762788	35765122	1011	30	17	59	17	51	40	20	28	5.957	6.394	6.384	4.905	4.331	3.221	5.343	3.305	0.509	0.0333742	0.0810415	NA
GRMZM2G001816	9	+	77021422	77026624	840	260	321	503	238	264	182	105	171	37.113	35.016	40.336	36.05	45.172	73.201	54.829	55.696	-0.577	0.000537277	0.00281368	60S ribosomal protein L11-1 (LOC100282010), mRNA
GRMZM2G001820	2	+	203135392	203142289	2248	241	216	411	200	466	303	174	296	24.479	21.783	24.977	23.318	15.646	18.406	16.74	17.489	0.514	4.73e-05	0.000380038	hypothetical protein LOC100304339
GRMZM2G001850	1	-	233560736	233562244	862	231	256	398	172	202	135	90	108	27.672	25.311	33.692	22.187	39.109	56.889	42.276	39.223	-0.676	0.000356065	0.00200198	NA
GRMZM2G001869	1	+	274718486	274723443	1261	100	87	168	81	99	62	40	65	9.271	7.946	10.236	9.128	11.573	13.216	12.199	12.627	-0.406	0.0050432	0.0176072	hypothetical protein LOC100274394
GRMZM2G001875	3	+	6738948	6740285	1126	54	61	73	38	53	39	31	31	5.558	5.598	8.884	4.875	6.999	10.377	5.936	6.634	-0.254	0.268347	0.402792	R2R3MYB-domain protein Fragment
GRMZM2G001887	5	+	27393255	27396313	1514	711	760	1290	577	695	420	267	401	54.207	44.834	56.908	46.904	68.535	96.157	78.016	74.916	-0.604	0.000100415	0.000704617	LOC100284372
GRMZM2G001895	1	+	98335529	98351517	6485	1568	738	2566	1119	1834	1680	440	1454	33.395	41.868	21.894	39.705	35.286	21.799	36.23	33.919	0.149	0.497879	0.629914	hypothetical protein LOC100272361
GRMZM2G001898	7	+	13844415	13850805	1632	736	331	1178	492	903	748	313	702	65.338	74.073	61.888	76.174	65.816	38.851	66.091	59.261	0.306	0.0863821	0.17062	hypothetical protein LOC100274311
GRMZM2G001904	10	+	9138392	9143326	1294	96	101	140	69	119	99	44	91	10.859	12.365	10.972	12.454	10.827	14.951	9.906	10.482	0.085	0.565361	0.688192	hypothetical protein LOC100192785
GRMZM2G001905	10	+	148870139	148873900	1330	5	3	14	5	77	42	32	55	6.837	5.104	7.764	7.323	0.549	0.432	0.964	0.739	3.253	1.53e-08	6.29e-07	NA
GRMZM2G001915	8	-	39579479	39592381	1593	7	7	16	12	10	14	6	20	0.741	1.42	1.215	2.223	0.641	0.842	0.92	1.481	0.566	0.18092	0.300388	hypothetical protein LOC100274176
GRMZM2G001918	1	+	39732003	39737097	3229	150	106	292	118	158	124	66	115	5.778	6.206	6.596	6.307	6.779	6.288	8.28	7.184	-0.18	0.162276	0.276284	hypothetical protein LOC100382028
GRMZM2G001930	1	-	98354261	98357077	2817	166	133	294	110	198	118	80	109	8.3	6.77	9.164	6.852	8.6	9.044	9.556	7.676	-0.148	0.249767	0.382747	Transcription factor MYC7E Fragment
GRMZM2G001934	10	-	148874472	148878099	2004	360	318	537	252	374	227	125	195	22.038	18.307	20.128	17.232	26.217	30.396	24.536	24.719	-0.395	0.00205351	0.00851731	hypothetical protein LOC100192365
GRMZM2G001938	7	+	13841282	13843453	1731	13	12	26	10	21	15	8	12	1.433	1.4	1.491	1.228	1.096	1.328	1.375	1.136	0.188	0.43428	0.571867	NA
GRMZM2G001953	4	+	182190922	182194746	1358	57	55	114	54	43	33	19	21	3.739	3.927	4.515	2.738	6.126	7.758	7.686	7.817	-0.959	0.000100586	0.000705586	GTPase protein
GRMZM2G001956	7	+	13835091	13838644	1662	11	12	14	5	43	26	14	22	3.055	2.528	2.718	2.344	0.966	1.383	0.771	0.591	1.616	2.85e-05	0.000249381	hypothetical protein LOC100272860
GRMZM2G001973	2	+	186117818	186121701	2438	63	32	89	36	55	50	16	46	2.664	3.314	2.118	3.341	3.771	2.514	3.343	2.903	-0.083	0.681651	0.78129	hypothetical protein LOC100279723
GRMZM2G001977	2	-	186788758	186790309	1552	8	17	16	3	5	2	2	0	0.38	0.208	0.416	0	0.752	2.098	0.944	0.38	-1.989	0.0109613	0.0333084	NA
GRMZM2G001981	3	+	226872828	226873698	659	8	5	13	3	10	12	2	11	1.792	2.943	0.979	2.956	1.772	1.453	1.806	0.895	0.583	0.158176	0.270941	NA
GRMZM2G001991	8	+	73846704	73851592	1531	119	107	192	111	160	95	59	82	12.341	10.028	12.435	9.485	11.343	13.388	11.483	14.252	-0.135	0.325651	0.464231	hypothetical protein LOC100280347
GRMZM2G002002	1	-	20282072	20292395	5540	521	290	898	400	592	494	175	480	12.619	14.411	10.193	15.343	13.725	10.027	14.842	14.193	0.04	0.803118	0.871062	NA
GRMZM2G002023	8	-	165234053	165239619	2763	563	393	855	386	656	414	190	390	28.036	24.216	22.19	24.996	29.737	27.246	28.334	27.462	-0.131	0.195844	0.318724	hypothetical protein LOC100272808
GRMZM2G002034	8	-	73851489	73854311	2062	35	26	50	28	75	43	24	32	4.295	3.37	3.756	2.748	2.477	2.415	2.22	2.669	0.609	0.00578593	0.0196563	hypothetical protein LOC100273736
GRMZM2G002075	2	+	186159412	186162240	1559	93	98	150	58	86	52	35	53	6.514	5.391	7.244	6.02	8.706	12.041	8.81	7.313	-0.516	0.00691278	0.02275	hypothetical protein LOC100191233
GRMZM2G002100	6	-	74598823	74604163	1954	660	606	1041	476	882	683	372	642	53.302	56.491	61.433	58.184	49.294	59.407	48.781	47.886	0.203	0.035763	0.08545	ABA stimulation MAP kinase
GRMZM2G002104	2	-	186174995	186176491	1497	6	7	17	2	7	7	4	1	0.552	0.756	0.862	0.118	0.585	0.896	1.04	0.263	-0.432	0.422995	0.561558	NA
GRMZM2G002115	6	+	21528258	21531312	1743	54	53	83	50	81	71	32	47	5.488	6.583	5.924	4.775	4.521	5.825	4.36	5.639	0.233	0.171191	0.287898	hypothetical protein LOC100277036
GRMZM2G002121	1	-	1177194	1178041	637	112	115	150	85	125	85	59	80	23.172	21.565	29.888	22.24	25.66	34.582	21.561	26.23	-0.117	0.468794	0.60471	NA
GRMZM2G002124	5	+	216072505	216074415	1573	9	12	18	8	18	7	9	11	1.351	0.719	1.846	1.238	0.835	1.461	1.048	1	0.245	0.4592	0.595801	NA
GRMZM2G002128	6	+	148827267	148829611	2345	63	85	123	63	85	52	47	50	4.28	3.584	6.468	3.776	3.921	6.943	4.803	5.281	-0.203	0.33849	0.476965	hypothetical protein LOC100280222
GRMZM2G002130	8	-	90360742	90364213	1892	231	193	341	144	226	177	102	177	14.105	15.119	17.397	16.567	17.818	19.54	16.503	14.961	-0.092	0.409067	0.548006	hypothetical protein LOC100193889
GRMZM2G002131	2	+	186183204	186187268	1709	57	54	107	65	50	34	28	38	3.455	3.215	5.287	3.938	4.867	6.053	5.733	7.476	-0.604	0.00741237	0.0240783	NA
GRMZM2G002135	8	+	159882828	159886413	2160	176	97	230	119	225	177	75	149	12.301	13.243	11.205	12.216	11.891	8.602	9.75	10.83	0.304	0.0330335	0.0804195	acyltransferase
GRMZM2G002138	1	-	158183344	158186235	2685	73	44	102	60	68	51	23	53	2.991	3.07	2.764	3.496	3.968	3.139	3.478	4.393	-0.22	0.199901	0.323793	NA
GRMZM2G002142	2	-	186196742	186199451	1635	5	9	7	5	7	6	4	3	0.506	0.593	0.789	0.325	0.446	1.054	0.392	0.601	-0.08	0.861748	0.911719	NA
GRMZM2G002147	8	+	159888331	159890113	1594	33	30	56	18	3	3	1	6	0.222	0.304	0.202	0.667	3.021	3.605	3.217	2.22	-3.081	6.89e-07	1.22e-05	hypothetical protein LOC100193332
GRMZM2G002165	3	-	188530684	188536510	2282	32	33	59	28	51	47	25	43	2.639	3.329	3.535	3.337	2.046	2.77	2.367	2.412	0.445	0.0216936	0.0575029	hypothetical protein LOC100275005
GRMZM2G002178	1	+	28925827	28928044	2117	52	50	87	36	104	65	25	72	5.801	4.962	3.811	6.023	3.585	4.524	3.763	3.343	0.528	0.00752563	0.0243804	hypothetical protein LOC100279433
GRMZM2G002220	4	-	197363864	197368446	2773	327	233	502	234	334	268	158	215	14.223	15.619	18.386	13.73	17.21	16.095	16.576	16.588	-0.077	0.461826	0.598062	hypothetical protein LOC100383793
GRMZM2G002227	9	+	16899352	16902553	1382	14	5	22	11	18	25	4	12	1.538	2.924	0.934	1.538	1.478	0.693	1.458	1.565	0.49	0.201354	0.325488	NA
GRMZM2G002260	5	-	13969386	13972322	2581	91	66	154	64	138	85	62	94	6.314	5.322	7.752	6.45	5.145	4.898	5.463	4.874	0.347	0.0212355	0.0565116	NA
GRMZM2G002276	3	+	179784326	179789383	2663	269	172	378	186	267	215	86	184	11.84	13.048	10.421	12.236	14.742	12.372	12.997	13.73	-0.125	0.27196	0.407004	hypothetical protein LOC100383633
GRMZM2G002286	4	-	197369315	197373360	1580	262	213	431	196	301	215	114	188	22.496	21.992	23.283	21.071	24.2	25.823	24.977	24.385	-0.121	0.164505	0.279267	esterase/lipase/thioesterase
GRMZM2G002297	8	+	148897941	148905608	2742	136	85	224	100	182	132	63	86	7.838	7.78	7.414	5.554	7.238	5.938	7.48	7.169	0.075	0.604086	0.720378	hypothetical protein LOC100278854
GRMZM2G002304	8	-	159899298	159901286	1633	336	307	478	227	199	110	74	103	14.39	10.886	14.623	11.17	30.028	36.012	26.802	27.325	-1.191	3.64e-07	7.35e-06	tropinone reductase 2
GRMZM2G002361	8	+	129409767	129413317	1833	281	218	463	213	360	239	129	226	23.192	21.072	22.71	21.834	22.373	22.782	23.128	22.842	0.005	0.950143	0.968164	Putative uncharacterized protein
GRMZM2G002391	10	-	63232358	63234496	1629	748	667	1235	593	841	484	290	435	60.964	48.018	57.446	47.289	67.012	78.433	69.417	71.558	-0.378	0.00204771	0.00849945	nucleoside transporter
GRMZM2G002396	7	-	33375862	33377382	863	251	104	459	205	102	85	38	79	13.957	15.918	14.209	16.211	42.446	23.084	48.699	46.695	-1.393	2.77e-05	0.000244019	NA
GRMZM2G002416	8	+	37409326	37412866	1705	1050	736	1721	755	1850	1341	708	1231	128.128	127.111	133.997	127.857	89.874	82.689	92.422	87.045	0.595	5.13e-06	6.11e-05	NA
GRMZM2G002420	4	-	223435944	223439444	944	11	14	32	7	11	10	5	11	1.376	1.712	1.709	2.064	1.701	2.841	3.104	1.458	-0.463	0.181082	0.300551	AGP16
GRMZM2G002427	8	+	129414617	129417699	1679	30	44	67	32	47	25	17	32	3.306	2.406	3.267	3.375	2.608	5.02	3.654	3.746	-0.218	0.332735	0.471387	LOC100284322
GRMZM2G002440	4	-	65004377	65017210	1771	318	243	541	237	317	251	142	220	21.137	22.905	25.873	21.999	26.205	26.283	27.97	26.306	-0.188	0.056782	0.123594	hypothetical protein LOC100272696 (LOC100272696), mRNA
GRMZM2G002492	1	+	23937122	23941732	1931	64	75	134	72	133	100	81	127	8.133	8.369	13.536	11.647	4.837	7.44	6.354	7.329	0.694	0.00283165	0.01109	hypothetical protein LOC100276550
GRMZM2G002499	1	+	264718751	264720393	742	137	132	192	93	170	131	71	88	27.055	28.533	30.877	21.002	26.946	34.077	23.693	24.638	0.021	0.884883	0.926855	NA
GRMZM2G002515	1	-	113527662	113531214	3553	50	44	77	50	96	65	30	67	3.191	2.957	2.725	3.339	2.054	2.372	1.984	2.766	0.504	0.00639316	0.0213352	NA
GRMZM2G002523	2	+	182334859	182339429	3478	128	75	215	111	110	60	24	74	3.735	2.788	2.227	3.768	5.371	4.131	5.66	6.274	-0.689	0.00270759	0.0106774	NA
GRMZM2G002529	6	+	15431104	15433427	699	43	35	43	14	37	14	11	22	6.251	3.237	5.078	5.574	8.978	9.591	5.633	3.937	-0.398	0.212527	0.338871	NA
GRMZM2G002531	4	+	213684548	213695576	2003	79	44	109	61	106	87	30	80	6.249	7.02	4.833	7.073	5.756	4.208	4.983	5.986	0.34	0.0641293	0.135706	ATP binding protein
GRMZM2G002548	3	-	210103369	210107016	2110	264	243	425	212	321	212	126	251	17.965	16.238	19.27	21.066	18.26	22.061	18.443	19.75	-0.029	0.785596	0.858788	NA
GRMZM2G002555	4	-	211479888	211481997	2110	14	5	22	13	16	11	1	7	0.895	0.843	0.153	0.587	0.968	0.454	0.955	1.211	-0.329	0.422941	0.561524	protein kinase/ transmembrane receptor protein serine/threonine kinase
GRMZM2G002559	2	+	8808453	8813074	2638	116	84	198	105	195	141	57	140	8.729	8.638	6.972	9.398	6.417	6.1	6.872	7.824	0.375	0.0134642	0.0392981	NA
GRMZM2G002568	3	+	224271634	224272459	826	18	15	37	9	21	10	3	12	3.002	1.957	1.172	2.573	3.18	3.479	4.101	2.142	-0.469	0.149039	0.259317	NA
GRMZM2G002569	2	+	182346089	182349690	3050	113	80	132	69	89	75	25	60	3.446	3.974	2.645	3.484	5.407	5.024	3.963	4.447	-0.385	0.0292607	0.0730015	hypothetical protein LOC100382014
GRMZM2G002578	3	+	225099012	225100773	1544	55	47	78	26	84	41	24	38	6.424	4.292	5.016	4.358	5.199	5.831	4.626	3.31	0.15	0.47072	0.606346	hypothetical protein LOC100276122
GRMZM2G002606	3	+	225087686	225094873	889	51	40	60	25	56	34	25	36	7.438	6.181	9.075	7.171	8.372	8.619	6.18	5.528	0.082	0.679539	0.779576	NA
GRMZM2G002614	7	-	48303545	48320499	2440	13	7	12	2	9	12	2	11	0.436	0.795	0.264	0.798	0.778	0.55	0.45	0.161	0.308	0.504476	0.636076	NA
GRMZM2G002616	3	+	132459978	132464651	1243	345	332	550	292	396	266	158	234	37.62	34.585	41.018	33.338	40.506	51.163	40.515	46.178	-0.239	0.0320579	0.0785132	Eukaryotic translation initiation factor 4E-1 (eIF-4E-1)(eIF4E-1)(mRNA cap-binding protein)(eIF-4F 25 kDa subunit)(eIF-4F p26 subunit)
GRMZM2G002617	9	+	36293251	36296621	1446	266	238	458	196	316	235	177	237	25.806	26.265	39.499	29.025	26.846	31.528	29.001	26.645	0.095	0.466609	0.602606	hypothetical protein LOC100144300
GRMZM2G002626	3	-	174688276	174694367	1869	53	36	93	40	63	55	25	48	3.98	4.756	4.316	4.548	4.138	3.69	4.556	4.207	0.106	0.496533	0.628979	hypothetical protein LOC100383265
GRMZM2G002627	5	-	194108688	194111934	2108	105	105	160	84	207	116	83	109	11.596	8.893	12.706	9.157	7.269	9.541	6.95	7.833	0.47	0.0058455	0.0198321	hypothetical protein LOC100276393
GRMZM2G002642	2	+	26382493	26388995	4691	396	296	616	273	157	108	63	98	3.952	3.721	4.334	3.7	12.32	12.087	12.024	11.44	-1.576	1.68e-10	1.91e-08	ankyrin-like protein
GRMZM2G002646	3	+	225083458	225086011	2554	71	38	96	41	58	52	18	52	2.682	3.291	2.274	3.606	4.057	2.85	3.442	3.156	-0.138	0.476325	0.611247	NA
GRMZM2G002652	4	-	210690188	210693147	1675	1055	686	1826	866	1833	1384	778	1408	129.224	133.537	149.882	148.86	91.92	78.451	99.817	101.631	0.632	5.95e-05	0.000458261	hypothetical protein LOC100279205
GRMZM2G002656	6	-	128823409	128833681	6450	545	367	879	389	1452	1043	329	953	26.583	26.134	16.46	26.165	12.331	10.899	12.478	11.855	1.054	7.87e-06	8.59e-05	NA
GRMZM2G002687	1	+	264743594	264751569	1711	606	515	932	419	763	575	303	530	52.659	54.312	57.145	54.855	51.688	57.657	49.875	48.138	0.122	0.148674	0.25872	LOC100282419
GRMZM2G002699	1	+	264753718	264760016	1896	90	71	135	70	110	88	49	71	6.851	7.501	8.34	6.631	6.927	7.173	6.52	7.257	0.105	0.402157	0.541195	organic anion transporter
GRMZM2G002704	4	-	51258857	51261026	1770	30	12	60	25	35	16	13	12	2.335	1.461	2.37	1.201	2.474	1.299	3.104	2.776	-0.417	0.199765	0.323689	gibberellin 20 oxidase 2
GRMZM2G002754	5	-	13410180	13428471	1220	30	38	67	18	61	42	27	49	5.904	5.564	7.141	7.113	3.589	5.966	5.028	2.9	0.556	0.0214631	0.0569912	Putative uncharacterized protein
GRMZM2G002756	4	-	82551015	82554436	1475	26	30	33	14	21	22	10	20	1.681	2.411	2.188	2.401	2.572	3.896	2.049	1.866	-0.197	0.478772	0.613456	ATP-dependent Clp protease adaptor protein ClpS containing protein
GRMZM2G002765	5	-	2386974	2400677	2357	103	75	131	73	57	47	28	48	2.856	3.223	3.833	3.606	6.377	6.095	5.089	6.088	-0.783	0.000147039	0.000966144	Putative uncharacterized protein
GRMZM2G002786	8	-	175400786	175402729	1226	403	391	789	327	582	385	244	372	56.057	50.752	64.222	53.733	47.972	61.091	58.926	52.43	0.064	0.532561	0.660142	hypothetical protein LOC100191576
GRMZM2G002807	2	-	195920737	195924614	1393	413	321	642	304	554	404	259	358	46.963	46.872	59.998	45.512	43.268	44.141	42.199	42.899	0.24	0.0256872	0.0658341	hypothetical protein LOC100193000
GRMZM2G002825	5	-	2362323	2364777	1377	3168	2827	4874	2377	3996	2507	1596	2433	342.679	294.239	374.011	312.894	335.755	393.264	324.095	339.327	-0.03	0.756777	0.838127	actin-depolymerizing factor 3
GRMZM2G002828	2	+	195914925	195919153	1480	503	476	784	353	381	279	159	242	30.399	30.466	34.667	28.956	49.599	61.608	48.504	46.885	-0.691	7.38e-06	8.14e-05	transcription initiation factor IIB
GRMZM2G002830	3	-	41472011	41473369	1163	33	30	59	29	1	6	1	7	0.102	0.834	0.277	1.066	4.141	4.941	4.645	4.902	-3.02	2.94e-06	3.86e-05	ubiquitin-conjugating enzyme X
GRMZM2G002851	2	-	198024252	198030336	2048	177	121	240	107	176	122	63	102	10.148	9.627	9.926	8.82	12.613	11.317	10.73	10.27	-0.179	0.128313	0.231382	hypothetical protein LOC100192902
GRMZM2G002858	8	+	173410054	173413550	1601	16	12	30	11	57	29	18	31	4.204	2.927	3.628	3.429	1.458	1.436	1.716	1.351	1.274	3.68e-05	0.000308322	hypothetical protein LOC100277011
GRMZM2G002859	5	+	22598611	22604211	2754	187	135	282	131	203	153	73	116	8.704	8.979	8.554	7.459	9.909	9.39	9.376	9.35	-0.13	0.218472	0.346005	hypothetical protein LOC100272839
GRMZM2G002863	10	+	110943177	110945967	2380	13	7	17	10	18	12	6	7	0.893	0.815	0.814	0.521	0.797	0.563	0.654	0.826	0.171	0.567114	0.6898	NA
GRMZM2G002874	5	+	20762998	20774066	1603	355	307	626	296	306	231	137	203	22.542	23.289	27.579	22.426	32.32	36.686	35.757	36.298	-0.527	6.26e-05	0.000478064	hypothetical protein LOC100382091
GRMZM2G002879	2	+	202635758	202642342	2109	236	209	385	169	24	23	13	16	1.344	1.763	1.989	1.343	16.331	18.983	16.715	15.752	-3.404	2.7e-12	9.62e-10	hypothetical protein LOC100274215
GRMZM2G002894	7	-	14322666	14337584	2889	181	126	278	120	605	456	157	438	24.729	25.509	17.536	26.848	9.143	8.354	8.811	8.165	1.511	4.17e-08	1.38e-06	hypothetical protein LOC100279210
GRMZM2G002898	1	-	223822455	223827216	3083	586	407	898	464	667	459	268	390	25.548	24.061	28.051	22.402	27.739	25.288	26.67	29.585	-0.091	0.361538	0.500394	hypothetical protein LOC100192620
GRMZM2G002903	2	+	28564081	28569611	2265	143	137	224	120	94	99	48	82	4.901	7.064	6.838	6.411	9.214	11.586	9.055	10.414	-0.642	0.000518204	0.00272756	hypothetical protein LOC100272873
GRMZM2G002910	7	+	6417691	6434045	2842	90	75	147	65	89	62	37	67	3.698	3.526	4.201	4.175	4.622	5.055	4.736	4.496	-0.249	0.0628703	0.133506	hypothetical protein LOC100276461
GRMZM2G002915	2	-	178132930	178135195	1511	13	11	15	4	12	8	2	3	0.938	0.856	0.427	0.352	1.256	1.395	0.909	0.52	-0.486	0.257096	0.391091	hypothetical protein LOC100384387
GRMZM2G002918	10	-	110947517	110956558	931	5	3	16	3	5	6	2	4	0.634	1.042	0.693	0.761	0.784	0.617	1.574	0.633	-0.345	0.473171	0.608818	NA
GRMZM2G002921	10	+	110956920	110958900	744	34	31	73	30	2	0	0	0	0.317	0	0	0	6.669	7.981	8.984	7.926	-6.076	1.61e-08	6.5e-07	NA
GRMZM2G002948	2	+	198017903	198020019	775	258	260	432	195	95	50	46	59	14.475	10.427	19.153	13.482	48.583	64.263	51.039	49.46	-1.886	1.09e-08	4.89e-07	LOC100284314
GRMZM2G002959	6	-	124145714	124151895	1873	728	514	1249	519	1040	868	418	717	65.568	74.897	72.015	67.791	56.724	52.567	61.058	54.469	0.356	0.00148641	0.00652424	glutaryl-CoA dehydrogenase
GRMZM2G002978	2	-	59356653	59361967	2136	120	107	206	93	148	78	53	99	8.182	5.902	8.007	8.208	8.199	9.596	8.831	8.559	-0.173	0.207153	0.332676	hypothetical protein LOC100383551
GRMZM2G002993	3	-	122512724	122514709	1717	43	41	82	41	31	24	16	22	2.132	2.259	3.007	2.269	3.655	4.574	4.373	4.694	-0.84	0.00038417	0.0021301	NA
GRMZM2G002999	3	-	229251414	229253817	1931	113	96	183	90	146	92	56	73	8.928	7.7	9.358	6.695	8.54	9.523	8.677	9.162	-0.096	0.457006	0.593561	NA
GRMZM2G003002	5	-	4100961	4102511	1496	360	410	649	288	154	125	64	114	12.156	13.504	13.805	13.495	35.119	52.498	39.722	37.843	-1.598	7.43e-09	3.61e-07	Histone H1
GRMZM2G003022	8	+	38520650	38525237	3360	587	322	895	439	679	528	223	482	23.863	25.397	21.417	25.404	25.496	18.357	24.39	25.683	0.076	0.563923	0.686869	NA
GRMZM2G003023	9	-	5345960	5349390	1030	71	84	145	65	278	202	119	161	31.872	31.695	37.282	27.681	10.06	15.622	12.89	12.405	1.373	1.07e-07	2.89e-06	NTGP5
GRMZM2G003028	5	-	215924044	215926694	1705	87	78	134	61	83	71	49	57	5.748	6.73	9.274	5.92	7.447	8.763	7.196	7.033	-0.143	0.375494	0.514563	hypothetical protein LOC100193002
GRMZM2G003033	3	-	229241428	229247649	2885	181	107	274	107	212	147	63	120	8.677	8.235	7.047	7.366	9.156	7.104	8.696	7.291	0.004	0.974095	0.984007	hypothetical protein LOC100381606
GRMZM2G003038	7	-	95538428	95542304	1620	381	353	660	291	372	297	154	278	27.116	29.629	30.675	30.389	34.323	41.74	37.303	35.31	-0.295	0.00501759	0.0175313	protein arginine N-methyltransferase 1
GRMZM2G003043	2	-	223975596	223982849	4386	474	318	747	381	625	492	192	451	16.827	18.129	14.126	18.209	15.772	13.888	15.595	17.076	0.161	0.178038	0.296466	Retinoblastoma-related protein 1 (Rb1)(ZmRBR1)
GRMZM2G003057	10	-	137751447	137754383	1814	188	148	285	116	243	161	91	152	15.818	14.344	16.188	14.839	15.125	15.628	14.386	12.57	0.122	0.241822	0.373455	Ser/Thr-rich protein T10 in DGCR region (LOC100282377), mRNA
GRMZM2G003064	6	+	124134969	124141392	983	49	47	77	35	87	65	42	56	10.451	10.687	13.787	10.088	7.275	9.159	7.172	6.999	0.579	0.00199552	0.00833128	erg28 like protein
GRMZM2G003068	5	+	2358363	2361474	1498	53	45	89	35	52	22	24	42	4.099	2.374	5.17	4.965	5.163	5.754	5.44	4.593	-0.343	0.136176	0.241875	Putative uncharacterized protein
GRMZM2G003076	1	+	83825232	83828777	1545	185	188	304	134	267	163	108	156	20.407	17.051	22.557	17.881	17.475	23.309	18.016	17.049	0.078	0.531971	0.659598	tobamovirus multiplication 3
GRMZM2G003090	10	-	34930603	34932124	1522	67	61	105	34	33	34	16	25	2.56	3.61	3.392	2.909	6.424	7.677	6.317	4.391	-0.984	0.000254831	0.00151582	hypothetical protein LOC100277623
GRMZM2G003096	3	+	14335790	14339102	1571	7	3	16	3	16	11	6	8	1.203	1.132	1.232	0.902	0.65	0.366	0.933	0.375	0.819	0.0408877	0.0950604	protein phosphatase 2C
GRMZM2G003108	5	+	2350263	2356801	2317	150	122	245	107	164	105	56	79	8.358	7.324	7.799	6.038	9.448	10.086	9.682	9.078	-0.329	0.0151727	0.0432345	CRAL/TRIO domain containing protein
GRMZM2G003124	10	+	137742019	137746319	1848	97	105	168	82	146	93	58	71	9.329	8.133	10.128	6.804	7.66	10.884	8.324	8.722	-0.004	0.979178	0.987612	hypothetical protein LOC100193453
GRMZM2G003138	1	-	66670982	66672944	1963	59	56	125	45	8	3	6	3	0.481	0.247	0.986	0.271	4.386	5.465	5.831	4.506	-3.502	2e-08	7.69e-07	acyltransferase (LOC100281769), mRNA
GRMZM2G003157	4	+	237258367	237268360	2511	82	40	86	46	78	76	25	69	3.668	4.892	3.213	4.866	4.766	3.051	3.136	3.601	0.261	0.219324	0.346946	NA
GRMZM2G003165	7	+	80807680	80810972	1770	885	724	1418	671	724	452	255	449	48.302	41.271	46.489	44.922	72.969	78.353	73.354	74.52	-0.681	1.03e-06	1.67e-05	hypothetical protein LOC100274054
GRMZM2G003167	9	+	4777054	4777932	879	7	1	18	10	46	20	10	24	6.18	3.677	3.671	4.835	1.162	0.218	1.875	2.236	1.772	0.000533212	0.00279752	NA
GRMZM2G003172	7	-	169963038	169968795	1433	159	142	266	134	190	115	79	121	15.657	12.97	17.79	14.953	16.193	18.982	16.996	18.382	-0.167	0.161051	0.27473	LOC100282414
GRMZM2G003179	7	+	121409870	121410670	801	181	174	295	138	69	58	28	39	10.172	11.702	11.28	8.622	32.977	41.611	33.722	33.866	-1.724	4.72e-09	2.54e-07	NA
GRMZM2G003186	3	+	14273252	14335021	2371	91	90	141	86	112	72	38	85	5.578	4.908	5.172	6.349	5.601	7.271	5.445	7.13	-0.132	0.382982	0.52213	NA
GRMZM2G003190	10	-	144982082	144986585	2106	282	235	482	245	427	258	135	215	23.942	19.799	20.685	18.079	19.542	21.375	20.956	22.868	0.013	0.902784	0.938053	3-oxoacyl-synthase III (LOC100280787), mRNA
GRMZM2G003225	7	+	120311147	120318932	2575	0	1	2	2	26	10	7	13	1.192	0.628	0.877	0.894	0	0.074	0.071	0.153	3.782	7.52e-06	8.26e-05	NA
GRMZM2G003252	2	-	217328928	217333005	1984	321	248	487	233	608	465	260	428	36.187	37.878	42.288	38.203	23.612	23.944	22.475	23.085	0.769	2.94e-07	6.28e-06	hypothetical protein LOC100384375
GRMZM2G003289	9	-	19357209	19359913	1211	16	18	40	19	13	26	11	17	1.268	3.47	2.931	2.486	1.928	2.847	3.024	3.084	-0.143	0.659235	0.763225	NA
GRMZM2G003304	1	-	218716369	218721179	1651	796	545	1225	514	1295	908	518	812	92.623	88.883	101.244	87.096	70.362	63.233	67.937	61.198	0.531	3.49e-05	0.000295046	hypothetical protein LOC100279599
GRMZM2G003306	7	-	13578081	13579001	921	357	430	582	284	118	66	61	65	15.129	11.581	21.373	12.498	56.569	89.434	57.861	60.615	-2.122	3.13e-08	1.09e-06	Histone H2A
GRMZM2G003307	2	-	19037250	19041224	2058	476	353	732	310	597	412	204	401	34.255	32.354	31.987	34.506	33.755	32.856	32.568	29.61	0.092	0.290267	0.426876	hypothetical protein LOC100194058
GRMZM2G003318	1	+	101266823	101270641	1624	113	99	168	83	88	76	37	77	6.399	7.563	7.352	8.396	10.155	11.677	9.472	10.047	-0.432	0.0054333	0.0186807	fibrillin1
GRMZM2G003331	2	+	217335262	217339222	2337	248	200	422	224	409	299	150	255	20.666	20.677	20.712	19.323	15.487	16.393	16.534	18.841	0.321	0.00409067	0.0148872	NA
GRMZM2G003342	7	+	118618791	118624358	1754	19	10	38	14	17	11	5	9	1.144	1.014	0.92	0.909	1.581	1.092	1.984	1.569	-0.629	0.0396929	0.0927394	hypothetical protein LOC100191276
GRMZM2G003354	3	-	212244791	212249518	2944	56	46	88	39	102	79	45	65	4.091	4.337	4.932	3.91	2.776	2.993	2.737	2.604	0.661	0.000204602	0.00126673	apospory-associated protein C
GRMZM2G003377	4	-	231411220	231414759	1164	182	148	283	123	262	161	92	189	26.579	22.354	25.505	28.754	22.819	24.356	22.261	20.772	0.24	0.0422181	0.0976723	hypothetical protein LOC100276452
GRMZM2G003379	1	-	54185944	54190298	2392	7	6	9	10	8	5	1	8	0.395	0.338	0.135	0.592	0.427	0.48	0.345	0.822	-0.248	0.585701	0.705048	Putative uncharacterized protein
GRMZM2G003384	5	+	179392458	179394688	1790	811	870	1334	642	598	401	264	382	39.45	36.205	47.592	37.792	66.121	93.102	68.238	70.503	-0.848	5.45e-06	6.42e-05	60S ribosomal protein L6
GRMZM2G003385	3	-	185834707	185839417	2321	2567	1884	3966	1844	3447	2512	1530	2372	175.373	174.914	212.717	180.979	161.407	155.488	156.458	156.174	0.281	0.00641383	0.0213916	hypothetical protein LOC100381658
GRMZM2G003389	9	-	81742065	81745426	3276	17	12	23	7	21	12	1	9	0.757	0.592	0.099	0.487	0.757	0.702	0.643	0.42	-0.165	0.660869	0.764612	hypothetical protein LOC100275619
GRMZM2G003406	8	-	153463293	153465006	1508	148	156	276	102	142	111	59	71	11.119	11.896	12.625	8.338	14.323	19.816	16.758	13.296	-0.515	0.0043563	0.0156765	myb-related protein Hv33
GRMZM2G003409	2	+	217342775	217345487	2375	54	27	94	44	219	118	90	116	10.889	8.03	12.228	8.649	3.318	2.178	3.624	3.642	1.636	6.94e-07	1.23e-05	hypothetical protein LOC100272926
GRMZM2G003411	4	-	231403080	231409736	4647	65	34	116	48	40	54	23	34	1.016	1.878	1.597	1.296	2.041	1.402	2.286	2.03	-0.453	0.067895	0.141795	NA
GRMZM2G003417	8	-	38805820	38806833	900	48	32	69	32	40	38	15	37	5.248	6.824	5.378	7.28	7.783	6.811	7.02	6.989	-0.166	0.369309	0.50853	NA
GRMZM2G003424	1	+	54125016	54129283	3570	91	76	118	66	103	54	42	69	3.407	2.445	3.796	3.423	3.72	4.078	3.026	3.634	-0.1	0.539178	0.666074	hypothetical protein LOC100384253
GRMZM2G003426	1	-	218800498	218801330	833	30	34	58	26	34	17	13	26	4.82	3.298	5.036	5.527	5.256	7.819	6.375	6.136	-0.412	0.0752064	0.153054	hypothetical protein LOC100193349
GRMZM2G003461	6	-	13209872	13210788	917	13	14	26	19	22	15	16	12	2.833	2.644	5.63	2.317	2.069	2.924	2.596	4.073	0.165	0.609973	0.725071	NA
GRMZM2G003466	1	-	20094963	20096296	1334	51	52	91	42	56	38	30	42	4.957	4.604	7.257	5.575	5.579	7.467	6.246	6.189	-0.188	0.287496	0.424057	hypothetical protein LOC100216971
GRMZM2G003488	9	-	68688814	68693840	2718	146	76	213	86	121	99	37	95	5.257	5.887	4.393	6.19	7.839	5.356	7.175	6.22	-0.246	0.146575	0.255946	NA
GRMZM2G003489	1	-	275469821	275472064	2144	12	3	16	6	4	2	1	0	0.22	0.151	0.151	0	0.817	0.268	0.683	0.55	-2.092	0.0040967	0.014902	NA
GRMZM2G003493	8	+	161621236	161623147	1621	5	4	8	4	12	8	8	5	0.874	0.798	1.593	0.546	0.45	0.473	0.452	0.485	0.964	0.0269122	0.0682458	hypothetical protein LOC100384442
GRMZM2G003506	1	-	24674837	24677482	2130	235	201	343	172	229	147	115	157	12.696	11.154	17.422	13.053	16.101	18.076	14.745	15.873	-0.235	0.0845009	0.167658	membrane protein
GRMZM2G003509	1	-	173228625	173239064	5410	225	167	323	164	215	157	79	142	4.693	4.69	4.712	4.648	6.07	5.913	5.467	5.959	-0.273	0.0102404	0.0314399	hypothetical protein LOC100279785
GRMZM2G003518	8	-	161623750	161626734	2730	28	10	31	13	24	22	12	16	1.038	1.302	1.418	1.038	1.497	0.702	1.04	0.936	0.169	0.540446	0.667207	NA
GRMZM2G003520	1	-	20106407	20107201	795	26	33	54	29	52	47	24	28	7.724	9.555	9.742	6.237	4.773	7.951	6.219	7.171	0.394	0.0802805	0.161136	NA
GRMZM2G003530	1	-	68435670	68439997	2249	102	116	198	94	131	107	76	84	6.878	7.689	10.905	6.614	6.619	9.88	8.061	8.216	-0.027	0.872052	0.918599	hypothetical protein LOC100278656
GRMZM2G003558	2	-	217348828	217350753	1926	22	11	45	18	29	18	11	12	1.778	1.51	1.843	1.103	1.667	1.094	2.139	1.837	-0.135	0.624491	0.736328	NA
GRMZM2G003563	2	+	217355624	217358294	2371	87	76	140	73	120	92	41	67	5.976	6.271	5.58	5.004	5.355	6.14	5.407	6.052	0.057	0.656742	0.76142	hypothetical protein LOC100274235
GRMZM2G003565	2	-	49056549	49061498	2370	427	354	629	328	587	430	231	390	29.247	29.322	31.452	29.141	26.294	28.612	24.301	27.205	0.208	0.0228338	0.0598995	hypothetical protein LOC100273233
GRMZM2G003595	1	+	165814484	165965196	2257	203	145	346	137	282	203	70	163	14.754	14.536	10.008	12.789	13.126	12.306	14.037	11.932	0.082	0.537384	0.664397	Putative uncharacterized protein
GRMZM2G003607	1	+	256285932	256292758	2699	230	200	470	201	343	267	130	257	15.007	15.988	15.543	16.862	12.436	14.194	15.945	14.639	0.187	0.089355	0.175218	transposon protein
GRMZM2G003625	10	-	3846478	3851179	4643	28	16	61	34	43	35	14	44	1.094	1.218	0.973	1.678	0.88	0.66	1.203	1.439	0.287	0.294944	0.431723	hypothetical protein LOC100384031
GRMZM2G003631	1	+	165968914	165972134	520	86	56	131	55	141	105	56	102	32.019	32.634	34.751	34.737	24.136	20.629	23.067	20.791	0.622	0.000158686	0.00102788	NA
GRMZM2G003635	1	-	173219421	173225579	3626	814	565	1217	595	1015	856	365	701	33.055	38.153	32.483	34.236	32.762	29.848	30.731	32.256	0.179	0.0687301	0.143081	NA
GRMZM2G003638	6	+	1711127	1714270	1441	117	117	196	98	151	100	53	120	12.374	11.215	11.869	14.747	11.849	15.553	12.454	13.369	-0.023	0.859671	0.910388	hypothetical protein LOC100191262
GRMZM2G003640	1	-	256296778	256306481	1281	227	164	386	179	550	403	202	340	50.7	50.844	50.885	47.002	25.861	24.524	27.59	27.468	0.958	5.72e-08	1.75e-06	LOC732725
GRMZM2G003642	4	-	26394361	26400624	1416	515	480	780	366	704	533	335	473	58.709	60.834	76.343	59.154	53.078	64.934	50.437	50.809	0.256	0.0304472	0.0753278	hypothetical protein LOC100273562
GRMZM2G003648	10	+	104818768	104819926	474	9	2	24	7	9	8	1	10	2.242	2.728	0.681	3.736	2.771	0.808	4.636	2.903	-0.261	0.603877	0.720206	NA
GRMZM2G003656	1	+	173212498	173218029	3128	418	298	705	289	509	340	119	303	19.215	17.567	12.276	17.154	19.502	18.249	20.637	18.162	-0.148	0.272286	0.407385	RING finger protein 13
GRMZM2G003662	4	+	27414819	27418355	1942	182	141	318	130	229	161	81	162	13.925	13.399	13.459	14.773	13.677	13.908	14.993	13.159	0.035	0.724327	0.814025	hypothetical protein LOC100304281
GRMZM2G003663	4	-	223107342	223110264	1937	159	120	201	114	205	157	68	130	12.497	13.099	11.328	11.885	11.979	11.867	9.501	11.569	0.188	0.125171	0.226918	kelch motif family protein
GRMZM2G003679	6	+	18845483	18846483	1001	13	12	16	13	22	8	12	17	2.595	1.292	3.868	3.007	1.895	2.296	1.464	2.553	0.428	0.225436	0.35431	NA
GRMZM2G003682	3	+	178098598	178100462	1865	31	17	46	14	18	16	6	15	1.14	1.387	1.038	1.424	2.426	1.746	2.258	1.476	-0.652	0.0211477	0.0563567	nematode-resistance protein
GRMZM2G003692	2	+	118062635	118080083	2021	763	632	1227	584	1038	748	421	685	60.65	59.816	67.22	60.022	55.097	59.902	55.59	56.803	0.165	0.0487324	0.109572	LOC100282413
GRMZM2G003715	10	+	78128657	78132998	2788	127	83	178	76	171	121	47	97	7.243	7.014	5.44	6.161	6.648	5.703	5.846	5.359	0.199	0.151403	0.262091	hypothetical protein LOC100383037
GRMZM2G003718	9	-	97424793	97429264	1687	70	83	145	55	89	76	37	57	6.23	7.281	7.077	5.983	6.056	9.424	7.87	6.409	-0.129	0.424028	0.562439	Putative uncharacterized protein
GRMZM2G003720	2	+	48997817	49000991	1661	169	149	258	131	290	200	115	180	20.617	19.46	22.342	19.191	14.849	17.183	14.222	15.503	0.447	0.000404072	0.0022205	acyl-CoA thioesterase 13
GRMZM2G003724	1	+	237458102	237487302	2374	75	52	161	54	114	103	43	99	5.67	7.012	5.845	7.385	4.611	4.196	6.21	4.471	0.419	0.026411	0.0672664	hypothetical protein LOC100383528
GRMZM2G003725	6	-	113781038	113782967	1930	123	146	195	92	157	108	69	104	9.606	9.044	11.537	9.543	9.301	14.491	9.251	9.37	-0.049	0.749752	0.833249	hypothetical protein LOC100192054
GRMZM2G003732	10	-	4638251	4664484	2666	107	89	185	72	103	81	44	66	4.562	4.91	5.326	4.384	5.857	6.395	6.354	5.309	-0.299	0.0265443	0.0675079	NA
GRMZM2G003734	8	-	137771225	137795543	2506	381	302	685	310	640	476	241	446	30.157	30.698	31.033	31.517	22.188	23.084	25.028	24.317	0.424	0.000176118	0.0011217	LOC100282554
GRMZM2G003742	9	-	18953605	18956606	3002	62	39	102	54	16	17	5	7	0.629	0.915	0.537	0.413	3.014	2.489	3.111	3.536	-2.208	4.53e-07	8.78e-06	NA
GRMZM2G003752	2	+	16219232	16221297	2066	118	120	191	88	102	62	26	57	5.83	4.85	4.061	4.886	8.335	11.126	8.465	8.373	-0.791	0.000102627	0.000717918	fasciclin-like arabinogalactan protein 10
GRMZM2G003754	7	-	25805168	25810013	1085	59	55	97	47	91	59	32	62	9.904	8.788	9.517	10.119	7.936	9.71	8.186	8.515	0.217	0.12603	0.228185	hypothetical protein LOC100192095
GRMZM2G003755	2	-	134132718	134138847	4143	33	18	44	17	17	17	2	16	0.485	0.663	0.156	0.684	1.162	0.832	0.972	0.807	-0.801	0.0193362	0.0524288	hypothetical protein LOC100383650
GRMZM2G003762	10	-	4673445	4676086	1733	1818	1735	2826	1341	2223	1378	878	1319	151.474	128.508	163.486	134.783	153.097	191.775	149.312	152.108	-0.117	0.27187	0.406897	Putative uncharacterized protein
GRMZM2G003765	10	+	83417551	83420067	1412	46	49	77	42	49	29	20	31	4.098	3.319	4.571	3.888	4.754	6.647	4.993	5.847	-0.436	0.0255524	0.0655327	DAG protein
GRMZM2G003775	2	+	28131048	28132162	297	9	7	29	13	24	16	4	14	9.542	8.706	4.346	8.348	4.422	4.515	8.941	8.604	0.308	0.367185	0.506338	NA
GRMZM2G003789	7	+	25812344	25817942	2053	93	64	119	61	57	47	25	32	3.279	3.7	3.929	2.76	6.611	5.971	5.307	5.841	-0.766	0.000241823	0.00145491	hypothetical protein LOC100383476
GRMZM2G003794	3	+	20745018	20747988	2480	155	131	222	110	233	119	81	109	11.094	7.755	10.539	7.783	9.121	10.118	8.196	8.719	0.09	0.52805	0.656555	LOC100281517
GRMZM2G003814	4	-	26401952	26408946	1666	73	63	103	52	101	44	26	41	7.159	4.268	5.036	4.358	6.395	7.244	5.661	6.136	-0.19	0.329034	0.467542	Putative uncharacterized protein
GRMZM2G003821	8	+	10155269	10156022	754	9	9	6	3	10	6	4	8	1.566	1.286	1.712	1.879	1.742	2.286	0.729	0.782	0.349	0.433093	0.570981	NA
GRMZM2G003835	8	+	62554077	62554397	321	33	25	49	12	14	13	10	6	5.15	6.545	10.053	3.31	15.003	14.919	13.977	7.349	-1.141	0.00334771	0.0126595	EMB2752
GRMZM2G003852	2	-	221237698	221239030	1333	131	144	176	108	112	88	49	79	9.922	10.669	11.862	10.495	14.342	20.693	12.089	15.926	-0.496	0.0080188	0.025719	LOC100282087
GRMZM2G003853	8	-	6856611	6859968	1579	290	264	451	206	384	252	157	237	28.717	25.793	32.085	26.58	26.803	32.027	26.153	25.645	0.072	0.475344	0.610709	sterol-8,7-isomerase
GRMZM2G003861	8	+	10284101	10287105	1315	209	161	296	155	283	170	116	179	25.413	20.893	28.465	24.106	23.195	23.453	20.61	23.17	0.166	0.149731	0.260125	SLL2
GRMZM2G003875	8	+	62554859	62558986	2161	135	102	233	108	177	102	65	106	9.672	7.628	9.706	8.686	9.117	9.041	9.872	9.824	-0.051	0.669681	0.771523	hypothetical protein LOC100383422
GRMZM2G003883	3	-	44223365	44228905	1994	1603	1171	2798	1333	2074	1597	814	1421	122.823	129.437	131.73	126.2	117.322	112.493	128.482	131.41	0.099	0.280635	0.417252	PK protein
GRMZM2G003897	10	+	83447249	83454536	871	313	329	539	248	246	164	109	140	33.351	30.43	40.383	28.464	52.444	72.355	56.662	55.97	-0.809	1.5e-05	0.00014663	LOC100283837
GRMZM2G003930	8	-	10287956	10291623	2381	425	362	663	301	693	455	227	388	34.369	30.884	30.765	28.858	26.05	29.123	25.496	24.85	0.292	0.00490505	0.0172303	hypothetical protein LOC100194121
GRMZM2G003937	2	+	208205739	208206806	1068	97	91	109	71	69	44	26	38	7.629	6.658	7.856	6.301	13.255	16.322	9.345	13.068	-0.794	0.00083313	0.00404484	hypothetical protein LOC100216813
GRMZM2G003944	4	-	204959815	204961840	2026	41	23	54	30	41	14	13	18	2.39	1.117	2.071	1.573	2.953	2.175	2.44	2.911	-0.492	0.0703945	0.145691	hypothetical protein LOC100382180
GRMZM2G003963	8	-	169087393	169091434	1730	897	644	1455	654	1318	899	488	849	89.963	83.983	91.025	86.906	75.669	71.307	77.008	74.311	0.279	0.0037232	0.0138124	hypothetical protein LOC100191158
GRMZM2G003970	4	+	21221045	21222058	1014	8	6	9	6	16	18	15	14	1.863	2.869	4.774	2.445	1.151	1.133	0.813	1.163	1.441	0.00124963	0.0056624	hypothetical protein LOC100193759
GRMZM2G003979	10	-	55464581	55466361	1177	279	245	409	186	310	234	126	241	31.102	32.131	34.545	36.26	34.594	39.873	31.818	31.064	0.009	0.93009	0.95562	NA
GRMZM2G003984	1	-	48953687	48999879	2772	23	15	22	16	62	49	22	38	2.641	2.857	2.561	2.428	1.211	1.037	0.727	1.135	1.457	7.3e-06	8.07e-05	NA
GRMZM2G003988	4	+	235683529	235687278	1841	383	264	690	309	520	405	238	356	33.354	35.553	41.717	34.244	30.361	27.469	34.317	32.993	0.238	0.0440992	0.101177	LOC100284477
GRMZM2G003992	2	-	189272861	189275973	2076	208	146	284	157	334	267	125	210	18.998	20.786	19.43	17.914	14.622	13.472	12.526	14.866	0.524	0.000153827	0.00100209	NA
GRMZM2G004023	9	-	150715417	150719617	2949	142	132	201	98	207	155	93	138	8.289	8.494	10.176	8.287	7.027	8.574	6.241	6.532	0.352	0.0106716	0.0325536	hypothetical protein LOC100193216
GRMZM2G004040	8	-	144484398	144493164	3081	135	125	238	127	202	162	71	144	7.742	8.498	7.436	8.277	6.395	7.772	7.073	8.103	0.183	0.120899	0.220751	NA
GRMZM2G004057	1	-	233889570	233895221	4296	761	839	1329	583	791	554	315	485	21.742	20.841	23.661	19.993	25.852	37.41	28.326	26.676	-0.41	0.00241081	0.00971	hypothetical protein LOC100194057
GRMZM2G004079	1	-	201190959	201194199	2134	57	65	102	35	78	56	35	43	4.316	4.241	5.292	3.568	3.898	5.835	4.376	3.224	0.026	0.888704	0.929339	hypothetical protein LOC100217162
GRMZM2G004083	8	-	22174340	22176614	989	85	69	128	55	121	66	54	63	14.447	10.785	17.619	11.281	12.543	13.364	11.85	10.932	0.164	0.318568	0.456815	NA
GRMZM2G004087	5	+	217275101	217277253	1152	380	65	611	270	353	371	29	340	36.184	52.048	8.123	52.266	48.14	10.808	48.563	46.072	0.025	0.958617	0.973877	NA
GRMZM2G004092	5	-	1675964	1679428	2733	147	84	227	108	150	103	47	105	6.481	6.091	5.549	6.804	7.85	5.888	7.605	7.768	-0.175	0.219654	0.347179	Putative uncharacterized protein
GRMZM2G004111	8	-	169891088	169891851	673	216	280	339	147	281	158	128	129	49.305	37.942	61.373	33.944	46.839	79.696	46.122	42.936	-0.206	0.340192	0.478548	Putative uncharacterized protein
GRMZM2G004119	9	-	149281125	149282506	817	3	2	15	8	11	4	1	8	1.59	0.791	0.395	1.734	0.536	0.469	1.681	1.925	0.085	0.876476	0.921601	NA
GRMZM2G004128	9	+	86529826	86531722	1645	37	26	47	18	24	7	7	9	1.723	0.688	1.373	0.969	3.283	3.028	2.616	2.151	-1.149	0.00141269	0.00625733	fscO
GRMZM2G004131	4	-	154046911	154048698	1654	31	29	52	21	30	25	8	26	2.142	2.443	1.561	2.784	2.735	3.359	2.879	2.496	-0.276	0.207804	0.333483	NA
GRMZM2G004138	2	-	189276282	189278019	1738	138	157	250	115	66	49	11	28	4.484	4.556	2.042	2.853	11.588	17.304	13.171	13.007	-1.831	4.93e-07	9.4e-06	hypothetical protein LOC100193609
GRMZM2G004140	5	-	1681775	1686570	2484	263	256	362	201	288	174	117	185	13.691	11.321	15.199	13.189	15.452	19.742	13.344	15.906	-0.224	0.0978327	0.188049	hypothetical protein LOC100273886
GRMZM2G004157	9	-	149278522	149280901	1929	21	22	34	30	37	28	19	26	2.265	2.346	3.178	2.387	1.589	2.185	1.614	3.057	0.334	0.199537	0.323443	NA
GRMZM2G004160	1	-	267161951	267162919	969	51	64	81	43	91	55	38	52	11.09	9.173	12.655	9.503	7.681	12.652	7.654	8.723	0.269	0.165459	0.280432	chemocyanin
GRMZM2G004161	3	-	164974626	164978606	1577	74	70	86	49	95	59	43	51	7.114	6.046	8.799	5.727	6.848	8.503	4.993	6.108	0.113	0.554235	0.678908	hypothetical protein LOC100191305
GRMZM2G004172	9	+	149274596	149278053	1195	535	604	975	402	791	528	332	451	78.164	71.408	89.651	66.834	65.337	96.819	74.706	66.127	0.056	0.66116	0.764839	NADH-ubiquinone oxidoreductase B16.6 subunit
GRMZM2G004180	4	-	151749312	151750919	1608	5	5	12	10	6	4	0	3	0.441	0.402	0	0.33	0.454	0.596	0.683	1.222	-1.003	0.0791733	0.159389	hypothetical protein LOC100381539
GRMZM2G004182	8	+	22170145	22174767	1326	40	40	68	28	82	51	37	47	7.302	6.216	9.004	6.277	4.402	5.778	4.696	4.151	0.615	0.00272054	0.0107211	NA
GRMZM2G004183	3	+	213606154	213608292	1938	252	219	443	187	183	127	76	97	11.15	10.591	12.655	8.864	18.977	21.646	20.93	18.968	-0.869	2.15e-06	2.98e-05	hypothetical protein LOC100277263
GRMZM2G004188	2	+	194439107	194443055	2363	61	46	100	42	68	43	20	41	3.398	2.941	2.731	3.073	3.767	3.729	3.875	3.494	-0.231	0.132345	0.236803	NA
GRMZM2G004207	7	+	121815664	121817633	1599	6	3	21	10	15	16	7	12	1.108	1.617	1.413	1.329	0.548	0.359	1.203	1.229	0.645	0.108595	0.203576	NA
GRMZM2G004211	10	-	101005277	101007288	1665	215	168	350	161	245	167	97	178	17.376	16.21	18.799	18.932	18.845	19.328	19.247	19.008	-0.064	0.504612	0.636177	APx3 - Peroxisomal Ascorbate Peroxidase
GRMZM2G004222	9	-	121601770	121608158	1548	14	18	17	11	20	11	5	5	1.526	1.148	1.042	0.572	1.32	2.227	1.006	1.397	-0.271	0.461581	0.597867	hypothetical protein LOC100272729
GRMZM2G004259	1	+	21456899	21461749	1432	133	129	216	91	131	104	53	102	10.803	11.737	11.943	12.614	13.554	17.256	13.811	12.492	-0.235	0.07339	0.150355	mitochondrial ribosomal protein L43
GRMZM2G004278	6	+	77676598	77678609	1494	31	13	32	15	43	27	8	24	3.399	2.921	1.728	2.845	3.028	1.667	1.961	1.974	0.451	0.107901	0.202508	hypothetical protein LOC100384211
GRMZM2G004290	5	-	4203610	4205155	598	30	15	59	20	36	31	9	20	7.109	8.378	4.857	5.923	7.321	4.805	9.034	6.574	-0.048	0.852175	0.905292	NA
GRMZM2G004301	7	-	9255254	9260899	3265	54	47	89	54	72	58	24	47	2.604	2.871	2.372	2.549	2.414	2.757	2.496	3.251	0.009	0.954729	0.971233	hypothetical protein LOC100193277
GRMZM2G004305	2	+	6460912	6467461	2401	292	135	460	172	339	273	91	259	16.673	18.376	12.23	19.103	17.748	10.77	17.542	14.082	0.187	0.321909	0.460218	02. Sep
GRMZM2G004320	3	+	164967090	164974207	1779	82	102	186	72	107	77	39	73	7.102	6.995	7.074	7.267	6.727	10.983	9.573	7.956	-0.263	0.103696	0.19644	protein-S-isoprenylcysteine O-methyltransferase
GRMZM2G004349	6	+	159995511	159997918	2094	122	91	216	117	146	101	77	90	8.233	7.795	11.866	7.611	8.503	8.324	9.445	10.983	-0.069	0.663537	0.766572	hypothetical protein LOC100191362
GRMZM2G004352	2	-	6470740	6473603	1501	6	2	4	2	7	8	3	8	0.551	0.861	0.645	0.944	0.583	0.255	0.244	0.262	1.2	0.0204615	0.0548353	hypothetical protein LOC100272947 (LOC100272947), mRNA
GRMZM2G004356	5	-	4217351	4222264	1940	289	250	400	216	352	234	119	220	21.426	19.494	19.794	20.082	21.74	24.685	18.879	21.886	-0.052	0.601363	0.717919	LOC100285681
GRMZM2G004377	9	-	149246360	149252766	2577	1536	1130	2378	1111	2184	1553	876	1460	100.077	97.395	109.692	100.329	86.986	83.995	84.492	84.747	0.301	0.00186997	0.00790688	hypothetical protein LOC100383559
GRMZM2G004382	3	-	213623450	213627174	2087	3934	3176	6470	3147	3859	2931	1530	2551	218.348	226.972	236.567	216.46	275.095	291.508	283.859	296.413	-0.31	0.00142142	0.00629101	hypothetical protein LOC100193695
GRMZM2G004396	6	+	1244719	1246309	1591	694	598	1133	571	1103	748	446	733	81.866	75.982	90.459	81.587	63.659	71.998	65.205	70.549	0.323	0.00170864	0.00732568	hypothetical protein LOC100276777
GRMZM2G004397	1	+	21465383	21468805	2248	643	450	1003	444	872	578	317	569	45.805	41.554	45.504	44.823	41.743	38.345	40.853	38.825	0.194	0.0348499	0.0837432	NA
GRMZM2G004412	10	+	2984369	2993434	3900	193	127	271	151	192	127	55	127	5.813	5.263	4.551	5.767	7.222	6.238	6.362	7.611	-0.29	0.0357564	0.0854449	NA
GRMZM2G004414	10	-	4682046	4687554	1906	28	36	44	20	36	31	18	17	2.23	2.629	3.047	1.579	2.144	3.618	2.114	2.063	-0.028	0.911074	0.942999	hypothetical protein LOC100272741
GRMZM2G004422	1	-	21469310	21471441	2132	74	68	118	46	57	48	30	29	3.157	3.639	4.541	2.409	5.065	6.11	5.068	4.241	-0.581	0.00709189	0.0232334	hypothetical protein LOC100274167
GRMZM2G004435	6	-	1239602	1242853	2012	134	115	206	107	204	103	70	115	11.973	8.273	11.227	10.122	9.72	10.949	9.375	10.454	0.092	0.489862	0.623121	polygalacturonase
GRMZM2G004445	10	+	4689770	4693806	2334	46	36	61	32	49	40	17	37	2.479	2.77	2.35	2.807	2.876	2.955	2.393	2.695	0.003	0.983319	0.990215	hypothetical protein LOC100383586
GRMZM2G004455	6	-	55134116	55140162	3268	906	598	1447	663	949	749	339	725	34.291	37.041	33.474	39.287	40.459	35.052	40.542	39.88	-0.071	0.47944	0.614141	NA
GRMZM2G004459	1	-	291788457	291797031	2534	674	497	1106	517	832	619	339	521	38.772	39.479	43.17	36.41	38.817	37.57	39.964	40.106	0.05	0.555463	0.679901	NA
GRMZM2G004466	9	+	149245864	149247159	1135	146	216	268	119	231	156	100	127	24.033	22.213	28.431	19.815	18.773	36.454	21.62	20.61	0.003	0.98714	0.99288	xylogen protein 1
GRMZM2G004468	3	+	111057348	111082507	2731	426	297	677	324	496	382	162	339	21.446	22.606	19.142	21.982	22.765	20.832	22.698	23.321	-0.025	0.795107	0.865745	hypothetical protein LOC100194228
GRMZM2G004475	7	-	98407386	98418774	1233	146	96	213	78	188	152	54	126	18.005	19.923	14.132	18.097	17.281	14.914	15.817	12.435	0.269	0.0743717	0.151795	NA
GRMZM2G004480	5	-	198788740	198790973	2234	142	165	234	100	179	135	75	95	9.462	9.766	10.833	7.531	9.276	14.148	9.591	8.799	-0.109	0.493699	0.626815	NA
GRMZM2G004511	1	-	290805464	290807015	1443	830	820	1229	599	1162	721	485	656	95.09	80.751	108.458	80.506	83.943	108.853	77.984	81.599	0.093	0.451849	0.588538	remorin
GRMZM2G004516	9	-	115769315	115771040	1320	160	181	293	128	241	131	85	149	21.56	16.039	20.779	19.99	17.69	26.266	20.324	19.062	-0.037	0.787307	0.859891	NA
GRMZM2G004521	2	+	227277494	227282413	2302	16	10	34	15	0	0	0	0	0	0	0	0	1.014	0.832	1.352	1.281	-20.407	1.21e-07	3.18e-06	NA
GRMZM2G004523	1	+	21471914	21474815	2533	68	62	117	48	57	38	19	34	2.657	2.425	2.42	2.377	3.918	4.689	4.229	3.725	-0.69	0.000295511	0.00171428	transposon protein Mutator sub-class (LOC100285938), mRNA
GRMZM2G004528	9	+	149239142	149244235	2457	214	153	343	132	131	66	35	54	6.296	4.341	4.597	3.892	12.711	11.928	12.782	10.561	-1.26	1.31e-06	2.02e-05	putative inositol-3-phosphate synthase
GRMZM2G004531	7	-	134099371	134102423	2454	459	323	746	321	740	579	271	521	35.608	38.131	35.635	37.597	27.297	25.213	27.835	25.713	0.511	3.82e-05	0.000317916	hypothetical protein LOC100191556
GRMZM2G004534	10	-	4694280	4699187	2241	1557	1094	2597	1157	1962	1514	776	1305	103.384	109.185	111.739	103.124	101.395	93.512	106.109	101.488	0.126	0.15536	0.267319	LOC100282820
GRMZM2G004548	5	-	198819179	198820928	1378	115	121	203	85	74	61	39	48	6.341	7.154	9.133	6.169	12.179	16.82	13.489	12.125	-0.919	3.55e-05	0.000299102	Putative uncharacterized protein
GRMZM2G004572	1	-	141071460	141076961	2654	1402	713	2202	945	1430	1171	498	1120	63.626	71.308	60.55	74.732	77.094	51.461	75.969	69.993	0.016	0.909947	0.942339	hypothetical protein LOC100381429
GRMZM2G004582	1	+	189474106	189481738	2369	25	5	33	19	25	16	9	8	1.246	1.092	1.226	0.598	1.54	0.404	1.275	1.577	-0.193	0.611841	0.726213	LOC100283671
GRMZM2G004583	7	-	134086106	134096942	1319	38	27	68	33	53	36	24	53	4.745	4.411	5.872	7.116	4.204	3.921	4.72	4.918	0.325	0.124249	0.225609	Protein Iojap
GRMZM2G004590	2	-	6482881	6486234	1658	758	629	1274	603	1307	969	601	909	93.087	94.454	116.97	97.089	66.72	72.67	70.357	71.492	0.552	2.8e-05	0.000246247	hypothetical protein LOC100191326
GRMZM2G004592	6	-	160000083	160005049	1904	91	71	156	58	124	103	41	72	7.69	8.743	6.949	6.697	6.975	7.143	7.502	5.988	0.168	0.232151	0.362367	hypothetical protein LOC100194037
GRMZM2G004593	3	-	30565283	30570759	1569	13	3	29	14	17	19	0	12	1.279	1.957	0	1.354	1.209	0.366	1.692	1.754	0.011	0.982851	0.990048	NA
GRMZM2G004619	2	-	198722353	198724697	1597	85	101	164	80	67	58	25	52	4.954	5.87	5.052	5.766	7.768	12.115	9.403	9.847	-0.792	0.00019137	0.0012001	putative growth-regulating factor 4
GRMZM2G004641	1	-	13641526	13645372	3479	698	469	1088	503	850	517	250	470	28.851	24.017	23.188	23.924	29.28	25.823	28.635	28.421	-0.119	0.255936	0.389789	hypothetical protein LOC100280342
GRMZM2G004653	3	-	174335480	174341353	2063	18	11	16	14	23	11	12	21	1.317	0.862	1.877	1.803	1.273	1.021	0.71	1.334	0.482	0.155862	0.267922	POT family protein
GRMZM2G004683	7	-	134084067	134086005	1421	46	54	81	25	27	12	8	18	2.244	1.365	1.817	2.243	4.724	7.279	5.219	3.458	-1.36	0.000143781	0.000947189	dihydroflavanoid reductase-like1
GRMZM2G004694	7	+	160808166	160810461	2210	512	322	828	374	766	484	257	461	40.929	35.394	37.525	36.94	33.81	27.91	34.305	33.266	0.261	0.0227748	0.0597995	NA
GRMZM2G004696	3	+	10073330	10076684	1453	552	585	881	430	879	561	371	521	71.436	62.399	82.394	63.498	55.443	77.123	55.518	58.174	0.227	0.0759457	0.154174	hypothetical protein LOC100193444
GRMZM2G004699	4	+	191578887	191581169	1895	422	353	608	360	287	210	105	148	17.884	17.91	17.88	13.831	32.499	35.683	29.377	37.344	-0.949	1.17e-06	1.85e-05	xyloglucan endotransglucosylase/hydrolase
GRMZM2G004703	8	-	119905465	119908112	1128	667	572	1141	586	828	547	314	518	86.68	78.371	89.827	81.322	86.295	97.136	92.618	102.12	-0.127	0.159577	0.272747	Calmodulin (CaM)
GRMZM2G004709	10	-	139858081	139861295	1553	271	199	403	181	425	307	160	284	32.316	31.948	33.246	32.384	25.466	24.546	23.76	22.91	0.467	7.03e-05	0.000525612	EREBP-4 like protein
GRMZM2G004732	10	-	56754859	56757544	1729	10	9	9	3	12	8	5	10	0.82	0.748	0.933	1.024	0.844	0.997	0.477	0.341	0.477	0.219138	0.346812	Putative uncharacterized protein
GRMZM2G004736	1	+	71533800	71541496	2645	245	134	359	151	240	177	87	171	10.715	10.815	10.614	11.449	13.518	9.704	12.428	11.222	-0.072	0.567786	0.690125	hypothetical protein LOC100277755
GRMZM2G004741	4	-	225992977	225998865	2754	265	219	411	188	402	281	138	216	17.237	16.49	16.17	13.889	14.043	15.233	13.665	13.419	0.227	0.0297867	0.0739662	NA
GRMZM2G004768	5	-	192259829	192267449	1207	162	167	310	145	266	175	129	145	26.024	23.432	34.488	21.274	19.587	26.503	23.517	23.615	0.194	0.190022	0.311515	peroxisomal biogenesis factor 19
GRMZM2G004784	2	+	198717300	198721150	1793	268	249	452	204	363	277	189	261	23.907	24.968	34.015	25.778	21.813	26.602	23.082	22.365	0.236	0.0575973	0.125023	NA
GRMZM2G004795	6	+	160013893	160016282	2136	15	27	34	11	31	17	13	24	1.714	1.286	1.964	1.99	1.025	2.421	1.457	1.012	0.274	0.360761	0.499864	CCCH transcription factor
GRMZM2G004828	6	-	162643583	162645383	1068	202	257	347	148	226	150	108	163	24.988	22.699	32.632	27.028	27.603	46.095	29.749	27.24	-0.25	0.154091	0.265636	seed maturation protein
GRMZM2G004835	4	-	225978831	225982454	2060	606	582	974	469	740	504	255	456	42.419	39.541	39.945	39.2	42.932	54.119	43.292	44.754	-0.151	0.109676	0.204982	hypothetical protein LOC100273059
GRMZM2G004847	5	+	190198583	190211274	1510	171	194	284	133	215	134	63	110	16.813	14.342	13.463	12.9	16.527	24.61	17.221	17.314	-0.319	0.0401243	0.0935524	Grx_C3 - glutaredoxin subgroup I
GRMZM2G004856	5	-	163416736	163419299	1700	126	91	197	102	7	10	1	7	0.486	0.951	0.19	0.729	10.817	10.254	10.611	11.794	-4.066	1.73e-10	1.94e-08	NA
GRMZM2G004858	3	-	187482912	187486948	2023	34	30	52	26	56	38	30	46	3.269	3.036	4.785	4.027	2.453	2.841	2.354	2.526	0.578	0.00741711	0.0240869	hypothetical protein LOC100382469
GRMZM2G004878	4	-	81250432	81251801	1092	49	58	86	51	28	21	12	15	3.028	3.108	3.546	2.433	6.549	10.174	7.211	9.181	-1.396	1.17e-05	0.000119663	hypothetical protein LOC100277576
GRMZM2G004880	7	+	154417594	154421097	2475	133	117	204	112	269	222	113	207	12.834	14.496	14.733	14.811	7.842	9.055	7.547	8.895	0.821	2.23e-06	3.08e-05	hypothetical protein LOC100279565
GRMZM2G004888	6	-	160015857	160022472	4410	110	101	217	106	204	155	51	140	5.462	5.68	3.732	5.622	3.64	4.387	4.505	4.725	0.327	0.0420163	0.0972881	NA
GRMZM2G004908	4	-	137593012	137596385	2179	130	24	195	93	122	125	21	87	6.611	9.271	3.11	7.071	8.707	2.11	8.194	8.39	-0.003	0.992548	0.995644	NA
GRMZM2G004909	6	+	162646836	162647576	741	1693	2071	2809	1263	2069	1369	771	1067	329.715	298.583	335.754	254.998	333.434	535.37	347.099	335.049	-0.299	0.0596198	0.128352	nonspecific lipid-transfer protein
GRMZM2G004924	10	+	145738465	145743615	2286	78	62	148	64	21	15	16	14	1.085	1.06	2.259	1.085	4.98	5.195	5.928	5.503	-2.079	1.84e-07	4.37e-06	hypothetical protein LOC100383008
GRMZM2G004932	6	-	160034201	160039816	2287	432	255	685	306	500	368	174	355	25.817	26.005	24.551	27.489	27.567	21.358	27.425	26.301	0.056	0.615754	0.729568	NA
GRMZM2G004949	3	-	179226028	179229296	1757	113	118	213	80	165	122	74	115	11.089	11.222	13.591	11.591	9.386	12.865	11.1	8.95	0.19	0.159084	0.272168	NA
GRMZM2G004959	6	-	21973856	21975985	1436	1056	951	1488	754	1435	930	543	887	118.003	104.667	122.02	109.385	107.32	126.858	94.879	103.214	0.116	0.241492	0.373008	LIM transcription factor homolog (lim1), mRNA
GRMZM2G004988	3	+	135285387	135302958	1010	66	65	102	65	56	44	25	49	6.547	7.041	7.987	8.591	9.537	12.328	9.247	12.651	-0.484	0.0129586	0.0380363	SSXT protein
GRMZM2G004990	7	+	134079461	134083853	3054	158	121	237	121	457	296	174	295	17.67	15.664	18.385	17.106	7.55	7.589	7.106	7.788	1.24	3.74e-09	2.13e-07	hypothetical protein LOC100304293
GRMZM2G004996	1	+	232176704	232181056	1284	334	256	503	213	373	247	140	269	34.304	31.089	35.184	37.1	37.962	38.192	35.869	32.609	-0.03	0.749467	0.833082	LOC100282251
GRMZM2G004997	4	+	26293451	26297824	2457	1115	656	1707	761	1309	1038	468	944	62.912	68.277	61.465	68.039	66.228	51.144	63.613	60.884	0.148	0.18848	0.309832	hypothetical protein LOC100382673
GRMZM2G005000	3	+	179218925	179222832	1767	50	52	96	50	93	52	33	48	6.215	4.756	6.026	4.811	4.13	5.637	4.975	5.562	0.16	0.335732	0.474191	hypothetical protein LOC100193545
GRMZM2G005013	9	+	9719692	9723867	2409	105	85	176	84	153	125	72	144	7.5	8.386	9.645	10.586	6.361	6.759	6.69	6.854	0.464	0.00346783	0.0130468	Putative uncharacterized protein
GRMZM2G005024	10	-	84233753	84236564	2320	85	97	157	85	97	55	34	57	4.937	3.831	4.729	4.351	5.347	8.009	6.196	7.202	-0.519	0.00463965	0.0164908	Tryptophan synthase beta chain 2, chloroplastic Precursor; Fragment (EC 4.2.1.20)(Orange pericarp 2)
GRMZM2G005036	6	-	160040980	160045154	2155	595	428	1061	457	753	600	277	540	41.261	44.997	41.478	44.375	40.294	38.044	45.08	41.686	0.101	0.290907	0.427573	hypothetical protein LOC100280280
GRMZM2G005040	2	+	10378502	10383402	3005	48	45	88	45	43	37	14	36	1.69	1.99	1.503	2.122	2.331	2.869	2.681	2.944	-0.495	0.0117719	0.0352278	NA
GRMZM2G005052	6	+	163501135	163502746	1051	10	3	15	10	10	4	1	10	1.124	0.615	0.307	1.685	1.389	0.547	1.307	1.87	-0.302	0.530986	0.659056	NA
GRMZM2G005061	8	+	165528578	165534260	982	32	37	52	24	28	17	17	26	3.367	2.798	5.586	4.689	4.756	7.217	4.849	4.804	-0.408	0.115825	0.213795	LOC100283612
GRMZM2G005080	9	+	15995506	15996774	1269	340	398	570	258	327	176	121	184	30.429	22.415	30.769	25.677	39.101	60.078	41.128	39.965	-0.674	0.000451956	0.00244076	hypothetical protein LOC100193140
GRMZM2G005082	3	-	199622172	199641167	2378	47	42	80	35	15	13	8	15	0.745	0.884	1.086	1.117	2.884	3.383	3.08	2.893	-1.685	1.01e-06	1.64e-05	hypothetical protein LOC100278152
GRMZM2G005103	2	+	217277591	217281777	1935	99	103	200	80	189	130	68	102	11.534	10.858	11.34	9.335	7.467	10.196	9.464	8.127	0.33	0.0197725	0.05339	hypothetical protein LOC100192027
GRMZM2G005107	2	-	10369443	10373158	1949	121	120	192	81	302	199	99	208	18.297	16.501	16.391	18.899	9.06	11.794	9.02	8.17	0.941	2.11e-06	2.94e-05	hypothetical protein LOC100194355
GRMZM2G005126	10	-	84238750	84246224	5826	463	254	731	311	485	369	128	340	9.83	10.236	7.09	10.335	11.598	8.351	11.489	10.493	-0.11	0.471704	0.607366	NA
GRMZM2G005134	10	-	3980743	3986963	5133	93	46	134	66	153	123	28	83	3.52	3.873	1.76	2.863	2.644	1.717	2.39	2.528	0.466	0.0494226	0.11083	NA
GRMZM2G005146	2	+	183752293	183754238	1151	3	6	10	7	10	3	2	3	1.026	0.421	0.561	0.462	0.38	0.999	0.796	1.195	-0.234	0.632835	0.743173	auxin-repressed protein
GRMZM2G005155	2	-	10365629	10368580	1956	3	4	9	5	242	173	76	160	14.61	14.294	12.538	14.486	0.224	0.392	0.421	0.502	5.247	5.87e-13	3.19e-10	hypothetical protein LOC100272346
GRMZM2G005163	8	-	133187005	133198530	1820	68	79	109	48	89	82	37	59	5.775	7.282	6.56	5.741	5.453	8.315	5.484	5.184	0.111	0.521226	0.650301	adenosine 3-phospho 5-phosphosulfate transporter 1
GRMZM2G005170	8	+	159406048	159422882	3206	453	356	707	292	443	328	173	309	16.317	16.534	17.413	17.068	20.621	21.271	20.192	17.904	-0.209	0.0258414	0.0660884	hypothetical protein LOC100382633
GRMZM2G005187	8	-	141996127	141997453	1327	11	17	32	14	14	7	5	11	1.246	0.853	1.216	1.468	1.21	2.454	2.208	2.074	-0.69	0.0412977	0.095877	hypothetical protein LOC100276067
GRMZM2G005195	6	+	120501883	120508450	3949	260	118	451	170	249	231	85	205	7.446	9.454	6.946	9.193	9.609	5.724	10.457	8.462	-0.022	0.905719	0.939876	NA
GRMZM2G005199	5	+	25436762	25480482	1011	68	47	99	39	56	52	25	54	6.541	8.313	7.979	9.459	9.816	8.905	8.966	7.583	-0.111	0.513549	0.644088	hypothetical protein LOC100192003
GRMZM2G005205	3	+	134764242	134771232	970	32	24	39	15	48	23	19	28	5.843	3.832	6.321	5.112	4.814	4.739	3.681	3.04	0.403	0.093755	0.182079	hypothetical protein LOC100273587
GRMZM2G005209	9	-	15991451	15994749	1407	223	181	369	178	264	217	93	178	22.157	24.926	21.329	22.403	23.13	24.642	24.013	24.868	-0.039	0.681017	0.780723	Putative uncharacterized protein
GRMZM2G005216	6	+	105271876	105273839	843	14	17	29	11	1	1	1	1	0.14	0.192	0.383	0.21	2.424	3.863	3.15	2.565	-3.84	9.71e-07	1.59e-05	NA
GRMZM2G005229	5	+	182010706	182013727	3022	24	30	51	26	56	28	20	38	2.188	1.497	2.136	2.227	1.159	1.902	1.545	1.691	0.416	0.0657438	0.138302	Putative uncharacterized protein
GRMZM2G005233	5	+	166472435	166477554	820	83	67	128	52	108	66	38	67	15.553	13.008	14.954	14.469	14.772	15.651	14.293	12.466	0.063	0.633226	0.743479	nudix hydrolase 13
GRMZM2G005236	8	-	165542549	165548286	2441	1111	956	1765	821	1637	1148	542	1123	79.191	76.007	71.65	81.471	66.423	75.021	66.206	66.115	0.219	0.0201207	0.0540998	NA
GRMZM2G005251	4	-	85023341	85028067	1197	110	88	162	70	165	99	65	98	16.277	13.367	17.523	14.498	13.411	14.083	12.392	11.495	0.296	0.0296201	0.0736486	DCN1-like protein 4
GRMZM2G005256	4	-	162763090	162771782	2768	211	180	352	147	142	95	48	92	6.058	5.547	5.596	5.886	11.125	12.457	11.644	10.439	-0.933	3.29e-07	6.84e-06	hypothetical protein LOC100191678
GRMZM2G005260	5	+	38151595	38154162	2019	5	6	10	1	14	7	9	10	0.819	0.56	1.438	0.877	0.361	0.569	0.454	0.097	1.182	0.0160274	0.0452186	CMV 1a interacting protein 1
GRMZM2G005269	8	-	52475381	52476606	637	8	4	10	3	9	5	4	6	1.668	1.269	2.026	1.668	1.833	1.203	1.437	0.926	0.251	0.506971	0.638552	NA
GRMZM2G005278	6	-	96214648	96216606	1538	34	28	52	21	37	29	12	29	2.841	3.047	2.518	3.339	3.226	3.487	3.096	2.684	-0.029	0.873389	0.919626	Putative uncharacterized protein
GRMZM2G005281	1	+	240664633	240688497	1190	71	63	120	31	85	73	29	70	8.435	9.914	7.864	10.417	8.707	10.141	9.233	5.121	0.176	0.374673	0.513851	GTPase family protein
GRMZM2G005293	6	+	140783834	140787717	2600	40	37	70	34	18	7	4	11	0.818	0.435	0.496	0.749	2.245	2.726	2.465	2.571	-1.881	1.63e-06	2.41e-05	patellin-5
GRMZM2G005298	8	+	141990059	141994717	4659	23	18	38	17	21	24	8	13	0.532	0.833	0.554	0.494	0.72	0.74	0.747	0.717	-0.231	0.337291	0.475774	starch branching enzyme III
GRMZM2G005301	5	+	150625291	150626792	1502	4	4	6	8	10	5	4	3	0.786	0.538	0.859	0.354	0.389	0.51	0.366	1.047	0.295	0.546989	0.672811	NA
GRMZM2G005304	8	-	143154536	143162905	3066	529	242	797	398	412	376	150	304	15.868	19.82	15.787	17.559	25.18	15.119	23.802	25.517	-0.338	0.0642906	0.135997	autophagy-related 7
GRMZM2G005308	6	-	160046784	160054092	2417	125	122	228	106	80	56	43	64	3.908	3.744	5.741	4.689	7.548	9.669	8.637	8.621	-0.932	1.78e-05	0.000169833	hypothetical protein LOC100194088
GRMZM2G005310	2	+	10337754	10347269	3386	322	210	578	218	109	80	41	71	3.801	3.818	3.907	3.713	13.878	11.88	15.63	12.656	-1.797	1.52e-09	1.03e-07	DNA (cytosine-5)-methyltransferase 3 (EC 2.1.1.37)(Chromomethylase 3)(DNA methyltransferase 105)
GRMZM2G005339	9	-	19290570	19292460	875	112	87	160	96	110	73	48	84	14.845	13.483	17.702	17	18.68	19.046	16.743	21.567	-0.233	0.109777	0.205117	hypothetical protein LOC100193354
GRMZM2G005346	2	-	47158346	47163440	1690	178	151	295	139	343	251	118	231	23.966	24.003	22.531	24.206	15.371	17.115	15.983	16.168	0.602	9.24e-06	9.86e-05	LOC100283464
GRMZM2G005347	4	+	203229838	203234037	3045	1139	743	1875	776	1460	1157	468	1089	56.619	61.408	49.596	63.333	54.589	46.741	56.381	50.095	0.196	0.0990511	0.189878	hypothetical protein LOC100381812
GRMZM2G005350	8	+	133181699	133186955	3267	475	342	712	321	522	398	187	346	18.868	19.689	18.47	18.755	21.219	20.053	19.955	19.314	-0.044	0.597482	0.71478	MAP kinase phosphatase Fragment
GRMZM2G005365	5	+	9244750	9248950	2172	29	44	71	34	86	49	34	43	4.676	3.646	5.051	3.506	1.949	3.88	2.993	3.077	0.553	0.0184814	0.0505594	hypothetical protein LOC100192745
GRMZM2G005374	8	-	165555388	165560077	2465	102	85	118	78	126	58	22	58	6.036	3.803	2.88	4.167	6.039	6.605	4.383	6.22	-0.309	0.169126	0.285162	NA
GRMZM2G005419	3	+	134790781	134792420	999	114	95	140	70	123	54	30	58	14.539	8.736	9.69	10.281	16.654	18.216	12.832	13.774	-0.405	0.045767	0.104198	hypothetical protein LOC100275768 (LOC100275768), mRNA
GRMZM2G005433	8	-	159387884	159389335	1452	15	13	16	16	25	10	7	10	2.033	1.113	1.556	1.22	1.508	1.715	1.009	2.166	0.07	0.83378	0.892387	hypothetical protein LOC100384501 (LOC100384501), mRNA
GRMZM2G005435	1	-	23242722	23250032	1803	155	126	261	105	189	164	87	147	12.378	14.7	15.571	14.438	12.546	13.386	13.255	11.448	0.196	0.090539	0.176978	hypothetical protein LOC100272295
GRMZM2G005444	3	-	174533708	174546586	2346	994	614	1484	700	1259	1014	426	931	63.371	69.854	58.596	70.277	61.834	50.134	57.92	58.653	0.241	0.041365	0.0959748	embryogenesis-associated protein EMB8
GRMZM2G005452	4	-	203279153	203285455	3621	111	62	196	89	194	138	49	129	6.327	6.159	4.367	6.309	4.474	3.28	4.956	4.832	0.458	0.0156547	0.0443369	NBS-LRR type disease resistance protein
GRMZM2G005456	9	-	57346870	57362729	1766	463	156	787	352	481	473	86	400	32.163	43.286	15.714	40.111	38.261	16.921	40.804	39.181	0.016	0.959448	0.974212	NA
GRMZM2G005459	8	-	159380253	159386676	1966	231	172	369	159	315	234	103	206	18.92	19.236	16.906	18.556	17.147	16.759	17.186	15.898	0.185	0.0632383	0.134231	LOC100286166 (pco079656), mRNA
GRMZM2G005483	8	+	165581674	165585343	2955	242	172	319	173	314	239	141	238	12.548	13.071	15.397	14.263	11.952	11.15	9.884	11.508	0.35	0.00494424	0.0173311	SUN4
GRMZM2G005486	2	-	185110714	185112905	2014	48	50	64	32	20	13	13	10	1.173	1.043	2.083	0.879	3.478	4.756	2.91	3.123	-1.496	6.15e-05	0.000471381	F-box domain containing protein
GRMZM2G005493	2	-	215654249	215658893	2126	402	266	664	322	520	427	211	351	28.883	32.46	32.026	29.237	27.595	23.967	28.597	29.773	0.193	0.0757296	0.153835	hypothetical protein LOC100194385
GRMZM2G005499	6	-	74958752	74967805	2196	139	124	278	114	203	168	88	148	10.916	12.364	12.931	11.935	9.237	10.816	11.591	10.205	0.227	0.0553099	0.121199	hypothetical protein LOC100191756
GRMZM2G005516	3	+	106101236	106102729	1380	21	22	31	13	7	2	2	3	0.599	0.234	0.468	0.385	2.221	3.054	2.057	1.852	-2.338	1.3e-05	0.000129956	NA
GRMZM2G005522	9	+	19286871	19288973	2103	26	15	26	15	20	21	8	9	1.123	1.614	1.228	0.758	1.804	1.366	1.132	1.402	-0.204	0.483684	0.617533	Putative uncharacterized protein
GRMZM2G005526	5	+	55044379	55048803	1958	0	3	0	2	99	75	35	70	5.971	6.191	5.768	6.331	0	0.293	0	0.201	6.099	1.68e-09	1.1e-07	Putative uncharacterized protein
GRMZM2G005540	3	-	134793682	134794516	835	2	5	2	4	9	10	5	14	1.273	1.936	1.932	2.969	0.35	1.147	0.219	0.942	1.852	0.0037056	0.0137532	NA
GRMZM2G005552	8	+	133178452	133180059	1385	773	764	1137	580	939	539	382	477	80.059	62.895	89.002	60.99	81.452	105.666	75.168	82.319	-0.193	0.169104	0.285162	legumin-like protein
GRMZM2G005557	8	-	119902616	119903381	722	31	40	41	27	23	16	8	10	3.762	3.581	3.576	2.453	6.266	10.612	5.2	7.351	-1.014	0.0027313	0.0107561	NA
GRMZM2G005562	5	-	82549227	82555670	3706	230	236	342	166	1134	853	264	774	36.133	37.198	22.987	36.985	9.057	12.198	8.45	8.805	1.86	3.89e-08	1.3e-06	LOC100283618
GRMZM2G005583	4	+	39321164	39328201	2146	347	232	569	256	370	280	125	223	20.36	21.087	18.796	18.402	23.598	20.709	24.277	23.449	-0.183	0.08506	0.168504	polyneuridine-aldehyde esterase
GRMZM2G005592	5	+	107758877	107775502	3621	453	298	747	359	520	430	185	413	16.958	19.192	16.487	20.198	18.257	15.764	18.889	19.489	0.052	0.644932	0.752734	hypothetical protein LOC100193950
GRMZM2G005619	8	+	1514589	1517912	1935	8	15	11	9	0	0	3	1	0	0	0.5	0.092	0.603	1.485	0.521	0.914	-3.13	0.00246184	0.00989287	LOC542345
GRMZM2G005622	6	+	21941043	21944318	1962	236	212	378	171	295	229	144	233	17.755	18.863	23.684	21.03	17.554	20.698	17.641	17.132	0.185	0.105039	0.198269	hypothetical protein LOC100192530
GRMZM2G005624	1	+	23241091	23244476	2230	64	88	109	52	67	56	34	49	3.548	4.058	4.92	3.891	4.188	7.559	4.476	4.584	-0.304	0.145638	0.254738	hypothetical protein LOC100274482
GRMZM2G005633	10	-	127370239	127371829	1591	55	45	57	26	8	8	1	4	0.594	0.813	0.203	0.445	5.045	5.418	3.28	3.212	-2.842	1.17e-06	1.84e-05	Endochitinase B Precursor; Fragment (EC 3.2.1.14)(Seed chitinase B)
GRMZM2G005640	4	+	219617766	219621176	2588	287	267	441	199	416	273	135	271	18.981	17.048	16.833	18.544	16.184	19.762	15.603	15.115	0.155	0.141958	0.249776	NA
GRMZM2G005646	4	-	64928339	64933929	1940	100	111	168	72	137	80	68	75	8.339	6.665	11.311	6.846	7.523	10.96	7.929	7.295	-0.011	0.951305	0.968915	hypothetical protein LOC100276726
GRMZM2G005652	1	-	191089606	191094570	3247	788	485	1277	572	1137	958	378	814	41.35	47.683	37.566	44.395	35.417	28.612	36.01	34.629	0.387	0.00488116	0.0171622	NA
GRMZM2G005659	2	+	47165369	47175489	2582	23	15	37	15	12	5	10	8	0.549	0.313	1.25	0.549	1.3	1.113	1.312	1.142	-1.038	0.00708119	0.0232139	NA
GRMZM2G005680	5	+	70148702	70152558	2261	57	53	100	52	69	48	27	37	3.604	3.431	3.853	2.898	3.679	4.49	4.05	4.521	-0.234	0.136815	0.242684	sialyltransferase like protein
GRMZM2G005710	8	+	133175515	133178027	1601	8	10	17	4	20	8	4	7	1.475	0.808	0.806	0.774	0.729	1.196	0.972	0.491	0.3	0.422382	0.561137	hypothetical protein LOC100382696
GRMZM2G005715	6	+	157550966	157552127	1162	23	17	43	22	2	1	0	1	0.203	0.139	0	0.152	2.889	2.802	3.388	3.722	-4.407	9.83e-08	2.68e-06	hypothetical protein LOC100277515
GRMZM2G005732	7	+	174951694	174985250	3820	121	77	148	88	118	83	39	94	3.648	3.512	3.294	4.358	4.623	3.861	3.547	4.528	-0.094	0.534047	0.661609	NA
GRMZM2G005737	4	+	39328474	39332707	2153	513	541	812	418	666	501	295	394	36.528	37.607	44.214	32.407	34.773	48.133	34.533	38.164	-0.003	0.978533	0.987267	Nucleic acid binding proteinPutative uncharacterized protein ;
GRMZM2G005749	3	+	229995425	229998362	2647	49	30	51	36	41	46	23	35	1.829	2.809	2.804	2.342	2.702	2.171	1.764	2.673	0.106	0.634044	0.744019	hypothetical protein LOC100276333
GRMZM2G005753	3	-	129558295	129566667	2058	380	320	579	274	494	335	215	327	28.345	26.307	33.712	28.138	26.947	29.785	25.76	26.171	0.136	0.16067	0.274203	LOC100282943
GRMZM2G005771	5	-	65018947	65024952	3256	209	192	301	146	251	142	94	110	9.103	7.048	9.316	5.983	9.368	11.296	8.465	8.814	-0.226	0.141406	0.249092	regulator of ribonuclease activity A
GRMZM2G005788	3	-	4062850	4065174	1184	65	81	101	45	55	35	31	29	5.485	4.777	8.449	4.337	8.012	13.105	7.811	7.471	-0.659	0.01282	0.0377313	LOC100282534
GRMZM2G005791	5	+	212998374	213004856	3550	329	207	455	243	376	289	139	244	12.507	13.157	12.635	12.172	13.525	11.17	11.736	13.456	0.06	0.560521	0.684149	hypothetical protein LOC100384835
GRMZM2G005834	3	-	229996279	229999968	1979	50	31	51	36	41	47	23	35	2.446	3.838	3.75	3.132	3.687	3.001	2.36	3.576	0.098	0.664262	0.767061	NA
GRMZM2G005840	1	-	183309577	183310470	894	30	40	29	17	29	17	11	7	3.831	3.073	3.97	1.387	4.897	8.571	2.97	3.738	-0.593	0.143856	0.252454	RING-H2 finger protein
GRMZM2G005844	1	+	23216683	23224896	4252	43	32	48	34	57	41	24	35	1.583	1.558	1.821	1.458	1.476	1.442	1.034	1.572	0.286	0.145417	0.254488	hypothetical protein LOC100275615
GRMZM2G005848	10	-	10785657	10803355	2505	99	77	155	83	44	35	21	38	2.074	2.258	2.705	2.686	5.768	5.888	5.666	6.513	-1.276	7.19e-07	1.27e-05	hypothetical protein LOC100383294
GRMZM2G005849	3	+	230000674	230006309	3090	369	262	591	303	566	432	195	412	21.63	22.595	20.364	23.612	17.428	16.242	17.513	19.276	0.371	0.00196648	0.00822959	Putative uncharacterized protein
GRMZM2G005859	10	-	130509883	130512799	2018	45	32	69	23	67	54	32	33	3.921	4.325	5.117	2.896	3.254	3.038	3.131	2.24	0.464	0.0328341	0.0800449	hypothetical protein LOC100217228
GRMZM2G005865	10	-	126349740	126350663	784	92	83	134	62	96	75	54	53	14.459	15.461	22.226	11.972	17.125	20.279	15.65	15.545	-0.098	0.573444	0.694723	NA
GRMZM2G005869	9	+	131565883	131582566	2224	966	636	1492	686	1128	895	458	836	59.892	65.038	66.453	66.567	63.389	54.779	61.426	60.633	0.142	0.136377	0.2421	LOC100281573
GRMZM2G005886	9	+	80935527	80939716	2217	20	21	36	21	69	47	28	38	3.675	3.426	4.075	3.035	1.317	1.814	1.487	1.862	1.193	1.68e-05	0.000161617	hypothetical protein LOC100272247
GRMZM2G005887	1	+	177027402	177032403	2386	6175	4726	10051	4856	8023	6004	3589	5546	397.066	406.677	485.387	411.623	377.692	379.416	385.708	400.065	0.181	0.0618032	0.131723	Cysteine synthase (CSase)(EC 2.5.1.47)(O-acetylserine sulfhydrylase)(O-acetylserine (thiol)-lyase)(OAS-TL)
GRMZM2G005909	5	-	193656291	193657722	1432	9	13	14	12	17	12	1	2	1.402	1.354	0.225	0.247	0.917	1.739	0.895	1.647	-0.311	0.538019	0.665003	Putative geranylgeranyl pyrophosphate synthase 4
GRMZM2G005938	10	-	60226986	60232074	2210	94	71	140	47	142	128	61	98	7.587	9.36	8.907	7.853	6.207	6.154	5.8	4.181	0.613	0.00084209	0.00408018	NA
GRMZM2G005939	10	-	127360972	127365611	1993	61	65	88	64	71	44	30	36	4.207	3.568	4.857	3.199	4.467	6.247	4.043	6.312	-0.347	0.0994396	0.190351	LOC100193902 (pco093521a), mRNA
GRMZM2G005947	10	-	19579709	19583112	2167	678	485	1039	492	810	636	274	549	44.139	47.433	40.802	44.865	45.661	42.872	43.901	44.63	0.047	0.590439	0.708918	NA
GRMZM2G005954	2	-	183999667	184002069	1995	17	22	20	12	16	15	11	14	0.947	1.215	1.779	1.243	1.244	2.112	0.918	1.182	-0.043	0.893446	0.932148	hypothetical protein LOC100191257
GRMZM2G005955	1	-	212332408	212358537	1146	159	57	234	107	217	182	50	154	22.36	25.666	14.079	23.797	20.248	9.528	18.696	18.354	0.418	0.0902492	0.176578	hypothetical protein LOC100278249
GRMZM2G005973	6	+	143129124	143134721	1557	115	100	197	86	134	107	65	88	10.163	11.106	13.471	10.009	10.779	12.303	11.585	10.858	-0.011	0.930415	0.955782	50S ribosomal protein L1
GRMZM2G005980	8	-	1523477	1527610	2363	654	517	1013	470	464	365	169	321	23.187	24.964	23.079	24.056	40.391	41.91	39.252	39.098	-0.707	4.78e-07	9.17e-06	DNA-binding protein
GRMZM2G005990	2	+	221313310	221325791	2674	283	205	466	209	437	349	158	275	19.298	21.093	19.067	18.212	15.445	14.685	15.957	15.364	0.379	0.000897102	0.00430055	Bifunctional dihydrofolate reductase-thymidylate synthase (DHFR-TS) [Includes Dihydrofolate reductase(EC 1.5.1.3);Thymidylate synthase(EC 2.1.1.45)]
GRMZM2G005991	1	-	287146113	287147400	1083	324	264	549	211	288	169	97	145	31.402	25.22	28.902	23.71	43.66	46.695	46.416	38.298	-0.638	6.06e-05	0.000465832	NA
GRMZM2G005996	5	+	193651780	193655999	3436	40	30	60	32	32	32	11	19	1.1	1.505	1.033	0.979	1.699	1.672	1.599	1.831	-0.486	0.0257807	0.0659931	hypothetical protein LOC100304377
GRMZM2G005998	5	-	84252053	84254208	1331	54	64	97	48	76	56	42	45	6.743	6.8	10.183	5.987	5.921	9.211	6.673	7.089	0.049	0.793527	0.864561	hypothetical protein LOC100275043
GRMZM2G006006	4	+	169434671	169437883	1995	187	214	282	140	203	143	72	123	12.016	11.584	11.646	10.918	13.679	20.548	12.943	13.795	-0.336	0.031061	0.0765066	hypothetical protein LOC100273361
GRMZM2G006042	10	-	13783146	13789160	3224	215	142	334	150	317	195	102	222	11.611	9.775	10.209	12.194	9.732	8.437	9.486	9.146	0.296	0.0190647	0.0518344	hypothetical protein LOC100383196
GRMZM2G006047	1	-	287110656	287111891	1091	684	488	1233	497	613	390	270	349	66.349	57.772	79.859	56.649	91.496	85.681	103.481	89.548	-0.48	0.00113975	0.00526374	LOC100286065
GRMZM2G006069	4	-	239686593	239692358	1981	94	98	155	69	123	102	52	96	7.332	8.321	8.47	8.582	6.925	9.476	7.164	6.847	0.15	0.270539	0.40541	hypothetical protein LOC100383816
GRMZM2G006071	7	+	3162832	3167425	2627	156	144	242	109	164	94	43	113	7.372	5.783	5.282	7.617	8.666	10.5	8.435	8.156	-0.376	0.0178812	0.0493146	NA
GRMZM2G006080	9	-	131576429	131579600	3172	629	390	926	439	754	609	300	556	28.069	31.029	30.519	31.041	28.939	23.552	26.73	27.205	0.219	0.040211	0.0937237	NA
GRMZM2G006083	10	+	60479535	60481733	2095	42	33	54	23	38	26	13	26	2.142	2.006	2.002	2.198	2.926	3.017	2.36	2.158	-0.263	0.175637	0.293452	NA
GRMZM2G006085	1	+	45905299	45918921	930	320	341	567	271	532	378	202	330	67.55	65.688	70.09	62.838	50.216	70.237	55.824	57.281	0.237	0.0314471	0.0773241	NADH-ubiquinone oxidoreductase 19 kDa subunit
GRMZM2G006107	5	+	111253923	111264701	2983	618	477	958	468	715	516	225	464	28.304	27.956	24.34	27.546	30.235	30.631	29.406	30.84	-0.113	0.204907	0.329993	hypothetical protein LOC100192934
GRMZM2G006112	9	+	80910963	80912608	1646	5	4	9	6	24	20	15	16	1.722	1.964	2.941	1.721	0.443	0.466	0.501	0.717	1.961	2.15e-05	0.000198805	hypothetical protein LOC100274875
GRMZM2G006117	7	-	145772355	145776768	3011	1606	1033	2589	1227	1923	1466	734	1342	75.416	78.687	78.663	78.928	77.84	65.718	78.73	80.104	0.083	0.39753	0.536169	transmembrane 9 superfamily protein member 4
GRMZM2G006121	8	+	150448394	150450729	1138	5	9	20	11	12	10	8	9	1.245	1.42	2.268	1.401	0.641	1.515	1.609	1.9	0.111	0.762331	0.842197	hypothetical protein LOC100303806
GRMZM2G006130	3	-	230006629	230017715	4893	1849	926	3084	1374	2366	1979	889	1850	57.1	65.366	58.629	66.956	55.148	36.252	57.711	55.199	0.317	0.0535861	0.118181	Putative uncharacterized protein
GRMZM2G006144	5	-	82556313	82561535	2183	81	45	129	60	160	118	58	100	8.655	8.736	8.574	8.112	5.415	3.949	5.411	5.403	0.784	6.04e-05	0.000464963	Putative uncharacterized protein
GRMZM2G006178	9	-	131582315	131589080	3074	913	652	1563	730	812	768	382	655	31.192	40.377	40.1	37.734	43.345	40.629	46.556	46.681	-0.21	0.0670123	0.140298	NA
GRMZM2G006197	4	-	239682782	239685008	1661	4	7	17	6	13	19	10	11	0.924	1.849	1.943	1.173	0.351	0.807	0.937	0.71	0.968	0.0223872	0.0589716	NA
GRMZM2G006216	10	+	127356156	127360620	1805	61	46	110	49	70	55	31	50	4.579	4.925	5.542	4.905	4.932	4.882	5.58	5.336	-0.044	0.754892	0.836884	hypothetical protein LOC100304233
GRMZM2G006219	4	-	148424008	148427634	1242	13	15	26	14	16	17	8	16	1.521	2.212	2.079	2.281	1.528	2.313	1.917	2.216	0.056	0.83043	0.890323	LOC100281331
GRMZM2G006229	3	-	183383001	183388746	1801	16	12	41	24	21	25	11	17	1.377	2.243	1.971	1.672	1.297	1.276	2.084	2.62	-0.008	0.97892	0.987472	LOC100282874
GRMZM2G006234	4	+	239680474	239682033	1560	15	12	33	14	11	8	4	7	0.833	0.829	0.827	0.795	1.403	1.473	1.937	1.764	-0.987	0.00275795	0.0108368	ATP binding protein
GRMZM2G006246	5	-	26313160	26317660	2339	82	69	120	59	135	108	37	93	6.816	7.462	5.105	7.041	5.116	5.651	4.698	4.958	0.458	0.00577532	0.0196407	Putative uncharacterized protein
GRMZM2G006252	4	+	187984748	187993020	1915	64	60	103	58	22	17	15	16	1.357	1.435	2.528	1.48	4.877	6.002	4.925	5.954	-1.72	9.23e-07	1.53e-05	hypothetical protein LOC100217167
GRMZM2G006277	3	-	166019217	166033755	770	30	29	45	16	14	16	6	15	2.147	3.358	2.514	3.45	5.686	7.214	5.351	4.085	-0.924	0.0030676	0.0118155	hypothetical protein LOC100278318
GRMZM2G006293	1	-	191263450	191264705	1256	156	148	210	119	151	99	62	82	14.197	12.739	15.929	11.561	18.126	22.572	15.309	18.624	-0.407	0.0112625	0.0340695	40S ribosomal protein S27a
GRMZM2G006297	4	+	177041778	177055951	3682	577	369	1059	473	744	634	239	568	23.861	27.828	20.946	27.318	22.87	19.197	26.335	25.252	0.138	0.317866	0.456153	hypothetical protein LOC100216636
GRMZM2G006325	7	+	29167147	29170037	1354	20	19	36	13	35	22	9	15	3.052	2.626	2.145	1.962	2.156	2.688	2.434	1.887	0.179	0.444492	0.581676	NA
GRMZM2G006329	5	+	14468011	14472001	1960	138	96	217	98	185	111	63	106	11.146	9.153	10.372	9.577	10.275	9.382	10.137	9.829	0.064	0.575263	0.696054	PH domain containing protein
GRMZM2G006341	9	+	136512350	136516845	2821	561	367	850	429	986	753	335	687	41.273	43.139	38.32	43.126	29.022	24.92	27.589	29.894	0.618	2.22e-05	0.000203598	NA
GRMZM2G006352	8	+	151338278	151339658	1223	7	7	9	3	12	5	1	4	1.159	0.661	0.264	0.579	0.835	1.096	0.674	0.482	0.053	0.907063	0.940724	R2R3MYB-domain protein Fragment
GRMZM2G006363	4	-	3892218	3894361	2078	24	18	34	14	9	3	2	1	0.511	0.233	0.311	0.085	1.686	1.659	1.498	1.324	-2.285	3.04e-05	0.000262936	hypothetical protein LOC100381647
GRMZM2G006370	1	-	45920336	45923687	2517	136	100	219	102	139	98	43	86	6.521	6.292	5.513	6.051	7.885	7.61	7.967	7.966	-0.308	0.0144202	0.0415203	ATP binding protein
GRMZM2G006377	6	+	157582700	157589894	2139	346	293	639	272	509	383	243	388	28.1	28.938	36.659	32.123	23.607	26.239	27.353	24.997	0.329	0.00556938	0.0190596	hypothetical protein LOC100273952
GRMZM2G006399	7	+	29171521	29172716	1097	17	18	28	8	24	17	11	16	2.583	2.505	3.236	2.583	2.262	3.143	2.337	1.434	0.251	0.336746	0.47527	NA
GRMZM2G006416	7	+	145764674	145770422	2406	315	214	457	207	446	337	210	302	21.889	22.637	28.165	22.228	19.107	17.038	17.392	16.912	0.456	0.000559442	0.00290907	hypothetical protein LOC100382283
GRMZM2G006428	10	+	127339184	127349430	2804	394	313	694	303	501	353	179	316	21.099	20.346	20.6	19.957	20.506	21.382	22.662	21.242	-0.023	0.776204	0.851497	hypothetical protein LOC100273409
GRMZM2G006429	9	+	136552200	136555676	2063	62	69	113	56	49	41	25	46	2.805	3.212	3.91	3.949	4.386	6.407	5.015	5.336	-0.585	0.00445637	0.0159536	LOC100283184
GRMZM2G006450	8	+	151310733	151312852	1452	9	5	13	3	6	8	3	7	0.488	0.89	0.667	0.854	0.905	0.66	0.82	0.406	-0.006	0.987918	0.993029	hypothetical protein LOC100277147
GRMZM2G006452	3	+	166011912	166018256	2172	312	269	489	224	171	126	62	116	9.297	9.375	9.211	9.458	20.964	23.724	20.614	20.273	-1.147	7.61e-09	3.68e-07	NA
GRMZM2G006453	3	+	169576810	169579759	1844	158	143	269	108	176	125	71	122	11.271	10.955	12.425	11.716	12.505	14.855	13.357	11.513	-0.138	0.209984	0.336021	hypothetical protein LOC100193764
GRMZM2G006463	8	+	40948482	40951838	975	2	7	7	3	18	9	7	15	2.18	1.492	2.317	2.724	0.299	1.375	0.657	0.605	1.672	0.00119897	0.0054851	Putative uncharacterized protein
GRMZM2G006468	4	-	59649463	59653762	3022	1444	1174	2362	1096	1839	1280	752	1270	71.859	68.453	80.299	74.422	69.734	74.416	71.566	71.292	0.081	0.320071	0.458423	putative wound responsive protein
GRMZM2G006474	5	-	14472180	14478509	4953	585	278	928	430	558	483	190	437	13.303	15.76	12.379	15.624	17.237	10.751	17.155	17.066	-0.085	0.610762	0.725523	NA
GRMZM2G006477	1	+	54343607	54350368	2175	605	424	867	459	1070	845	385	762	58.093	62.788	57.12	62.042	40.594	37.342	36.499	41.484	0.668	3.98e-06	4.99e-05	hypothetical protein LOC100382084
GRMZM2G006493	10	-	13001588	13020516	2365	641	481	1073	496	949	657	234	609	47.384	44.897	31.928	45.601	39.555	38.959	41.542	41.226	0.129	0.314861	0.45295	zinc finger CCCH type domain-containing protein ZFN-like 6
GRMZM2G006505	7	-	159907148	159909602	2430	18	10	15	14	0	1	1	1	0	0.067	0.133	0.073	1.081	0.788	0.565	1.133	-3.955	3.4e-05	0.000288806	receptor-kinase isolog
GRMZM2G006507	4	+	97533829	97537605	2030	304	276	519	217	366	273	135	245	21.29	21.734	21.46	21.373	21.855	26.044	23.409	21.013	-0.06	0.503469	0.635262	hypothetical protein LOC100193875
GRMZM2G006526	8	+	6480620	6482618	641	15	9	34	16	19	20	7	10	3.5	5.043	3.524	2.763	3.415	2.69	4.857	4.907	-0.085	0.776777	0.851962	NA
GRMZM2G006554	8	+	59158617	59159128	406	35	21	64	43	46	43	23	35	13.379	17.117	18.28	15.266	12.581	9.908	14.434	20.819	0.166	0.483564	0.617449	NA
GRMZM2G006565	2	+	178079687	178081285	1599	6	6	9	6	5	2	2	8	0.369	0.202	0.404	0.886	0.548	0.719	0.515	0.738	-0.363	0.454336	0.591203	NA
GRMZM2G006578	7	-	133129378	133139422	2402	51	45	108	39	56	51	22	39	2.753	3.431	2.956	2.875	3.099	3.589	4.117	3.192	-0.203	0.233917	0.364526	hypothetical protein LOC100272950
GRMZM2G006631	1	+	19099991	19102005	1624	207	209	284	125	121	79	42	60	8.798	7.862	8.345	6.543	18.602	24.652	16.012	15.13	-1.176	5.29e-06	6.26e-05	NA
GRMZM2G006644	8	+	59131226	59131455	230	14	14	33	17	15	13	9	16	7.701	9.135	12.627	12.319	8.883	11.66	13.137	14.529	-0.237	0.395856	0.534511	NA
GRMZM2G006661	8	+	95012946	95017548	2526	263	195	464	185	302	277	127	243	14.118	17.723	16.224	17.036	15.195	14.787	16.819	14.397	0.121	0.271375	0.406396	hypothetical protein LOC100280374
GRMZM2G006672	4	-	131010547	131027664	1567	519	467	934	404	719	537	330	484	54.182	55.384	67.956	54.697	48.336	57.087	54.576	50.68	0.176	0.0797832	0.160346	hypothetical protein LOC100274026
GRMZM2G006673	1	+	2858784	2871425	2368	347	233	570	252	351	274	184	240	17.503	18.7	25.074	17.948	21.385	18.848	22.04	20.919	-0.057	0.644139	0.752078	hypothetical protein LOC100304252
GRMZM2G006676	1	-	19104049	19104908	860	91	96	154	78	66	51	29	37	9.062	9.584	10.881	7.619	15.442	21.383	16.396	17.829	-0.898	4.09e-05	0.000335418	hypothetical protein LOC100274829
GRMZM2G006678	2	-	176075354	176083102	1286	23	28	35	18	17	11	6	19	1.561	1.382	1.506	2.616	2.61	4.171	2.492	2.751	-0.677	0.0314556	0.0773367	hypothetical protein LOC100193842
GRMZM2G006704	1	-	147197128	147197755	628	386	471	622	335	507	291	212	243	95.333	74.888	108.934	68.523	89.701	143.666	90.688	104.86	-0.26	0.140079	0.24742	Cytochrome c oxidase polypeptide VcPutative uncharacterized protein ;
GRMZM2G006707	5	-	181640439	181648156	4187	724	468	1075	475	864	592	276	548	24.367	22.851	21.271	23.178	25.235	21.411	23.509	22.3	0.032	0.738424	0.824923	global transcription factor group E
GRMZM2G006714	9	-	136558046	136561365	2159	18	19	22	5	3	2	0	2	0.164	0.15	0	0.164	1.217	1.686	0.933	0.455	-2.893	0.000163082	0.00105069	hypothetical protein LOC100382095
GRMZM2G006721	9	+	147800047	147802265	1805	16	14	18	13	4	7	4	3	0.262	0.627	0.715	0.294	1.294	1.486	0.913	1.416	-1.462	0.00211888	0.0087408	D-type cyclin
GRMZM2G006745	8	+	95020014	95023360	2007	371	334	588	320	350	230	134	217	20.593	18.521	21.545	19.147	26.977	31.878	26.826	31.342	-0.507	0.000108645	0.000749565	ERF/AP2 domain containing transcription factor
GRMZM2G006752	7	-	133157828	133162419	3408	441	308	689	330	586	459	221	415	20.305	21.767	20.926	21.564	18.885	17.312	18.511	19.034	0.239	0.014107	0.0407987	hypothetical protein LOC100216639
GRMZM2G006753	3	-	141490353	141492349	866	80	82	135	57	2	0	0	1	0.273	0	0	0.204	13.482	18.138	14.274	12.938	-6.582	1.9e-10	2.06e-08	NA
GRMZM2G006762	4	-	185441121	185444295	2146	3746	3149	6132	2873	5350	3632	2036	3216	294.388	273.524	306.149	265.385	254.747	281.083	261.633	263.165	0.146	0.0889266	0.174543	NA
GRMZM2G006763	3	-	181505431	181508377	2947	302	338	511	223	80	54	34	37	3.206	2.961	3.723	2.223	14.955	21.97	15.877	14.875	-2.452	9.87e-10	7.53e-08	tetratricopeptide-like helical
GRMZM2G006765	2	+	140057140	140059599	2183	2792	2006	4475	2035	2613	1915	1000	1679	141.345	141.773	147.819	136.203	186.652	176.023	187.698	183.246	-0.33	0.00102152	0.0048062	hypothetical protein LOC100304239
GRMZM2G006780	4	-	203535291	203537721	2431	143	99	220	90	157	142	93	159	7.626	9.44	12.345	11.582	8.585	7.801	8.286	7.277	0.358	0.0349031	0.0838357	NA
GRMZM2G006781	1	-	19944116	19949161	2395	213	170	363	164	304	210	103	202	14.989	14.171	13.878	14.936	12.979	13.597	13.878	13.46	0.152	0.106825	0.200801	hypothetical protein LOC100273962
GRMZM2G006790	9	-	102784920	102788137	1740	366	327	587	290	452	328	212	344	30.675	30.465	39.316	35.011	30.697	35.999	30.889	32.762	0.091	0.376186	0.515202	hypothetical protein LOC100193836
GRMZM2G006791	5	-	172391880	172397063	2242	34	32	56	26	69	48	28	39	3.634	3.46	4.03	3.08	2.213	2.734	2.287	2.28	0.618	0.00163848	0.00708971	thylakoid-bound ascorbate peroxidase APx8
GRMZM2G006806	3	+	141486726	141489679	1049	112	121	169	66	155	93	74	85	17.448	14.328	22.764	14.349	15.582	22.095	14.751	12.368	0.109	0.560317	0.68401	hypothetical protein LOC100273452
GRMZM2G006841	3	+	131618090	131619465	1010	100	63	159	71	224	163	104	131	26.189	26.082	33.227	22.969	14.449	11.948	14.414	13.818	0.997	3.74e-06	4.73e-05	NA
GRMZM2G006884	9	-	136583501	136589780	450	39	8	92	43	0	0	0	0	0	0	0	0	12.648	3.405	18.72	18.784	-30.277	3.97e-06	4.97e-05	NA
GRMZM2G006894	10	+	146179462	146186581	3466	4381	2254	6727	3135	3390	2601	1162	2546	115.496	121.281	108.184	130.083	184.466	124.571	177.711	177.8	-0.445	0.00664696	0.0220308	Proton-exporting ATPase Fragment (EC 3.6.3.6)
GRMZM2G006937	5	+	78255163	78310499	2794	18	26	32	18	40	20	6	22	1.691	1.157	0.693	1.394	0.94	1.783	1.049	1.266	0.176	0.542896	0.669472	cycloartenol synthase
GRMZM2G006942	7	-	158460078	158467848	2920	302	161	520	216	490	403	166	339	19.816	22.305	18.345	20.559	15.094	10.562	16.306	14.541	0.554	0.00147432	0.00647991	Putative uncharacterized protein
GRMZM2G006943	7	+	97874449	97893666	4388	142	124	210	110	378	273	94	249	10.172	10.055	6.913	10.049	4.723	5.413	4.382	4.928	1.016	3.58e-06	4.56e-05	NA
GRMZM2G006948	10	-	124525273	124533295	4344	346	171	510	227	396	336	94	281	10.765	12.501	6.983	11.455	11.624	7.54	10.75	10.272	0.112	0.547373	0.673139	Putative uncharacterized protein
GRMZM2G006953	4	-	44859117	44861817	1832	726	849	1245	542	956	664	411	568	61.621	58.576	72.394	54.905	57.834	88.772	62.225	58.156	-0.065	0.628075	0.739066	hypothetical protein LOC100192679
GRMZM2G006965	7	+	60837429	60889596	2794	252	149	366	184	349	256	121	224	14.75	14.808	13.975	14.197	13.163	10.215	11.994	12.945	0.3	0.0160935	0.0453769	hypothetical protein LOC100278771
GRMZM2G006973	9	-	24596812	24600025	1923	126	128	224	108	154	97	72	80	9.457	8.152	12.082	7.367	9.562	12.75	10.666	11.04	-0.229	0.139652	0.246783	NA
GRMZM2G006977	1	-	22379293	22385166	3735	605	306	977	454	1318	1107	499	945	41.67	47.9	43.112	44.805	23.639	15.694	23.951	23.894	1.061	3.85e-06	4.85e-05	hypothetical protein LOC100383926
GRMZM2G006981	1	+	45941207	45942947	1394	23	14	33	12	4	2	0	5	0.339	0.232	0	0.635	2.408	1.924	2.168	1.692	-2.588	3.25e-05	0.000278708	NA
GRMZM2G007021	8	+	25119900	25122631	1458	221	158	326	142	204	122	73	104	16.522	13.523	16.157	12.632	22.121	20.758	20.473	19.145	-0.45	0.00159665	0.00693218	SEC13-related protein
GRMZM2G007025	1	+	2873514	2876191	1355	90	88	142	67	107	65	33	54	9.325	7.753	7.859	7.057	9.693	12.44	9.596	9.72	-0.298	0.0527363	0.11668	NA
GRMZM2G007028	2	-	225825290	225833496	910	89	58	117	70	41	21	13	29	5.32	3.73	4.61	5.643	14.273	12.209	11.772	15.121	-1.396	3.34e-06	4.29e-05	hypothetical protein LOC100274200
GRMZM2G007038	6	+	141685611	141689986	2061	240	227	388	195	260	183	100	173	14.897	14.35	15.657	14.865	16.994	21.098	17.237	18.599	-0.259	0.0155186	0.0440278	NA
GRMZM2G007053	3	+	170426095	170427357	866	7	10	17	11	16	6	2	6	2.182	1.12	0.745	1.227	1.18	2.212	1.797	2.497	-0.295	0.451383	0.588047	NA
GRMZM2G007055	1	+	38869488	38872644	2050	33	29	58	34	34	37	28	27	1.958	2.917	4.407	2.332	2.349	2.71	2.591	3.26	0.041	0.867838	0.916063	hypothetical protein LOC100279315
GRMZM2G007057	8	+	3195388	3196814	1427	47	56	71	44	8	1	0	3	0.662	0.113	0	0.372	4.807	7.517	4.556	6.061	-3.914	2.6e-07	5.7e-06	hypothetical protein LOC100192735
GRMZM2G007060	2	+	208574549	208579842	2515	146	140	245	132	209	155	75	137	9.813	9.96	9.623	9.647	8.472	10.663	8.92	10.317	0.084	0.435797	0.573112	hypothetical protein LOC100191547
GRMZM2G007063	5	+	4253373	4257134	2315	216	224	414	187	245	177	107	167	12.497	12.357	14.915	12.775	13.617	18.535	16.375	15.879	-0.26	0.0295015	0.0734497	opaque2 heterodimerizing protein2
GRMZM2G007080	1	-	45943567	45946514	1229	108	98	156	81	108	68	41	60	10.377	8.942	10.765	8.645	12.825	15.274	11.622	12.956	-0.391	0.00998341	0.0307959	mitochondrial import inner membrane translocase subunit tim22
GRMZM2G007103	9	-	122826541	122831114	1259	176	206	324	150	238	148	80	132	22.323	18.998	20.505	18.567	20.401	31.342	23.563	23.42	-0.236	0.0879244	0.172963	LOC100285614
GRMZM2G007120	10	-	120672980	120676727	2744	313	283	520	259	493	329	241	319	21.216	19.377	28.341	20.587	16.647	19.756	17.352	18.554	0.338	0.0111328	0.0337351	cation transport protein chaC
GRMZM2G007122	6	+	164260122	164263444	1178	291	305	493	243	382	282	186	253	38.293	38.689	50.951	38.033	36.051	49.596	38.32	40.549	0.046	0.702184	0.797699	hypothetical protein LOC100272559
GRMZM2G007130	1	+	22373476	22376079	1851	4	4	7	4	9	5	3	4	0.574	0.437	0.523	0.383	0.315	0.414	0.346	0.425	0.447	0.260364	0.394616	cyclin D5,2
GRMZM2G007146	1	-	150477346	150486830	2583	602	437	1075	486	734	543	234	503	33.556	33.975	29.233	34.485	34.013	32.408	38.107	36.986	-0.063	0.536625	0.663818	hypothetical protein LOC100272816
GRMZM2G007151	8	-	29145636	29147578	1079	791	696	1415	589	350	234	150	207	38.304	35.049	44.86	33.973	106.986	123.561	120.076	107.304	-1.558	5.05e-10	4.52e-08	hypothetical protein LOC100273295
GRMZM2G007157	2	-	9998300	10002274	2261	547	429	823	395	38	44	15	39	1.985	3.145	2.141	3.055	35.307	36.345	33.329	34.341	-3.705	6.41e-13	3.33e-10	hypothetical protein LOC100384087
GRMZM2G007160	3	-	170440239	170445344	2529	78	74	137	65	107	80	40	63	4.996	5.112	5.104	4.411	4.501	5.605	4.96	5.052	0.014	0.913414	0.944308	hypothetical protein LOC100381431
GRMZM2G007185	5	-	41537881	41548766	1813	92	66	138	66	185	133	65	139	12.05	11.856	11.569	13.577	7.406	6.973	6.969	7.156	0.832	4.77e-06	5.74e-05	hypothetical protein LOC100216983
GRMZM2G007188	1	+	22773202	22776455	1891	186	189	304	139	241	161	104	165	15.049	13.76	17.747	15.452	14.355	19.145	14.72	14.449	0.022	0.849494	0.903393	ADP-ribosylation factor-like protein 8B
GRMZM2G007190	7	+	148589249	148620557	1933	114	91	182	91	204	152	54	123	12.462	12.708	9.015	11.268	8.607	9.018	8.621	9.254	0.434	0.00404996	0.0147649	MYND finger family protein
GRMZM2G007195	6	+	138247534	138251846	3796	1375	1141	2035	1022	2031	1343	781	1226	63.18	57.178	66.391	57.194	52.862	57.577	49.086	52.923	0.242	0.0119182	0.0355908	NA
GRMZM2G007201	5	-	171890317	171892679	789	102	105	165	75	195	144	95	103	29.185	29.496	38.854	23.118	18.867	25.492	19.148	18.686	0.579	0.00217161	0.00891325	hypothetical protein LOC100276974
GRMZM2G007206	1	-	45948844	45950156	1106	91	83	148	64	90	72	42	73	9.609	10.521	12.254	11.688	12.008	14.375	12.253	11.375	-0.159	0.242	0.373603	hypothetical protein LOC100191953
GRMZM2G007229	10	-	104265160	104277285	2700	555	270	903	405	687	539	191	459	30.046	32.263	22.827	30.105	29.999	19.155	30.623	29.486	0.122	0.474339	0.609831	NA
GRMZM2G007248	10	+	61495126	61497187	2062	18	10	27	4	5	5	3	10	0.286	0.392	0.469	0.859	1.274	0.929	1.199	0.381	-1.031	0.0376155	0.0890119	NA
GRMZM2G007249	7	-	124278678	124280675	1998	51	48	80	46	61	39	27	29	3.605	3.155	4.361	2.57	3.725	4.602	3.666	4.526	-0.234	0.212328	0.338672	hypothetical protein LOC100382364
GRMZM2G007256	2	+	9996606	9997606	1001	220	239	354	159	310	204	107	165	36.57	32.936	34.493	29.19	32.074	45.736	32.381	31.224	-0.029	0.820574	0.883531	adhesive/proline-rich protein
GRMZM2G007258	8	-	3196914	3203561	1401	89	67	128	48	81	64	42	60	6.827	7.383	9.674	7.584	9.271	9.161	8.366	6.735	-0.096	0.535456	0.662912	hypothetical protein LOC100192752
GRMZM2G007260	5	-	4495054	4499934	1561	637	627	1098	513	1122	753	397	708	84.876	77.96	82.068	80.319	59.554	76.941	64.405	64.601	0.34	0.00166619	0.00717812	hypothetical protein LOC100193988
GRMZM2G007276	8	+	116776837	116781561	1121	1271	1335	2027	965	1619	1133	729	1117	170.544	163.344	209.849	176.456	165.467	228.122	165.565	169.217	0.028	0.810019	0.876091	hypothetical protein LOC100272466 (LOC100272466), mRNA
GRMZM2G007277	4	-	204712664	204717434	2184	116	92	160	66	119	109	53	121	6.434	8.066	7.831	9.811	7.751	8.069	6.708	5.94	0.21	0.197869	0.321264	hypothetical protein LOC100280270
GRMZM2G007283	2	+	150699840	150704906	2893	428	275	686	303	539	383	203	386	22.001	21.396	22.643	23.628	21.591	18.209	21.712	20.588	0.164	0.110218	0.205707	hypothetical protein LOC100272762
GRMZM2G007288	5	+	144580659	144586160	1902	280	275	435	229	61	36	25	42	3.787	3.059	4.241	3.91	21.484	27.696	20.941	23.667	-2.609	3.84e-11	6.55e-09	hypothetical protein LOC100276421
GRMZM2G007300	3	+	181446791	181451575	1266	188	204	281	120	197	134	71	119	18.375	17.106	18.097	16.646	21.672	30.867	20.323	18.632	-0.324	0.0394404	0.0922875	ubiquitin-conjugating enzyme E2 7
GRMZM2G007324	2	-	208999148	209001435	2023	8	5	13	6	8	2	3	4	0.467	0.16	0.479	0.35	0.577	0.473	0.588	0.583	-0.606	0.152771	0.263919	hypothetical protein LOC100383524
GRMZM2G007339	3	-	206414661	206418663	2341	183	136	290	121	212	172	84	153	10.694	11.874	11.579	11.574	11.408	11.128	11.343	10.16	0.089	0.3725	0.511843	hypothetical protein LOC100279333
GRMZM2G007347	1	-	22743863	22748613	2964	208	151	308	162	263	223	105	213	10.478	12.159	11.431	12.726	10.241	9.759	9.515	10.744	0.262	0.024652	0.0636669	glycosyl hydrolase, family 43 protein
GRMZM2G007372	5	+	84840183	84843411	2318	29	29	44	22	26	16	8	7	1.325	1.116	1.114	0.535	1.826	2.396	1.738	1.866	-0.834	0.00689488	0.0226976	hypothetical protein LOC100277891
GRMZM2G007381	1	-	180012788	180017472	1033	464	433	726	314	402	275	192	259	45.954	43.024	59.977	44.401	65.552	80.293	64.351	59.752	-0.452	0.00177886	0.00757351	ubiquitin-conjugating enzyme E2 W
GRMZM2G007384	8	+	105778137	105781854	2290	215	170	375	177	282	229	135	230	14.542	16.161	19.023	17.786	13.702	14.22	14.994	15.194	0.242	0.0375946	0.0889888	hypothetical protein LOC100383949
GRMZM2G007385	5	-	171878652	171881421	1744	127	112	210	93	135	103	46	95	9.141	9.545	8.511	9.646	10.627	12.302	11.025	10.482	-0.214	0.0671763	0.140603	PDIL5-3 - Zea mays protein disulfide isomerase.
GRMZM2G007399	1	+	279679009	279680992	856	39	44	69	31	69	53	36	50	9.519	10.006	13.571	10.344	6.649	9.846	7.381	7.119	0.503	0.0113795	0.0343215	NA
GRMZM2G007404	8	-	87034106	87038214	1900	968	775	1367	621	859	582	332	528	53.387	49.505	56.386	49.212	74.352	78.134	65.877	64.248	-0.397	0.000545535	0.00284974	hypothetical protein LOC100272553
GRMZM2G007426	9	-	124586784	124588298	1267	12	16	27	17	37	25	13	27	3.448	3.189	3.311	3.774	1.382	2.419	1.951	2.638	0.801	0.00404794	0.0147599	NA
GRMZM2G007453	2	-	9984973	9991524	2776	104	83	171	81	153	126	48	107	6.508	7.336	5.58	6.826	5.467	5.727	5.64	5.736	0.281	0.0328069	0.0799872	hypothetical protein LOC100383040
GRMZM2G007466	5	-	183121077	183127036	2156	790	637	1217	569	1376	1014	495	947	75.364	76.01	74.087	77.784	53.475	56.596	51.685	51.878	0.55	5.17e-06	6.14e-05	hypothetical protein LOC100381755
GRMZM2G007475	9	-	136923576	136926358	1421	122	141	221	79	159	107	65	87	13.213	12.169	14.761	10.842	12.53	19.007	14.24	10.928	-0.119	0.465292	0.601348	NA
GRMZM2G007477	10	-	146170484	146172446	1913	71	59	68	39	61	32	22	36	3.765	2.703	3.711	3.333	5.416	5.908	3.255	4.007	-0.38	0.105193	0.198519	NA
GRMZM2G007486	1	+	22736088	22739715	2259	360	291	580	266	394	273	151	288	20.596	19.531	21.57	22.577	23.257	24.676	23.509	23.147	-0.125	0.159551	0.272743	NA
GRMZM2G007489	6	+	71230196	71235013	2122	285	241	437	211	314	207	90	180	17.474	15.765	13.686	15.022	19.601	21.755	18.856	19.546	-0.3	0.00970936	0.0301174	LOC100283590
GRMZM2G007514	9	+	136915412	136921400	4596	540	249	879	397	682	578	223	554	17.523	20.325	15.657	21.346	17.147	10.378	17.512	16.98	0.31	0.0965381	0.186348	NA
GRMZM2G007546	2	-	56437402	56441184	1597	47	26	65	28	116	81	38	67	8.577	8.197	7.678	7.43	4.295	3.119	3.727	3.446	1.166	3.02e-06	3.95e-05	hypothetical protein LOC100280149
GRMZM2G007555	1	+	167197487	167207198	828	117	78	183	106	145	112	55	95	20.679	21.861	21.435	20.318	20.622	18.045	20.237	25.165	0.05	0.706246	0.800601	NA
GRMZM2G007587	4	-	36515761	36517925	2159	195	175	319	156	357	228	150	213	19.526	17.067	22.419	17.471	13.181	15.527	13.529	14.203	0.475	0.000467066	0.00250694	hypothetical protein LOC100193097
GRMZM2G007590	9	+	136904753	136912838	1317	188	190	288	150	169	141	57	123	15.153	17.303	13.966	16.539	20.833	27.635	20.023	22.389	-0.459	0.00239432	0.00965722	spliceosomal protein
GRMZM2G007630	8	+	149039624	149041045	706	18	11	31	19	21	12	10	11	3.512	2.747	4.571	2.759	3.721	2.985	4.02	5.29	-0.241	0.387913	0.526807	ribokinase
GRMZM2G007647	5	+	183144788	183149469	1821	97	93	159	79	93	72	42	67	6.031	6.39	7.443	6.516	7.774	9.783	7.995	8.528	-0.336	0.0176229	0.0487857	hypothetical protein LOC100381801
GRMZM2G007651	7	-	159895029	159900959	1592	166	135	301	121	401	355	192	296	29.744	36.038	38.917	32.926	15.217	16.244	17.312	14.94	1.134	6.2e-08	1.87e-06	root border cell-specific protein
GRMZM2G007659	3	-	178059283	178062665	1451	7	8	9	6	10	12	5	7	0.814	1.337	1.112	0.854	0.704	1.056	0.568	0.813	0.483	0.184901	0.305511	hypothetical protein LOC100275741 (LOC100275741), mRNA
GRMZM2G007675	1	+	300634558	300646959	2356	757	536	1215	549	1265	916	422	836	63.403	62.835	57.799	62.838	46.891	43.579	47.219	45.806	0.472	7.75e-05	0.000570987	TBC domain containing protein
GRMZM2G007680	10	-	7355152	7358182	2483	69	54	106	51	64	59	17	41	3.044	3.84	2.209	2.924	4.055	4.166	3.909	4.038	-0.337	0.0603951	0.129544	NA
GRMZM2G007681	1	+	188719663	188811722	5370	612	332	938	436	710	627	181	511	15.613	18.87	10.877	16.851	16.632	11.843	15.994	15.96	0.094	0.588081	0.707165	DNA-directed RNA polymerase (EC 2.7.7.6)
GRMZM2G007683	9	-	14911400	14919437	1010	100	95	181	75	167	94	66	95	19.525	15.041	21.087	16.657	14.449	18.017	16.409	14.597	0.217	0.121507	0.221754	Putative uncharacterized protein
GRMZM2G007695	5	+	4268599	4271215	1731	182	200	345	148	139	86	53	68	9.482	8.029	9.88	6.957	15.344	22.132	18.249	16.807	-1.038	4.16e-06	5.15e-05	hypothetical protein LOC100191607
GRMZM2G007721	10	+	98697827	98715875	1933	634	446	1130	505	811	679	298	571	49.543	56.77	49.747	52.311	47.866	44.197	53.526	51.355	0.122	0.234621	0.365349	LOC100285431 (pco090816a), mRNA
GRMZM2G007729	4	-	179822113	179823382	1270	79	94	148	63	47	58	24	37	4.37	7.381	6.098	5.159	9.078	14.178	10.67	9.751	-0.896	0.000463054	0.00248833	low molecular weight heat shock protein precursor
GRMZM2G007734	4	+	28919274	28923393	1884	81	55	146	65	131	122	15	88	8.211	10.465	2.569	8.272	6.274	5.592	7.096	6.782	0.316	0.254582	0.388216	NA
GRMZM2G007757	5	+	120574248	120578874	1883	24	24	28	15	23	29	7	19	1.442	2.489	1.2	1.787	1.86	2.441	1.362	1.566	0.067	0.813178	0.878218	hypothetical protein LOC100274137
GRMZM2G007791	2	-	9970341	9977865	3736	386	223	609	288	330	221	104	223	10.43	9.56	8.983	10.57	15.078	11.434	14.926	15.153	-0.471	0.00198799	0.00830438	hypothetical protein LOC100383767
GRMZM2G007795	4	+	227660168	227661891	1724	55	37	108	56	45	37	38	40	3.082	3.469	7.113	4.109	4.656	4.111	5.736	6.385	-0.323	0.214007	0.340636	hydroquinone glucosyltransferase
GRMZM2G007801	9	+	15915354	15917257	1082	252	210	386	191	235	185	98	161	25.647	27.633	29.227	26.35	33.989	37.178	32.665	34.7	-0.308	0.00396348	0.0145192	NA
GRMZM2G007810	5	+	15696662	15703076	2850	3532	2468	5702	2599	8423	6366	2973	5872	348.994	360.995	336.616	364.864	180.862	165.879	183.19	179.26	1.035	1.99e-08	7.66e-07	high-affinity cationic amino acid transporter 1
GRMZM2G007835	5	+	183151674	183153436	1716	236	261	402	179	304	164	133	168	20.92	15.446	25.01	17.337	20.071	29.135	21.45	20.505	-0.181	0.254322	0.387931	Putative uncharacterized protein
GRMZM2G007848	8	+	149031928	149038235	2868	1085	792	1794	837	1021	845	336	746	42.038	47.616	37.805	46.063	55.21	52.898	57.275	57.368	-0.314	0.00703193	0.0230789	Putative uncharacterized protein
GRMZM2G007854	4	-	227701107	227751136	3063	373	201	567	277	401	351	161	327	15.459	18.52	16.961	18.906	17.772	12.57	16.949	17.777	0.137	0.322109	0.460475	ATP binding protein
GRMZM2G007867	5	+	4273832	4278909	1768	33	34	75	28	36	31	17	24	2.404	2.834	3.103	2.404	2.724	3.684	3.884	3.113	-0.327	0.106527	0.20044	hypothetical protein LOC100192548
GRMZM2G007871	2	-	81807295	81819201	2381	741	457	1128	531	884	667	331	663	43.842	45.274	44.859	49.311	45.418	36.766	43.378	43.839	0.153	0.149567	0.259918	NA
GRMZM2G007885	2	+	190847628	190854489	2849	181	170	332	146	209	161	73	149	8.663	9.133	8.268	9.262	9.272	11.43	10.67	10.074	-0.179	0.0949277	0.183935	hypothetical protein LOC100216830
GRMZM2G007899	10	-	139840305	139841290	871	17	20	31	14	28	13	7	11	3.796	2.412	2.593	2.236	2.848	4.398	3.259	3.16	-0.184	0.491023	0.62425	NA
GRMZM2G007907	5	+	4502664	4517703	2351	129	71	213	98	138	103	51	109	6.931	7.081	7	8.21	8.008	5.785	8.296	8.194	-0.023	0.878619	0.922857	hypothetical protein LOC100276230
GRMZM2G007914	2	+	9965970	9969485	1757	182	150	312	137	218	222	86	155	14.651	20.42	15.795	15.622	15.117	16.354	16.259	15.328	0.12	0.333424	0.472099	hypothetical protein LOC100277416
GRMZM2G007915	8	+	2990866	3047187	1876	410	316	739	338	541	384	179	401	34.053	33.081	30.79	37.853	31.895	32.266	36.069	35.417	0.048	0.634724	0.744587	LOC100283559
GRMZM2G007922	9	-	128958339	128966321	3950	495	187	831	341	552	510	108	483	16.502	20.867	8.823	21.654	18.289	9.069	19.263	16.97	0.146	0.603451	0.719923	NA
GRMZM2G007933	6	+	86042899	86051058	1042	165	142	271	93	187	117	55	99	21.192	18.147	17.033	16.825	23.109	26.104	23.813	17.544	-0.251	0.0841533	0.16707	NA
GRMZM2G007939	1	-	95188932	95192571	2258	38	31	75	34	34	24	11	15	1.778	1.718	1.572	1.176	2.456	2.63	3.041	2.96	-0.775	0.0015716	0.00684553	NA
GRMZM2G007953	4	-	50312704	50315558	1995	1545	1389	2282	1103	1126	679	464	638	66.649	55.006	75.052	56.633	113.02	133.368	104.735	108.681	-0.819	4.14e-06	5.14e-05	hypothetical protein LOC100279417
GRMZM2G007957	9	-	14906662	14910646	1939	71	56	119	63	134	98	47	70	8.161	8.168	7.822	6.393	5.344	5.532	5.619	6.387	0.471	0.00358014	0.0133767	hypothetical protein LOC100193048
GRMZM2G007969	1	+	199902255	199902953	699	7	5	11	3	14	7	3	6	2.365	1.618	1.385	1.52	1.461	1.37	1.441	0.844	0.509	0.174154	0.291672	hypothetical protein LOC100278083
GRMZM2G007981	4	-	36492659	36496099	1681	26	28	42	19	22	8	2	10	1.545	0.769	0.384	1.053	2.257	3.191	2.288	2.222	-1.171	0.00198628	0.00829875	kelch motif family protein
GRMZM2G008029	1	+	278602439	278604715	1353	11	6	11	5	23	20	7	22	2.007	2.389	1.669	2.879	1.186	0.849	0.744	0.726	1.429	0.000311187	0.0017893	NA
GRMZM2G008058	2	+	236659830	236664258	2469	541	480	779	356	602	413	250	413	28.792	27.034	32.674	29.622	31.978	37.24	28.889	28.343	-0.056	0.575274	0.696054	hypothetical protein LOC100192518
GRMZM2G008060	2	+	9961301	9963368	1160	41	38	88	37	48	28	16	37	4.886	3.901	4.451	5.649	5.158	6.275	6.946	6.27	-0.345	0.0796326	0.1601	NA
GRMZM2G008061	7	-	3189869	3194784	1836	178	190	370	172	277	232	126	178	17.816	20.422	22.145	17.169	14.149	19.823	18.452	18.415	0.163	0.197824	0.321238	hypothetical protein LOC100191793
GRMZM2G008072	1	-	278605043	278608272	2470	173	168	304	136	228	181	85	146	10.9	11.843	11.105	10.468	10.222	13.029	11.269	10.823	0.016	0.877033	0.921975	NA
GRMZM2G008093	6	-	126812993	126837004	2794	189	126	287	132	198	166	76	145	8.368	9.602	8.778	9.19	9.872	8.638	9.405	9.287	-0.011	0.91496	0.945462	hypothetical protein LOC100381625
GRMZM2G008095	2	+	214149250	214154099	1201	217	202	303	151	216	168	93	143	21.238	22.607	24.988	21.085	26.369	32.218	23.1	24.715	-0.2	0.101418	0.193214	protein SFT2
GRMZM2G008106	4	+	201732485	201734182	1203	141	137	202	85	146	150	61	71	14.331	20.151	16.362	10.452	17.105	21.815	15.375	13.889	-0.105	0.590258	0.708765	uclacyanin-2
GRMZM2G008108	7	+	73515493	73524465	1197	93	69	129	54	225	178	94	183	22.197	24.033	25.341	27.074	11.339	11.042	9.868	8.868	1.298	5.91e-08	1.8e-06	Putative uncharacterized protein
GRMZM2G008109	3	-	189239405	189244232	2441	10	3	20	11	7	4	3	4	0.339	0.265	0.397	0.29	0.598	0.235	0.75	0.886	-0.976	0.0413647	0.0959748	NA
GRMZM2G008123	3	+	106951826	106958399	1815	226	134	322	167	271	223	96	219	17.631	19.857	17.068	21.368	18.172	14.142	16.244	18.087	0.235	0.0819643	0.163678	hypothetical protein LOC100273809
GRMZM2G008166	6	-	111707646	111711131	993	29	32	51	17	44	21	17	16	5.232	3.418	5.524	2.853	4.262	6.173	4.703	3.365	-0.093	0.718554	0.80973	NA
GRMZM2G008175	4	+	94288254	94292633	1363	60	67	99	43	77	59	36	39	6.671	6.996	8.523	5.067	6.424	9.416	6.651	6.201	-0.046	0.80409	0.871821	hypothetical protein LOC100276204
GRMZM2G008202	6	+	46775079	46777201	1688	50	65	73	33	28	23	11	13	1.959	2.202	2.103	1.364	4.323	7.376	3.96	3.843	-1.277	0.000259636	0.00153576	pro-resilin
GRMZM2G008209	10	+	71175493	71179889	2235	67	51	113	52	90	54	41	59	4.755	3.905	5.92	4.675	4.375	4.371	4.629	4.573	0.107	0.473815	0.60937	hypothetical protein LOC100193520
GRMZM2G008216	2	+	170224644	170227184	1238	213	175	335	164	356	262	175	222	33.957	34.203	45.614	31.756	25.109	27.078	24.777	26.04	0.524	0.000387128	0.00214413	putative cytidine deaminase
GRMZM2G008226	1	-	218565960	218571551	3146	427	227	607	317	343	280	109	246	12.875	14.384	11.18	13.847	19.808	13.822	17.666	19.807	-0.394	0.0141311	0.0408499	NA
GRMZM2G008232	7	+	172200913	172206224	914	633	613	1009	448	973	706	406	604	125.708	124.836	143.339	117.025	101.071	128.471	101.08	96.351	0.302	0.00856848	0.0271502	vacuolar ATP synthase subunit F
GRMZM2G008242	5	+	212647100	212651012	1876	55	46	109	53	84	54	36	85	5.287	4.652	6.192	8.024	4.279	4.697	5.32	5.553	0.305	0.132644	0.237151	serine esterase family protein
GRMZM2G008247	10	+	37754967	37759771	1999	17	3	25	10	37	31	18	29	2.186	2.506	2.906	2.569	1.241	0.287	1.145	0.983	1.394	0.000451327	0.00243851	beta-D-glucosidase precursor
GRMZM2G008250	1	+	174845979	174849344	827	41	39	84	35	58	46	21	44	8.282	8.989	8.194	9.422	7.235	9.033	9.3	8.319	0.081	0.612604	0.726974	hypothetical protein LOC100191652
GRMZM2G008252	6	-	128483664	128484308	447	17	22	32	13	22	19	10	9	5.812	6.87	7.219	3.566	5.55	9.428	6.555	5.717	-0.181	0.519316	0.648556	NA
GRMZM2G008259	4	-	11389157	11413875	2390	222	209	357	189	192	97	74	128	9.486	6.559	9.991	9.484	13.556	16.751	13.677	15.545	-0.703	0.00015434	0.00100458	hypothetical protein LOC100192074
GRMZM2G008263	7	-	34872714	34879973	2432	48	49	92	49	43	37	16	22	2.088	2.459	2.123	1.602	2.88	3.859	3.464	3.961	-0.714	0.0016902	0.00725965	granule bound starch synthase IIa precursor
GRMZM2G008273	4	-	37103905	37110522	1990	228	165	345	185	305	253	140	219	18.099	20.547	22.702	19.489	16.721	15.883	15.874	18.274	0.309	0.0094645	0.029482	LOC100283125
GRMZM2G008287	10	-	148261918	148267369	1663	130	131	203	100	164	113	60	114	11.645	10.982	11.642	12.14	11.408	15.089	11.177	11.82	-0.034	0.775982	0.851396	protein arginine N-methyltransferase 6
GRMZM2G008290	1	-	237656171	237658407	1883	200	166	317	163	177	104	59	108	11.1	8.926	10.111	10.157	15.501	16.887	15.414	17.016	-0.631	4.02e-05	0.000331517	hypothetical protein LOC100192886
GRMZM2G008309	7	-	157680011	157681536	1428	34	24	44	17	5	3	3	5	0.413	0.34	0.678	0.62	3.475	3.219	2.821	2.34	-2.585	1.06e-06	1.7e-05	fiber expressed protein
GRMZM2G008326	9	-	13663725	13665310	1456	12	7	10	3	15	11	3	6	1.217	1.221	0.665	0.73	1.203	0.921	0.629	0.405	0.425	0.296004	0.432945	NA
GRMZM2G008327	1	+	3878457	3884044	2383	289	252	499	244	344	296	143	226	17.046	20.075	19.364	16.795	17.699	20.257	19.173	20.127	-0.036	0.70911	0.802573	Cell division control protein 2 homolog (EC 2.7.11.22)(EC 2.7.11.23)(p34cdc2)
GRMZM2G008353	6	+	111919372	111920727	1356	51	75	114	53	47	33	21	26	4.093	3.933	4.997	3.395	5.489	10.595	7.698	7.683	-0.904	0.000726731	0.00360884	hypothetical protein LOC100383991
GRMZM2G008356	7	+	157670367	157678433	3607	469	287	678	340	671	499	198	476	21.967	22.358	17.713	23.37	18.976	15.241	17.211	18.529	0.338	0.0132306	0.0387101	hypothetical protein LOC100279769
GRMZM2G008367	5	-	212618748	212619574	827	8	13	8	8	3	1	3	0	0.428	0.195	1.171	0	1.412	3.011	0.886	1.902	-2.111	0.0100369	0.0309359	NA
GRMZM2G008369	4	-	1092221	1094437	1620	10	7	20	13	12	8	5	6	0.875	0.798	0.996	0.656	0.901	0.828	1.13	1.577	-0.384	0.251108	0.38408	NA
GRMZM2G008374	2	-	190853955	190855836	1583	75	57	110	50	56	44	24	33	4.177	4.492	4.892	3.692	6.914	6.897	6.363	6.209	-0.587	0.00116051	0.00534019	NA
GRMZM2G008410	4	-	170332797	170339707	1900	634	558	1087	473	698	531	283	479	43.381	45.167	48.064	44.645	48.697	56.256	52.384	48.936	-0.145	0.0857633	0.16971	hypothetical protein LOC100273088
GRMZM2G008425	9	-	79411227	79415471	2243	48	48	75	38	58	49	37	50	3.053	3.531	5.323	3.948	3.123	4.099	3.062	3.33	0.216	0.265771	0.400392	Histone deacetylase 11
GRMZM2G008444	2	+	216846903	216849385	2268	45	43	80	32	38	21	14	21	1.979	1.496	1.992	1.64	2.896	3.632	3.23	2.774	-0.782	0.000696728	0.00348562	hypothetical protein LOC100277855
GRMZM2G008456	6	-	109592211	109594652	2341	474	325	697	293	539	357	193	358	27.188	24.646	26.604	27.081	29.549	26.593	27.262	24.603	0.007	0.940052	0.961831	DNA-binding protein
GRMZM2G008468	7	+	162720476	162723512	2026	8	12	20	9	8	7	4	6	0.466	0.558	0.637	0.524	0.576	1.135	0.904	0.873	-0.662	0.0599142	0.128815	golgi transport 1 protein B
GRMZM2G008490	1	+	50678627	50682435	3415	188	146	353	176	221	140	61	128	7.642	6.625	5.764	6.638	8.034	8.189	9.465	10.131	-0.361	0.0128591	0.0378171	NA
GRMZM2G008497	4	+	93254018	93267787	2150	725	528	1141	515	812	588	301	524	44.598	44.2	45.177	43.16	49.212	47.042	48.592	47.086	-0.075	0.345339	0.484018	NA
GRMZM2G008501	1	-	54463588	54469320	2784	149	92	230	115	199	121	50	138	8.441	7.024	5.795	8.778	7.811	6.33	7.564	8.12	0.08	0.599609	0.716537	hypothetical protein LOC100280001
GRMZM2G008507	4	-	10479098	10485174	3486	45	35	73	38	80	70	41	51	2.71	3.245	3.795	2.591	1.884	1.923	1.917	2.143	0.661	0.00107355	0.00500659	NA
GRMZM2G008513	3	+	7969168	7978484	1882	611	391	961	460	823	662	303	629	51.639	56.848	51.953	59.186	47.38	39.797	46.755	48.046	0.313	0.00869023	0.0274704	NA
GRMZM2G008528	7	+	156509811	156512358	1776	23	20	49	24	28	20	8	17	1.862	1.82	1.454	1.695	1.89	2.157	2.526	2.656	-0.362	0.11	0.205401	hypothetical protein LOC100273559
GRMZM2G008539	9	+	37699870	37701617	1748	14	12	35	12	10	2	4	4	0.676	0.185	0.738	0.405	1.169	1.315	1.833	1.349	-1.548	0.00122781	0.00558348	hypothetical protein LOC100191917
GRMZM2G008556	6	-	115639609	115647217	2636	468	361	754	351	512	381	204	349	22.936	23.359	24.973	23.446	25.91	26.233	26.191	26.175	-0.103	0.201798	0.32609	hypothetical protein LOC100384632
GRMZM2G008558	6	-	109600152	109614768	1470	46	64	87	40	55	40	22	46	4.418	4.398	4.829	5.542	4.567	8.34	5.419	5.349	-0.241	0.242488	0.37418	NA
GRMZM2G008607	1	+	234307913	234320907	1438	181	154	291	140	226	177	104	164	18.559	19.893	23.338	20.196	18.369	20.514	18.529	19.138	0.129	0.208216	0.333979	hypothetical protein LOC100276862
GRMZM2G008611	10	-	146749163	146802913	1630	207	124	330	163	544	421	130	383	39.41	41.742	25.736	41.61	18.533	14.572	18.537	19.657	1.117	9.65e-06	0.000102148	NA
GRMZM2G008622	10	+	148233861	148237411	2385	60	38	77	35	97	50	24	53	4.803	3.388	3.247	3.935	3.671	3.052	2.956	2.885	0.375	0.0515576	0.114615	Putative uncharacterized protein
GRMZM2G008623	2	+	213842697	213849180	2458	153	128	226	103	327	210	165	199	15.709	13.808	21.661	14.337	9.084	9.975	8.419	8.237	0.895	1.67e-05	0.00016143	hypothetical protein LOC100383475
GRMZM2G008638	9	+	147841133	147855995	2580	325	231	527	247	467	295	68	275	21.374	18.479	8.505	18.876	18.384	17.151	18.703	18.819	-0.032	0.876376	0.921581	NA
GRMZM2G008642	6	-	129222395	129225144	1259	24	18	33	11	25	19	14	14	2.345	2.439	3.588	1.969	2.782	2.739	2.4	1.717	0.061	0.807025	0.873973	hypothetical protein LOC100278303
GRMZM2G008647	5	-	113060005	113066202	1862	114	121	233	85	111	80	29	84	7.039	6.944	5.026	7.989	8.935	12.448	11.458	8.974	-0.556	0.00365447	0.0136033	hypothetical protein LOC100192937 (LOC100192937), mRNA
GRMZM2G008649	2	-	115064269	115065362	1094	314	318	539	231	390	230	133	188	42.096	33.977	39.23	30.432	41.887	55.68	45.112	41.507	-0.289	0.0328421	0.080056	NA
GRMZM2G008657	7	+	83367345	83368366	819	21	13	40	10	8	3	3	1	1.153	0.592	1.182	0.216	3.742	3.041	4.472	2.4	-2.162	0.000154532	0.00100554	NA
GRMZM2G008663	1	+	219723696	219761118	1974	117	36	248	80	136	125	16	109	8.136	10.234	2.616	9.778	8.65	3.493	11.503	7.966	0.022	0.950601	0.968371	NA
GRMZM2G008665	7	-	162709573	162710713	775	3	4	14	4	11	4	5	4	1.676	0.834	2.082	0.914	0.565	0.989	1.654	1.015	0.257	0.583438	0.702952	hypothetical protein LOC100277790 (LOC100277790), mRNA
GRMZM2G008687	7	-	156501000	156504618	1770	447	446	749	327	573	397	207	369	38.228	36.249	37.738	36.918	36.856	48.267	38.746	36.316	-0.055	0.570209	0.69209	hypothetical protein LOC100194349
GRMZM2G008691	4	-	179801255	179803482	2033	20	17	54	24	19	20	6	11	1.104	1.59	0.952	0.958	1.436	1.602	2.432	2.321	-0.718	0.0230264	0.0602938	hypothetical protein LOC100193615
GRMZM2G008710	1	-	3883235	3886543	2014	206	151	307	179	230	179	89	159	13.485	14.364	14.26	13.981	14.927	14.362	13.957	17.471	-0.067	0.539587	0.666472	hypothetical protein LOC100274414
GRMZM2G008714	10	+	148228962	148233420	2292	735	499	1134	558	830	664	363	555	42.762	46.82	51.107	42.881	46.8	41.704	45.302	47.857	0.051	0.592766	0.710561	pyruvate kinase, cytosolic isozyme
GRMZM2G008715	5	-	214505290	214507253	983	66	69	124	54	112	65	36	67	13.454	10.687	11.818	12.07	9.799	13.446	11.55	10.798	0.136	0.34845	0.487092	hypothetical protein LOC100277099
GRMZM2G008726	3	+	204285090	204288061	1847	18	11	23	10	74	50	29	57	4.731	4.375	5.067	5.465	1.422	1.141	1.14	1.064	2.071	4.86e-08	1.53e-06	lysine decarboxylase-like protein
GRMZM2G008728	5	+	214501921	214505063	1521	136	119	232	83	158	115	54	102	12.267	12.219	11.456	11.876	13.049	14.987	13.966	10.727	-0.096	0.427652	0.565701	LOC100284272
GRMZM2G008740	7	+	156495372	156496439	1068	11	9	8	8	5	7	5	3	0.553	1.059	1.511	0.497	1.503	1.614	0.686	1.472	-0.55	0.252655	0.385912	hypothetical protein LOC100278645
GRMZM2G008748	4	+	128262883	128265226	1239	589	595	892	417	387	267	184	285	36.884	34.827	47.922	40.735	69.377	91.989	65.919	66.159	-0.837	1.21e-05	0.000122137	hypothetical protein LOC100191612
GRMZM2G008751	9	-	147818378	147819931	1447	22	27	33	18	21	18	7	15	1.714	2.01	1.561	1.836	2.219	3.574	2.088	2.445	-0.423	0.104043	0.196849	NA
GRMZM2G008764	3	+	204281192	204283902	1683	8	14	17	8	3	0	0	1	0.21	0	0	0.105	0.694	1.593	0.925	0.934	-3.257	0.000196497	0.00122585	NA
GRMZM2G008765	2	-	232394065	232405755	2383	340	240	513	245	341	234	100	199	16.898	15.87	13.541	14.788	20.822	19.292	19.711	20.21	-0.332	0.00473732	0.0167697	hypothetical protein LOC100192510
GRMZM2G008773	1	+	3889595	3890323	729	10	14	27	12	17	5	6	3	2.754	1.108	2.656	0.729	2.002	3.679	3.391	3.236	-0.72	0.0914447	0.178382	lysM domain containing protein
GRMZM2G008792	2	-	27546080	27551006	2068	14	11	26	11	15	9	10	11	0.857	0.703	1.56	0.942	0.988	1.019	1.151	1.046	-0.141	0.622708	0.735006	NA
GRMZM2G008819	4	-	179792808	179793882	937	40	47	49	26	46	27	15	24	5.797	4.657	5.166	4.536	6.23	9.608	4.788	5.455	-0.26	0.287983	0.424555	hypothetical protein LOC100382230
GRMZM2G008854	2	-	227652480	227654480	788	12	7	13	9	13	13	6	5	1.948	2.666	2.457	1.124	2.222	1.702	1.511	2.245	0.152	0.660425	0.764215	NA
GRMZM2G008859	4	-	234569335	234572624	1396	58	54	74	34	46	40	15	33	3.891	4.631	3.467	4.186	6.063	7.41	4.854	4.788	-0.428	0.0398254	0.0929503	hypothetical protein LOC100276039
GRMZM2G008862	2	+	232386403	232393204	3303	172	152	322	174	271	223	84	160	9.689	10.911	8.206	8.578	7.6	8.815	8.926	10.355	0.13	0.324931	0.463551	NA
GRMZM2G008892	2	-	27590449	27592635	2089	102	101	159	75	161	94	61	98	9.101	7.272	9.423	8.308	7.126	9.261	6.969	7.057	0.215	0.122062	0.222536	Oxygen-evolving enhancer protein 3
GRMZM2G008898	2	+	232380911	232384091	1229	28	21	36	13	14	12	3	7	1.345	1.578	0.788	1.009	3.325	3.273	2.682	2.079	-1.145	0.00115778	0.00532974	NA
GRMZM2G008919	2	-	232370979	232375068	2466	1057	795	1596	751	1020	691	410	609	48.843	45.286	53.651	43.733	62.554	61.754	59.26	59.865	-0.307	0.00278218	0.0109205	hypothetical protein LOC100191650
GRMZM2G008972	5	-	29443451	29446728	1416	17	22	31	15	30	32	18	19	2.502	3.652	4.102	2.376	1.752	2.976	2.005	2.082	0.533	0.0525939	0.116466	NA
GRMZM2G009014	1	+	8514829	8519625	1262	310	300	541	263	369	310	138	262	34.527	39.699	35.286	36.765	35.849	45.536	39.252	40.966	-0.093	0.342259	0.480763	hypothetical protein LOC100278549
GRMZM2G009019	4	+	119469467	119472902	2060	11	18	18	10	5	4	5	1	0.287	0.314	0.783	0.086	0.779	1.674	0.8	0.954	-1.627	0.00497007	0.0173945	DNA binding protein
GRMZM2G009021	7	+	171180679	171185057	1297	146	110	221	107	233	149	73	134	21.213	18.566	18.162	18.296	16.428	16.246	15.602	16.217	0.299	0.0116917	0.0350469	NA
GRMZM2G009025	6	+	4015353	4017399	1902	31	32	41	21	2	2	1	0	0.124	0.17	0.17	0	2.379	3.223	1.974	2.17	-4.354	2.08e-07	4.81e-06	NA
GRMZM2G009030	7	-	102007793	102015415	2019	504	346	827	369	733	557	291	508	42.871	44.586	46.51	44.557	36.43	32.827	37.505	35.926	0.36	0.000967914	0.00458419	hypothetical protein LOC100274470
GRMZM2G009045	7	+	125101929	125104115	1667	23	6	34	17	51	39	15	33	3.613	3.781	2.904	3.506	2.014	0.689	1.868	2.005	1.095	0.00114692	0.00529042	NA
GRMZM2G009060	1	-	52394843	52397225	1109	156	132	247	110	212	140	80	155	22.574	20.402	23.278	24.751	20.529	22.8	20.393	19.498	0.172	0.117708	0.216274	NA
GRMZM2G009070	9	+	117349816	117353530	2754	49	37	81	30	57	32	22	45	2.444	1.878	2.578	2.894	2.597	2.574	2.693	2.141	-0.016	0.927329	0.953813	hypothetical protein LOC100273534
GRMZM2G009091	7	+	117975587	117983197	2740	145	149	207	97	141	88	52	84	6.077	5.191	6.124	5.429	7.723	10.417	6.917	6.959	-0.431	0.00927308	0.0289846	hypothetical protein LOC100273014 (LOC100273014), mRNA
GRMZM2G009103	7	-	153854652	153857016	1498	30	15	44	15	54	52	24	37	4.257	5.61	5.17	4.374	2.923	1.918	2.689	1.968	1.01	0.000255366	0.00151764	NA
GRMZM2G009117	1	+	189191520	189193031	602	9	10	11	9	13	12	1	6	2.55	3.222	0.536	1.765	2.182	3.182	1.673	2.939	-0.001	0.998106	0.998602	heavy metal-associated domain containing protein
GRMZM2G009136	2	+	178875051	178880178	1864	969	660	1503	672	1216	884	535	810	77.034	76.645	92.618	76.954	75.866	67.825	73.83	70.867	0.2	0.04629	0.105137	annexin A4
GRMZM2G009139	9	+	14113094	14115206	2113	23	25	48	31	25	20	15	18	1.397	1.53	2.291	1.509	1.589	2.266	2.08	2.884	-0.394	0.127548	0.230386	NA
GRMZM2G009144	7	+	153841808	153843099	982	422	330	652	315	631	417	238	340	75.878	68.628	78.208	61.314	62.715	64.372	60.793	63.055	0.219	0.0307929	0.0760102	hypothetical protein LOC100381587
GRMZM2G009157	8	-	80197355	80218357	2076	3	3	11	8	8	5	4	9	0.455	0.389	0.622	0.768	0.211	0.277	0.485	0.758	0.368	0.433503	0.571291	NA
GRMZM2G009163	9	+	125898278	125902473	2460	127	120	188	89	141	106	62	99	6.768	6.964	8.133	7.127	7.534	9.344	6.998	7.112	-0.058	0.64012	0.748955	hypothetical protein LOC100217306
GRMZM2G009166	7	-	125118573	125121392	2820	72	24	128	55	76	61	20	70	3.182	3.496	2.289	4.396	3.726	1.63	4.156	3.834	0.034	0.900829	0.936788	NA
GRMZM2G009188	2	+	222270518	222276029	1792	271	191	425	216	362	227	123	201	23.854	20.472	22.149	19.863	22.07	20.417	21.716	23.694	0.019	0.849253	0.903331	NA
GRMZM2G009196	10	-	24733056	24734379	1324	31	34	38	23	31	21	23	24	2.765	2.563	5.606	3.21	3.417	4.919	2.628	3.415	-0.042	0.881451	0.924831	riboflavin synthase alpha chain
GRMZM2G009208	2	+	22105421	22108576	1514	116	106	181	96	117	74	41	63	9.125	7.899	8.739	7.369	11.182	13.411	10.946	12.464	-0.475	0.00191885	0.00807167	hypothetical protein LOC100381913
GRMZM2G009214	4	-	41890329	41895319	2983	22	20	43	19	9	7	5	9	0.356	0.379	0.541	0.534	1.076	1.284	1.32	1.252	-1.477	5.57e-05	0.000434368	NA
GRMZM2G009223	7	-	153821344	153823803	1629	4	2	3	2	10	11	6	9	0.725	1.091	1.189	0.978	0.358	0.235	0.169	0.241	2.021	0.000271593	0.00159559	glucose-6-phosphate/phosphate translocator 2
GRMZM2G009232	1	+	60675952	60678513	2040	110	105	172	88	409	287	128	250	23.675	22.737	20.247	21.702	7.869	9.859	7.72	8.48	1.449	3.12e-09	1.84e-07	hypothetical protein LOC100273344
GRMZM2G009253	1	+	52457032	52463361	2002	234	259	400	146	355	256	152	222	20.939	20.666	24.5	19.637	17.058	24.781	18.294	14.335	0.241	0.103579	0.196274	hypothetical protein LOC100276044
GRMZM2G009265	7	+	171186250	171190620	1187	49	48	84	40	43	28	13	21	4.278	3.812	3.534	3.133	6.024	7.746	6.48	6.624	-0.781	0.000475758	0.00254866	SINA6
GRMZM2G009282	3	-	22814532	22820273	3343	566	387	892	381	179	163	67	136	6.323	7.88	6.467	7.204	24.709	22.175	24.431	22.403	-1.705	4.12e-10	3.92e-08	Putative uncharacterized protein
GRMZM2G009320	7	+	164954304	164956841	1246	17	12	20	9	28	16	6	12	2.654	2.075	1.554	1.706	1.991	1.845	1.47	1.42	0.385	0.172926	0.290155	hypothetical protein LOC100278234
GRMZM2G009323	10	+	145794456	145798655	2388	164	124	243	132	180	131	77	102	8.901	8.866	10.405	7.564	10.023	9.947	9.317	10.866	-0.135	0.260544	0.394863	D-3-phosphoglycerate dehydrogenase
GRMZM2G009326	1	+	18697097	18699820	2106	235	244	353	192	285	199	127	209	15.98	15.271	19.459	17.574	16.285	22.193	15.347	17.921	-0.027	0.825694	0.886836	hypothetical protein LOC100216713
GRMZM2G009335	9	-	82282564	82284565	1914	3664	3102	5904	2690	5502	4162	2587	3862	339.449	351.431	436.154	357.322	279.373	310.45	282.439	276.27	0.412	0.000616562	0.00315084	hypothetical protein LOC100303793
GRMZM2G009344	2	-	187678710	187687996	2554	15	5	17	20	11	6	0	8	0.509	0.38	0	0.555	0.857	0.375	0.609	1.539	-0.907	0.111923	0.208241	hypothetical protein LOC100193377
GRMZM2G009346	10	+	105791453	105793384	1211	199	164	318	133	262	181	118	165	25.548	24.155	31.443	24.128	23.982	25.941	24.044	21.589	0.163	0.144763	0.253673	hypothetical protein LOC100384319
GRMZM2G009353	10	+	63553742	63558734	3533	312	229	552	233	471	368	147	352	15.742	16.834	13.426	17.644	12.888	12.416	14.306	12.964	0.324	0.0103034	0.031608	NA
GRMZM2G009365	5	+	74506781	74511993	2231	94	70	122	55	68	36	27	37	3.599	2.608	3.905	2.937	6.149	6.01	5.007	4.846	-0.723	0.000647859	0.00328068	NA
GRMZM2G009368	1	+	264266592	264269646	1690	44	25	53	34	45	42	12	36	3.144	4.016	2.291	3.772	3.8	2.834	2.872	3.955	0.079	0.718685	0.809776	NA
GRMZM2G009387	4	-	18021983	18023057	1075	135	120	195	79	122	77	59	67	13.401	11.576	17.71	11.037	18.327	21.383	16.609	14.446	-0.388	0.0283839	0.0712969	hypothetical protein LOC100276741
GRMZM2G009406	2	-	188526058	188527888	1831	18	23	39	9	26	16	4	13	1.677	1.412	0.705	1.257	1.435	2.406	1.95	0.966	-0.291	0.362733	0.501531	hypothetical protein LOC100194004
GRMZM2G009412	7	+	153816870	153819108	1124	710	794	1168	569	578	403	257	330	60.724	57.945	73.782	51.992	92.186	135.315	95.147	99.51	-0.749	5.78e-05	0.000447965	60S ribosomal protein L44
GRMZM2G009413	2	-	3707242	3711287	2001	78	60	111	60	59	50	28	28	3.482	4.038	4.515	2.478	5.689	5.744	5.079	5.894	-0.604	0.00387601	0.0142536	hypothetical protein LOC100216860
GRMZM2G009426	5	+	201943160	201945707	1247	11	10	19	4	7	7	2	4	0.663	0.907	0.518	0.568	1.287	1.536	1.395	0.631	-0.826	0.0447156	0.102324	hypothetical protein LOC100277413
GRMZM2G009438	4	+	192646789	192651389	1864	116	95	168	62	140	91	57	85	8.869	7.89	9.868	8.075	9.082	9.763	8.252	6.538	0.072	0.607959	0.723448	NA
GRMZM2G009442	1	+	267574111	267580299	1079	15	12	29	9	44	29	27	28	4.815	4.344	8.075	4.595	2.029	2.13	2.461	1.64	1.314	0.000144151	0.000948804	NA
GRMZM2G009443	10	+	35583589	35590383	3270	1041	552	1610	714	1359	1009	384	886	49.076	49.868	37.894	47.982	46.459	32.336	45.082	42.921	0.191	0.195867	0.31874	hypothetical protein LOC100383416
GRMZM2G009448	10	+	17606896	17610628	1269	581	499	899	435	536	329	241	293	49.877	41.9	61.283	40.888	66.817	75.324	64.866	67.383	-0.47	0.00141272	0.00625733	glycine-rich RNA-binding protein 7
GRMZM2G009464	3	+	109173985	109177775	2105	1316	934	2070	1026	1353	966	484	944	75.9	74.166	74.196	79.416	91.238	84.994	90.041	95.812	-0.211	0.0267393	0.0679197	hypothetical protein LOC100280013
GRMZM2G009475	8	-	22507387	22508479	1093	13	24	31	12	6	5	2	6	0.648	0.739	0.59	0.972	1.736	4.206	2.597	2.158	-1.771	0.000384604	0.00213199	NA
GRMZM2G009478	2	-	188529569	188535342	2378	331	271	483	245	435	336	178	316	21.601	22.835	24.154	23.532	20.314	21.83	18.598	20.252	0.229	0.0174454	0.0484293	hypothetical protein LOC100273866
GRMZM2G009479	5	+	123202556	123206585	3118	1522	1083	2452	1140	1713	1079	588	981	64.875	55.927	60.854	55.716	71.238	66.534	72.005	71.871	-0.205	0.0345678	0.0831807	lipoxygenase11
GRMZM2G009506	5	+	201936910	201940651	1810	91	65	124	52	124	93	51	89	8.09	8.304	9.092	8.708	7.337	6.879	6.273	5.647	0.418	0.00514453	0.0178797	serine/threonine-protein kinase receptor
GRMZM2G009519	2	+	68277608	68304345	2911	245	235	421	188	295	210	123	191	11.967	11.659	13.635	11.619	12.283	15.464	13.242	12.695	-0.098	0.322927	0.461413	hypothetical protein LOC100193969
GRMZM2G009530	1	-	177032760	177034633	1731	62	73	92	41	62	35	35	52	4.23	3.268	6.525	5.32	5.227	8.078	4.866	4.656	-0.233	0.324392	0.463073	GATA zinc finger family protein
GRMZM2G009538	7	+	164948659	164953684	2669	317	236	453	215	331	222	109	191	14.645	13.443	13.178	12.673	17.333	16.938	15.541	15.835	-0.232	0.0231447	0.0605202	hypothetical protein LOC100383529
GRMZM2G009544	1	+	267567760	267569047	1185	42	50	77	33	30	19	14	16	2.99	2.591	3.812	2.391	5.173	8.082	5.95	5.474	-1.05	0.000214818	0.0013188	hypothetical protein LOC100275265
GRMZM2G009563	4	+	194214020	194216905	1550	45	39	73	33	45	51	17	34	3.428	5.318	3.539	3.885	4.237	4.82	4.312	4.185	-0.062	0.738909	0.825335	NA
GRMZM2G009571	2	+	216547015	216550080	1975	85	77	149	72	107	92	47	77	6.398	7.528	7.679	6.904	6.281	7.468	6.908	7.166	0.069	0.577533	0.698048	hypothetical protein LOC100191351
GRMZM2G009575	7	-	69786315	69790638	2810	224	197	344	147	299	213	101	181	12.565	12.25	11.598	11.407	11.634	13.429	11.209	10.283	0.092	0.365638	0.504631	NA
GRMZM2G009591	1	+	242911988	242916942	2506	194	127	346	146	248	210	97	180	11.686	13.543	12.49	12.72	11.298	9.708	12.642	11.452	0.191	0.117946	0.216588	pyrophosphate--fructose 6-phosphate 1-phosphotransferase (LOC100280694), mRNA
GRMZM2G009593	3	-	87798819	87808953	3756	493	294	669	365	554	441	190	393	17.417	18.975	16.324	18.529	19.155	14.994	16.309	19.102	0.081	0.483996	0.617764	NA
GRMZM2G009598	1	-	292102561	292103881	1321	124	110	165	83	106	64	39	71	9.475	7.83	9.527	9.518	13.699	15.951	11.437	12.351	-0.499	0.00293965	0.0114112	DNA binding protein
GRMZM2G009626	2	-	157629906	157639529	2355	256	211	374	172	276	256	107	196	13.839	17.568	14.661	14.739	15.864	17.163	14.541	14.357	0.022	0.833794	0.892387	NA
GRMZM2G009627	6	+	2038613	2045313	3299	236	242	335	161	303	149	107	168	10.846	7.299	10.466	9.018	10.44	14.052	9.298	9.593	-0.152	0.335347	0.473765	hypothetical protein LOC100194325
GRMZM2G009638	1	+	26149586	26151146	1106	882	736	1376	656	1347	863	580	867	143.816	126.106	169.223	138.821	116.382	127.472	113.916	116.593	0.324	0.00401005	0.0146498	NA
GRMZM2G009653	2	-	3696860	3699130	1984	51	57	86	36	60	27	16	41	3.571	2.199	2.602	3.66	3.751	5.503	3.969	3.567	-0.387	0.0848241	0.168197	Putative uncharacterized protein
GRMZM2G009655	1	-	123753257	123772766	3548	840	514	1335	643	930	813	371	741	30.952	37.033	33.742	36.985	34.551	27.751	34.452	35.625	0.107	0.362389	0.501176	NA
GRMZM2G009661	6	-	6432070	6436373	3145	394	255	599	260	422	291	188	299	15.845	14.954	19.29	16.836	18.283	15.531	17.439	16.251	0.013	0.899525	0.935882	NA
GRMZM2G009681	10	-	57542330	57547669	2295	281	238	505	233	429	323	178	344	22.073	22.746	25.028	26.544	17.869	19.865	20.148	19.957	0.347	0.00268622	0.010625	LOC100282448
GRMZM2G009683	6	+	114440668	114442488	1201	247	133	407	179	320	241	107	228	31.463	32.431	28.749	33.619	30.014	21.213	31.029	29.298	0.216	0.131541	0.235674	NA
GRMZM2G009690	1	-	52464440	52467816	2136	15	9	13	6	15	7	3	7	0.829	0.53	0.453	0.58	1.025	0.807	0.557	0.552	-0.134	0.706865	0.801024	hypothetical protein LOC100216694
GRMZM2G009703	6	-	110606612	110611168	1771	350	295	586	277	446	360	192	338	29.738	32.852	34.984	33.798	28.842	31.908	30.297	30.746	0.148	0.102693	0.195074	CAK1AT
GRMZM2G009715	3	-	87782776	87788528	3202	227	202	343	165	361	262	134	265	13.313	13.224	13.504	14.656	10.346	12.084	9.808	10.129	0.42	0.000558283	0.00290503	hypothetical protein LOC100382049 (LOC100382049), mRNA
GRMZM2G009717	6	-	157983354	157989292	1840	103	99	161	74	113	79	53	77	7.252	6.939	9.295	7.411	8.169	10.306	8.012	7.906	-0.13	0.341884	0.480355	NA
GRMZM2G009719	8	-	36505635	36507206	1236	67	69	104	38	75	50	32	49	7.165	6.538	8.354	7.02	7.911	10.694	7.704	6.043	-0.124	0.481323	0.615344	hypothetical protein LOC100194015
GRMZM2G009724	9	-	110567873	110569708	1836	144	124	203	115	83	62	37	46	5.338	5.458	6.503	4.437	11.446	12.937	10.124	12.313	-1.073	2.32e-06	3.17e-05	speckle-type POZ protein
GRMZM2G009735	1	-	226925837	226926743	907	9	9	14	11	10	7	3	4	1.302	1.247	1.067	0.781	1.448	1.901	1.413	2.384	-0.547	0.133728	0.23864	Putative uncharacterized protein
GRMZM2G009785	5	+	133501928	133518495	1741	64	71	166	68	113	107	44	83	7.664	9.933	8.155	8.442	5.365	7.812	8.73	7.678	0.242	0.165269	0.280209	Probable tocopherol cyclase, chloroplastic Precursor (Sucrose export defective 1)
GRMZM2G009792	6	-	14770648	14771719	933	52	56	90	31	27	14	10	20	3.417	2.425	3.459	3.796	8.134	11.497	8.832	6.531	-1.38	2.77e-05	0.00024399	NA
GRMZM2G009795	10	-	17601572	17606794	975	234	195	303	165	288	177	117	168	34.881	29.339	38.723	30.514	35.025	38.311	28.455	33.266	0.026	0.830753	0.890466	hypothetical protein LOC100382621
GRMZM2G009804	7	-	171207558	171208679	1122	123	138	215	87	112	68	39	56	11.787	9.795	11.216	8.839	15.999	23.56	17.546	15.242	-0.741	0.000327608	0.0018682	electron transporter (LOC100284992), mRNA
GRMZM2G009808	9	-	151763726	151772001	3621	2625	1439	4119	1857	3215	2621	1230	2447	104.845	116.982	109.613	119.673	105.797	76.124	104.156	100.811	0.26	0.0538818	0.118684	hypothetical protein LOC100304315
GRMZM2G009818	1	-	9805675	9809838	4073	369	198	497	257	377	265	110	216	10.93	10.515	8.715	9.391	13.222	9.312	11.173	12.403	-0.168	0.225549	0.354416	NA
GRMZM2G009837	5	-	6508958	6513515	1792	12	8	14	6	7	6	4	10	0.461	0.541	0.72	0.988	0.977	0.855	0.715	0.658	-0.257	0.479897	0.614397	hypothetical protein LOC100194000
GRMZM2G009843	1	+	276203232	276207982	2606	124	106	168	105	156	116	59	102	7.069	7.194	7.306	6.931	6.944	7.792	5.903	7.92	0.061	0.625444	0.737034	hypothetical protein LOC100381954
GRMZM2G009845	6	-	127495800	127501815	2668	1520	1091	2426	1147	1800	1195	653	1238	79.668	72.387	78.979	82.172	83.144	78.33	83.258	84.508	-0.03	0.724499	0.814179	hypothetical protein LOC100273684 (LOC100273684), mRNA
GRMZM2G009849	3	+	186172423	186192188	5072	690	435	1123	483	919	722	274	712	21.396	23.006	17.432	24.859	19.854	16.429	20.273	18.719	0.25	0.0688297	0.143223	Putative uncharacterized protein
GRMZM2G009869	9	+	151572087	151576489	2161	26	16	18	17	23	19	9	12	1.257	1.421	1.344	0.983	1.756	1.418	0.763	1.546	-0.01	0.974578	0.984451	Putative uncharacterized protein
GRMZM2G009871	4	-	237041435	237046635	2156	986	799	1571	722	761	574	305	587	41.68	43.027	45.65	48.215	66.742	70.989	66.719	65.828	-0.556	1.02e-05	0.000107114	hypothetical protein LOC100272855
GRMZM2G009876	2	-	216550379	216553037	1421	152	162	269	125	137	109	54	94	11.385	12.397	12.263	11.714	15.611	21.838	17.333	17.292	-0.545	0.000414	0.00226796	hypothetical protein LOC100191317
GRMZM2G009888	10	-	117783336	117785935	878	143	118	209	114	182	136	61	110	24.478	25.034	22.419	22.186	23.769	25.744	21.796	25.523	0.024	0.828121	0.88864	LOC100286193 (si605090c10), mRNA
GRMZM2G009892	2	-	41885688	41887591	1783	82	57	144	55	88	38	32	36	5.828	3.444	5.791	3.576	6.712	6.124	7.395	6.064	-0.484	0.0261984	0.066792	NAC domain protein NAC5
GRMZM2G009894	8	+	36503543	36505405	788	88	97	166	62	48	24	29	29	7.193	4.922	11.876	6.517	16.298	23.58	19.289	15.466	-1.339	3.26e-05	0.000279311	60S ribosomal protein L29
GRMZM2G009895	1	-	275385208	275389162	1171	297	307	501	229	377	251	144	256	38.017	34.641	39.682	38.714	37.014	50.22	39.174	38.442	-0.079	0.456475	0.593074	hypothetical protein LOC100216616
GRMZM2G009901	1	+	290200586	290203083	2498	83	96	170	73	94	63	40	63	4.444	4.076	5.167	4.466	4.849	7.362	6.231	5.745	-0.384	0.0194334	0.0526424	hypothetical protein LOC100381620
GRMZM2G009913	5	-	123897035	123900477	2311	72	54	125	38	10	9	5	8	0.511	0.629	0.698	0.613	4.547	4.476	4.953	3.232	-2.841	1.34e-08	5.71e-07	hypothetical protein LOC100193966
GRMZM2G009928	5	+	3952803	3956338	2516	173	170	277	124	182	134	89	133	8.542	8.607	11.415	9.361	10.035	12.943	10.081	9.688	-0.148	0.249144	0.381945	hypothetical protein LOC100273825
GRMZM2G009936	8	+	116533013	116535098	782	495	474	726	339	325	212	140	190	49.076	43.814	57.771	43.027	92.378	116.108	85.006	85.215	-0.932	2.37e-06	3.23e-05	LOC100283331
GRMZM2G009940	7	+	54626743	54633076	1730	455	364	720	359	692	538	286	442	47.234	50.259	53.346	45.245	38.383	40.304	38.107	40.792	0.355	0.000733686	0.00363626	hypothetical protein LOC100217007
GRMZM2G009948	2	+	42234533	42255741	1210	84	82	131	53	102	97	49	70	9.954	12.956	13.068	10.245	10.131	12.981	9.913	8.61	0.178	0.261062	0.395395	hypothetical protein LOC100193020
GRMZM2G009958	1	-	280580742	280583004	1352	138	137	271	117	293	189	131	172	25.591	22.593	31.267	22.529	14.896	19.41	18.353	17.011	0.573	0.000412487	0.00226185	hypothetical protein LOC100304205
GRMZM2G009994	2	-	2539368	2545834	2226	362	243	656	280	492	409	210	355	26.1	29.695	30.442	28.242	23.733	20.911	26.984	24.726	0.279	0.0198251	0.0534842	hypothetical protein LOC100272345
GRMZM2G009995	9	-	88729883	88735673	2937	159	90	257	127	212	162	57	119	8.524	8.914	6.263	7.175	7.901	5.87	8.012	8.5	0.089	0.570395	0.692241	LOC100281559
GRMZM2G010000	1	-	48553016	48556046	3031	63	79	99	47	44	35	22	18	1.714	1.866	2.342	1.052	3.033	4.993	2.991	3.048	-0.984	0.00107542	0.00501156	NA
GRMZM2G010011	2	+	14438836	14448559	2323	76	51	107	54	47	49	19	37	2.389	3.409	2.639	2.821	4.775	4.205	4.217	4.569	-0.614	0.00209022	0.00864813	hypothetical protein LOC100279394
GRMZM2G010016	8	+	36484403	36485269	867	16	32	54	20	19	12	3	9	2.588	2.237	1.117	1.838	2.693	7.07	5.703	4.535	-1.202	0.00314749	0.0120642	hypothetical protein LOC100279169
GRMZM2G010017	9	+	151815439	151819668	2231	529	491	813	362	522	357	212	325	27.629	25.861	30.663	25.797	34.604	42.157	33.367	31.896	-0.328	0.00477947	0.0168886	hypothetical protein LOC100191653
GRMZM2G010037	1	+	276208307	276209818	800	12	26	42	19	20	15	8	14	2.952	3.03	3.227	3.099	2.189	6.226	4.807	4.669	-0.488	0.126372	0.228677	hypothetical protein LOC100276954
GRMZM2G010044	4	+	238877216	238881188	2066	131	94	214	113	265	167	111	186	15.146	13.064	17.337	15.943	9.254	8.715	9.484	10.752	0.718	3.87e-05	0.000320804	hypothetical protein LOC100193712
GRMZM2G010052	1	-	276211593	276212056	464	22	17	27	15	26	10	13	20	6.617	3.483	9.041	7.633	6.92	7.018	5.328	6.355	0.073	0.799988	0.868856	NA
GRMZM2G010054	1	-	267609498	267614894	4159	969	621	1800	771	1077	909	367	813	30.579	35.323	28.475	34.617	34.002	28.602	39.628	36.441	-0.063	0.623443	0.735511	hypothetical protein LOC100384351
GRMZM2G010056	4	-	12043127	12050455	1543	91	74	122	61	82	77	41	68	6.275	8.065	8.574	7.804	8.607	9.187	7.24	7.771	-0.066	0.651049	0.757283	hemolysin A
GRMZM2G010065	8	-	159991887	159996521	2294	133	114	204	92	194	108	59	109	9.986	7.609	8.299	8.414	8.461	9.519	8.142	7.883	0.075	0.539533	0.666441	hypothetical protein LOC100383656
GRMZM2G010075	5	-	142480148	142486047	2792	300	212	428	190	379	251	120	247	16.03	14.529	13.869	15.666	15.681	14.545	14.036	13.377	0.111	0.267565	0.402087	NA
GRMZM2G010085	3	+	68362865	68368995	3334	566	319	859	421	450	408	166	341	15.938	19.778	16.067	18.113	24.775	18.328	23.591	24.822	-0.347	0.0177716	0.0490841	NA
GRMZM2G010093	10	-	7727567	7731272	1661	143	100	227	124	142	129	56	116	10.095	12.552	10.879	12.367	12.564	11.532	12.513	14.675	-0.115	0.387766	0.526682	LOC100284839
GRMZM2G010095	10	-	38575128	38591117	3604	572	307	853	442	813	727	256	664	26.638	32.601	22.921	32.627	23.162	16.317	21.671	24.108	0.475	0.00914661	0.0286363	NA
GRMZM2G010105	8	-	164356753	164363486	4171	138	123	256	115	27	21	10	15	0.764	0.814	0.774	0.637	4.828	5.649	5.62	5.42	-2.803	4.22e-11	6.83e-09	LOC100192825 (cl16119_1c), mRNA
GRMZM2G010136	2	-	216554406	216558932	1553	75	66	110	71	117	91	51	76	8.896	9.47	10.597	8.666	7.048	8.141	6.485	8.987	0.349	0.0264629	0.0673608	F-actin capping protein alpha subunit
GRMZM2G010142	7	+	167710884	167716076	1947	386	349	627	299	492	326	216	335	29.84	27.06	35.799	30.47	28.933	34.336	29.486	30.188	0.039	0.692498	0.789958	NA
GRMZM2G010146	5	+	14800998	14809190	2283	160	119	223	114	182	126	80	100	9.414	8.92	11.308	7.757	10.228	9.985	8.944	9.816	-0.031	0.797851	0.867409	hypothetical protein LOC100192032
GRMZM2G010149	1	+	53713609	53715064	774	19	16	22	15	2	2	0	5	0.305	0.418	0	1.144	3.582	3.96	2.603	3.81	-2.708	7.17e-05	0.00053444	NA
GRMZM2G010152	4	+	235734155	235739482	3462	777	435	1202	560	924	773	318	683	31.517	36.085	29.64	34.937	32.754	24.069	31.791	31.797	0.176	0.181195	0.300714	Putative uncharacterized protein
GRMZM2G010163	4	-	240248029	240251096	612	39	36	60	28	46	45	19	38	8.876	11.883	10.018	10.996	9.3	11.268	8.977	8.994	0.167	0.345553	0.484199	NA
GRMZM2G010176	8	+	159988534	159992656	1822	61	67	109	48	115	48	39	66	7.453	4.258	6.907	6.415	4.886	7.044	5.478	5.179	0.204	0.294717	0.431585	hypothetical protein LOC100274155
GRMZM2G010196	1	+	54598727	54601782	1344	12	10	21	9	24	19	8	21	2.109	2.285	1.921	2.767	1.303	1.425	1.431	1.316	0.778	0.00563558	0.0192487	hypothetical protein LOC100193255
GRMZM2G010202	8	+	159979626	159983916	2603	243	167	388	171	256	229	110	191	11.613	14.218	13.637	12.994	13.624	12.289	13.648	12.914	0.03	0.772001	0.848756	Putative uncharacterized proteinSerine palmitoyltransferase 2 ;
GRMZM2G010221	4	-	235724340	235728875	2211	117	82	148	78	245	174	102	150	13.085	12.719	14.887	12.014	7.723	7.104	6.129	6.935	0.959	1.16e-06	1.84e-05	Putative uncharacterized protein
GRMZM2G010235	5	+	164470241	164481390	668	32	26	79	32	59	37	19	42	10.43	8.952	9.178	11.134	6.991	7.456	10.829	9.417	0.217	0.28769	0.424289	LITAF-domain-containing protein
GRMZM2G010238	2	-	41898369	41901264	1918	123	118	199	91	126	94	48	76	7.757	7.921	8.076	7.017	9.359	11.785	9.5	9.326	-0.328	0.0134838	0.0393452	molybdopterin biosynthesis CNX3 protein (LOC100282527), mRNA
GRMZM2G010257	2	+	2545896	2547904	769	85	134	163	66	45	21	22	22	6.91	4.413	9.232	5.066	16.131	33.379	19.408	16.871	-1.734	2.35e-05	0.000213201	60S acidic ribosomal protein P2APutative uncharacterized protein ;
GRMZM2G010282	2	-	140089814	140091612	654	15	17	20	14	23	11	7	10	4.153	2.718	3.454	2.708	3.347	4.979	2.8	4.208	-0.089	0.760384	0.840726	hypothetical protein LOC100273355
GRMZM2G010290	10	+	137204209	137206460	1490	41	59	62	44	30	23	12	26	2.378	2.495	2.599	3.09	4.016	7.585	3.81	5.805	-0.907	0.00334931	0.0126633	NA
GRMZM2G010298	7	-	151508928	151519024	1464	727	441	1127	518	820	657	359	564	66.141	72.528	79.13	68.223	72.471	57.702	70.486	69.552	0.115	0.288677	0.425231	hypothetical protein LOC100191167
GRMZM2G010302	6	+	146970631	146979785	1657	1102	1012	1743	797	1438	1128	573	1013	102.478	110.019	111.588	108.262	97.058	116.99	96.315	94.549	0.14	0.119454	0.218759	DIP1
GRMZM2G010306	3	-	197386891	197392522	3203	84	60	199	80	17	9	8	14	0.627	0.454	0.806	0.774	3.827	3.588	5.689	4.91	-2.792	4.36e-08	1.42e-06	hypothetical protein LOC100191459
GRMZM2G010315	8	-	14099597	14109108	2556	194	167	326	145	241	175	91	160	11.134	11.065	11.489	11.085	11.077	12.515	11.678	11.151	-0.01	0.913025	0.943991	hypothetical protein LOC100383901
GRMZM2G010321	5	+	84934242	84936493	1504	853	751	1368	603	1041	707	476	645	81.733	75.972	102.128	75.945	82.77	95.65	83.283	78.812	0.017	0.870569	0.917799	hypothetical protein LOC100273340
GRMZM2G010323	10	+	117897726	117902254	1991	237	196	356	186	308	218	120	185	18.267	17.696	19.449	16.455	17.372	18.857	16.372	18.364	0.063	0.503077	0.635013	hypothetical protein LOC100272580
GRMZM2G010328	1	+	46852658	46861936	1769	360	261	571	240	340	241	143	220	22.696	22.018	26.085	22.023	29.699	28.262	29.555	26.669	-0.27	0.0101054	0.0311009	transaminase/ transferase, transferring nitrogenous groups
GRMZM2G010342	7	-	171232455	171251441	5035	990	614	1616	737	1051	903	341	822	24.649	28.985	21.854	28.911	28.695	23.359	29.387	28.773	-0.034	0.790556	0.862075	NA
GRMZM2G010348	8	-	103312276	103315003	1325	466	459	726	303	561	379	259	350	49.997	46.228	63.077	46.778	51.326	66.357	50.17	44.952	-0.011	0.930716	0.955932	Cytochrome c
GRMZM2G010349	6	-	162373288	162386601	1935	149	101	229	118	179	170	83	136	10.924	14.199	13.841	12.447	11.238	9.998	10.836	11.987	0.251	0.0586943	0.126862	serine/threonine-protein kinase SNT7
GRMZM2G010353	1	+	286319225	286327417	2220	64	70	141	64	122	84	37	94	6.489	6.115	5.378	7.498	4.207	6.04	5.815	5.667	0.295	0.0761508	0.154418	viviparous8
GRMZM2G010356	2	+	112581874	112584654	1921	411	341	657	288	1195	736	343	744	73.458	61.92	57.617	68.586	31.224	34.003	31.315	29.471	1.104	3.74e-08	1.27e-06	terpene synthase 7 (LOC100281754), mRNA
GRMZM2G010357	6	+	155129767	155138154	2540	409	275	697	299	392	322	143	284	18.224	20.488	18.167	19.8	23.5	20.739	25.126	23.14	-0.231	0.0374673	0.0887533	LOC100281429
GRMZM2G010362	1	-	231479882	231513385	3390	594	362	990	431	680	594	249	533	23.687	28.318	23.702	27.843	25.572	20.455	26.74	24.992	0.123	0.315077	0.453176	NA
GRMZM2G010363	2	+	154601868	154610777	1789	220	166	344	176	524	392	210	387	34.587	35.412	37.879	38.308	17.947	17.774	17.606	19.339	1.05	1.66e-08	6.67e-07	hypothetical protein LOC100216821
GRMZM2G010372	4	+	240225659	240227771	1891	30	25	61	32	99	58	49	52	6.182	4.957	8.362	4.87	2.315	2.532	2.954	3.326	1.125	8.38e-05	0.000609065	hypothetical protein LOC100194065
GRMZM2G010389	7	+	104752861	104756524	1303	75	66	112	55	100	72	28	58	9.063	8.93	6.934	7.883	8.4	9.703	7.87	8.297	0.025	0.857811	0.909092	hypothetical protein LOC100276143
GRMZM2G010406	10	+	38522742	38534648	2082	544	425	841	406	552	403	213	393	31.308	31.283	33.013	33.427	38.132	39.102	36.986	38.333	-0.199	0.0223301	0.0588756	hypothetical protein LOC100274106
GRMZM2G010422	8	+	14093870	14098864	2264	308	304	480	267	294	227	116	197	15.334	16.204	16.534	15.409	19.854	25.721	19.413	23.182	-0.423	0.0010917	0.00507675	hypothetical protein LOC100273651
GRMZM2G010433	6	+	113048720	113050633	1600	194	159	219	136	274	189	97	184	20.222	19.091	19.563	20.365	17.695	19.036	12.533	16.709	0.331	0.0221953	0.0585947	NA
GRMZM2G010435	2	+	2548940	2552572	1881	164	104	219	105	185	133	68	111	11.614	11.427	11.666	10.45	12.724	10.591	10.66	10.973	0.048	0.672321	0.773901	cysteine protease 1
GRMZM2G010439	4	+	173930307	173933416	2717	12	9	18	4	15	5	2	4	0.652	0.297	0.238	0.261	0.645	0.635	0.607	0.289	-0.426	0.317021	0.455169	NA
GRMZM2G010447	3	+	186215234	186216710	1477	84	89	169	75	146	82	64	80	11.673	8.972	13.982	9.592	8.3	11.543	10.477	9.982	0.153	0.336426	0.474955	hypothetical protein LOC100278676
GRMZM2G010452	8	-	115785909	115791621	3089	280	164	475	251	147	116	54	124	5.619	6.069	5.641	7.109	13.229	10.17	14.08	15.973	-1.088	8.9e-06	9.55e-05	NA
GRMZM2G010460	3	+	1684097	1688895	2677	694	627	1168	516	980	668	315	602	43.229	40.328	37.971	39.823	37.834	44.865	39.95	37.89	0.056	0.516787	0.646741	hypothetical protein LOC100194284
GRMZM2G010468	8	+	170445762	170448153	2113	0	4	1	1	54	26	23	21	3.018	1.989	3.512	1.76	0	0.363	0.043	0.093	4.669	8.34e-07	1.42e-05	NA
GRMZM2G010488	4	+	153518668	153522245	3045	22	16	41	19	40	39	14	29	1.551	2.07	1.484	1.687	1.054	1.007	1.233	1.227	0.628	0.00758495	0.0245511	NA
GRMZM2G010490	9	-	151819897	151823502	1638	69	43	84	43	86	56	40	50	6.2	5.525	7.88	5.406	6.148	5.029	4.696	5.16	0.265	0.128313	0.231382	hypothetical protein LOC100193375
GRMZM2G010491	4	+	173989638	173991025	1203	159	145	233	103	187	90	68	108	18.356	12.091	18.24	15.898	19.289	23.088	17.734	16.83	-0.208	0.180767	0.300178	hypothetical protein LOC100381464
GRMZM2G010505	2	+	216593713	216597724	1882	54	42	75	33	51	27	11	33	3.2	2.319	1.886	3.105	4.187	4.275	3.649	3.447	-0.455	0.0335663	0.0813437	NA
GRMZM2G010545	1	-	46840486	46844013	2479	25	13	28	21	23	11	5	7	1.096	0.717	0.651	0.5	1.472	1.005	1.034	1.665	-0.639	0.0611656	0.130731	NA
GRMZM2G010551	2	+	216599338	216603477	3411	34	30	71	27	50	31	11	41	1.731	1.469	1.041	2.129	1.455	1.685	1.906	1.556	0.025	0.909556	0.942164	hypothetical protein LOC100279526
GRMZM2G010555	2	+	2675437	2685261	3215	170	160	258	105	161	116	62	88	5.913	5.831	6.223	4.847	7.717	9.533	7.348	6.42	-0.399	0.00841305	0.026743	immutans protein
GRMZM2G010596	8	-	27213554	27216282	2090	25	26	53	22	29	22	12	22	1.639	1.701	1.853	1.864	1.746	2.383	2.322	2.069	-0.252	0.213821	0.340412	3-methyl-2-oxobutanoate hydroxymethyltransferase
GRMZM2G010599	10	+	106247928	106249853	1846	160	173	253	116	122	87	57	75	7.804	7.617	9.964	7.195	12.649	17.952	12.549	12.352	-0.74	0.000177494	0.00112746	60S ribosomal protein L35
GRMZM2G010604	5	+	14184087	14187557	2045	107	120	170	96	149	84	58	96	8.604	6.638	9.152	8.313	7.636	11.24	7.612	9.228	-0.069	0.655188	0.760312	Putative uncharacterized protein
GRMZM2G010628	3	-	125477949	125481538	2430	49	36	65	31	61	43	18	39	2.964	2.86	2.39	2.842	2.943	2.838	2.449	2.508	0.122	0.453433	0.590332	hypothetical protein LOC100275572
GRMZM2G010637	9	-	37286589	37305954	6355	1343	827	1979	948	1327	1088	396	1006	24.658	27.669	20.108	28.033	30.841	24.928	28.514	29.323	-0.131	0.317655	0.455907	NA
GRMZM2G010640	7	-	150019755	150021283	1336	44	41	75	35	151	130	83	109	13.346	15.726	20.047	14.448	4.806	5.879	5.14	5.15	1.614	6.48e-08	1.92e-06	NA
GRMZM2G010649	9	+	25590265	25592584	2320	77	71	133	47	74	71	34	51	3.767	4.946	4.729	3.893	4.844	5.862	5.249	3.982	-0.186	0.253209	0.386561	hypothetical protein LOC100280349
GRMZM2G010657	1	+	53822733	53830790	2353	176	40	326	134	152	156	16	136	7.628	10.715	2.194	10.235	10.916	3.256	12.686	11.195	-0.227	0.574774	0.695745	Putative uncharacterized protein
GRMZM2G010664	3	-	227359485	227361381	1897	8	11	21	6	14	10	3	7	0.871	0.852	0.51	0.653	0.615	1.111	1.014	0.622	-0.129	0.698477	0.794635	selenium-binding protein-like
GRMZM2G010693	3	+	12422282	12427148	2735	218	198	423	181	303	215	113	202	13.082	12.705	13.332	13.079	11.632	13.868	14.161	13.009	0.027	0.773134	0.849489	hypothetical protein LOC100383570
GRMZM2G010714	7	-	150022151	150026454	1650	58	29	65	43	44	28	23	28	3.149	2.743	4.498	3.005	5.13	3.367	3.607	5.123	-0.362	0.124318	0.225656	hypothetical protein LOC100216985
GRMZM2G010731	5	+	77727436	77729552	1650	16	23	30	9	28	16	8	16	2.004	1.567	1.565	1.717	1.415	2.67	1.665	1.072	0.1	0.724039	0.81385	NA
GRMZM2G010743	4	+	105098023	105100902	1417	75	67	127	55	69	54	33	51	5.75	6.159	7.515	6.374	7.724	9.057	8.206	7.63	-0.326	0.0304036	0.0752527	SAM domain family protein
GRMZM2G010745	5	+	196787217	196790061	1978	20	23	36	20	76	45	32	62	4.537	3.677	5.22	5.551	1.476	2.227	1.666	1.988	1.426	6.79e-06	7.65e-05	hypothetical protein LOC100193650
GRMZM2G010754	5	-	84938287	84943705	814	78	97	134	54	126	71	50	70	18.279	14.097	19.821	15.229	13.984	22.826	15.073	13.04	0.101	0.582941	0.702545	splicing factor, arginine/serine-rich 12
GRMZM2G010765	2	-	77778398	77782907	2102	201	159	277	135	392	304	160	289	22.022	23.373	24.562	24.348	13.955	14.49	12.066	12.625	0.873	3.22e-07	6.73e-06	hypothetical protein LOC100191687
GRMZM2G010775	3	+	140409749	140417545	1529	174	130	309	149	244	198	100	175	18.844	20.928	21.105	20.268	16.608	16.286	18.504	19.156	0.235	0.0386777	0.0910347	receptor-type tyrosine-protein phosphatase S
GRMZM2G010779	5	+	77729765	77749253	1737	7	7	13	6	23	14	9	17	1.564	1.303	1.672	1.733	0.588	0.772	0.685	0.679	1.24	0.000357741	0.00200851	vacuolar cation/proton exchanger 2
GRMZM2G010783	2	+	216607457	216609981	989	97	99	134	60	59	46	34	39	7.045	7.517	11.093	6.983	14.314	19.175	12.406	11.926	-0.825	0.000721027	0.00358648	hypothetical protein LOC100194124
GRMZM2G010797	10	+	117989579	117992187	1878	259	215	371	178	285	197	102	173	17.92	16.953	17.526	16.313	20.127	21.93	18.088	18.631	-0.147	0.133234	0.238076	hypothetical protein LOC100384408
GRMZM2G010801	5	-	8268247	8282976	1063	108	82	166	58	103	89	32	63	11.442	13.531	9.714	10.495	14.827	14.777	14.299	10.725	-0.219	0.167177	0.282837	hypothetical protein LOC100382446
GRMZM2G010804	3	-	197415755	197417721	1967	26	24	37	18	36	24	16	23	2.161	1.972	2.625	2.071	1.929	2.337	1.722	1.799	0.218	0.280444	0.417022	hypothetical protein LOC100217080
GRMZM2G010823	1	+	56746484	56752553	2099	730	531	1239	606	985	681	386	661	55.414	52.434	59.342	55.767	50.755	48.459	54.048	56.752	0.125	0.181898	0.301705	hypothetical protein LOC100279871
GRMZM2G010834	4	+	65676749	65697167	2807	1232	895	1989	909	1508	1160	554	1099	63.439	66.788	63.687	69.334	64.053	61.076	64.88	63.657	0.096	0.261488	0.395734	hypothetical protein LOC100192840
GRMZM2G010836	8	+	138024954	138028269	1221	354	306	608	280	394	271	205	276	38.105	35.87	54.178	40.03	42.311	48.006	45.594	45.078	-0.085	0.481812	0.615866	hypothetical protein LOC100191695
GRMZM2G010855	1	-	39139491	39141597	1960	15	20	25	12	22	12	7	12	1.325	0.989	1.152	1.084	1.117	1.955	1.168	1.204	-0.149	0.582124	0.702072	hypothetical protein LOC100192073
GRMZM2G010861	5	+	1603145	1605038	751	152	78	234	110	182	161	52	156	28.617	34.647	22.343	36.785	29.538	19.895	28.53	28.792	0.252	0.178321	0.29683	NA
GRMZM2G010863	9	-	102493249	102498039	2392	153	88	218	108	92	70	29	59	4.542	4.73	3.912	4.368	9.335	7.047	8.345	8.875	-0.88	2.39e-05	0.000216149	hypothetical protein LOC100277884
GRMZM2G010871	1	-	239615545	239619172	2335	302	277	478	206	363	222	112	215	18.358	15.365	15.478	16.306	18.875	22.724	18.744	17.342	-0.189	0.0894322	0.175335	heat shock factor protein HSF30
GRMZM2G010884	9	-	102439715	102441583	1869	6	6	9	4	34	18	19	24	2.148	1.556	3.28	2.274	0.469	0.615	0.441	0.421	2.243	5.47e-06	6.42e-05	chlorophyll a-b binding protein 8
GRMZM2G010892	2	+	7272570	7275247	2152	24	34	49	30	50	30	13	36	2.744	2.253	1.949	2.962	1.628	3.026	2.085	2.74	0.194	0.406588	0.545389	NA
GRMZM2G010909	1	-	46736924	46738122	1199	42	50	80	29	119	76	63	75	11.72	10.244	16.955	11.077	5.112	7.988	6.109	4.754	1.06	8.56e-05	0.000619658	hypothetical protein LOC100382979 (LOC100382979), mRNA
GRMZM2G010920	5	-	77748895	77751969	2286	17	17	26	15	29	22	7	19	1.498	1.555	0.988	1.472	1.085	1.425	1.041	1.29	0.327	0.175781	0.293628	hypothetical protein LOC100275160
GRMZM2G010924	2	-	203765993	203766708	716	14	24	26	13	4	5	1	4	0.66	1.129	0.451	0.989	2.854	6.421	3.325	3.569	-2.166	0.000144831	0.00095218	harpin-induced protein
GRMZM2G010927	8	+	121669230	121671448	1228	17	27	29	13	10	8	8	7	0.962	1.053	2.102	1.009	2.02	4.212	2.162	2.081	-1.078	0.00869121	0.0274704	hypothetical protein LOC100278747
GRMZM2G010933	4	+	174039132	174041075	617	45	43	73	33	49	32	25	28	9.378	8.382	13.075	8.036	10.644	13.35	10.833	10.514	-0.222	0.239081	0.370304	Cytochrome c oxidase copper chaperone
GRMZM2G010937	4	+	163843178	163849312	2864	380	272	602	291	486	402	199	321	20.038	22.685	22.422	19.848	19.363	18.192	19.246	19.973	0.184	0.0574289	0.124693	fimbrin 1
GRMZM2G010941	2	+	203772970	203777262	2539	169	107	283	147	204	163	96	131	9.488	10.375	12.201	9.137	9.714	8.073	10.206	11.381	0.082	0.552543	0.677489	TBC domain containing protein
GRMZM2G010944	5	-	77753934	77757260	1816	81	68	94	57	103	60	44	55	6.698	5.34	7.818	5.363	6.509	7.173	4.739	6.17	0.086	0.626747	0.738074	hypothetical protein LOC100277472
GRMZM2G010953	6	-	167702222	167706547	1373	209	220	313	167	219	147	94	148	18.835	17.303	22.092	19.089	22.215	30.693	20.873	23.909	-0.293	0.0366034	0.0870499	NA
GRMZM2G010960	6	-	114177100	114187293	4930	2587	1340	4022	1854	2683	2304	747	2037	64.264	75.529	48.894	73.17	76.581	52.065	74.699	73.924	-0.04	0.814392	0.87903	NA
GRMZM2G010973	5	+	196797478	196798567	1090	16	26	32	14	13	17	5	5	1.408	2.521	1.48	0.812	2.142	4.569	2.688	2.525	-0.84	0.0336563	0.0814925	hypothetical protein LOC100275367
GRMZM2G010987	8	+	152747393	152749464	2072	622	494	941	417	692	439	286	414	39.438	34.242	44.541	35.383	43.81	45.67	41.583	39.561	-0.115	0.24328	0.375148	anthocyanidin 5,3-O-glucosyltransferase
GRMZM2G010991	2	+	216610669	216612249	1581	291	338	499	239	212	143	84	134	15.834	14.618	17.145	15.009	26.862	40.952	28.899	29.716	-0.967	3.32e-06	4.28e-05	LOC100283364
GRMZM2G011006	5	-	196800958	196801916	959	12	5	22	6	4	5	1	7	0.493	0.843	0.336	1.293	1.826	0.999	2.101	1.23	-1.082	0.0298703	0.0741173	hypothetical protein LOC100193480
GRMZM2G011015	4	+	163855114	163855918	805	7	5	10	3	7	6	0	5	1.027	1.205	0	1.1	1.269	1.19	1.137	0.733	-0.171	0.72962	0.818484	protein binding protein
GRMZM2G011030	7	-	105764556	105769313	1821	133	120	200	108	154	143	80	141	9.986	12.691	14.176	13.712	10.659	12.623	10.056	11.658	0.202	0.152207	0.263104	hypothetical protein LOC100193209
GRMZM2G011031	8	-	14071917	14076010	1957	216	189	353	146	407	282	142	259	24.558	23.288	23.414	23.437	16.108	18.5	16.516	14.665	0.572	2.12e-05	0.000195969	hypothetical protein LOC100276063
GRMZM2G011068	6	-	160346510	160351229	2100	154	110	272	146	179	137	62	118	10.065	10.543	9.527	9.951	10.702	10.034	11.86	13.666	-0.157	0.228272	0.35788	hypothetical protein LOC100193513
GRMZM2G011070	0	+	5634502	5650723	4285	3160	1478	5060	2332	3471	3286	1036	3021	95.653	123.936	78.018	124.85	107.623	66.072	108.123	106.979	0.16	0.429142	0.567243	salt-inducible protein kinase
GRMZM2G011071	9	+	138707032	138709913	1706	102	75	123	61	151	80	49	76	10.452	7.579	9.268	7.889	8.726	8.421	6.602	7.029	0.256	0.114824	0.21229	hypothetical protein LOC100274758
GRMZM2G011078	1	-	246406545	246410275	1983	244	207	420	194	278	189	114	156	16.555	15.403	18.551	13.931	17.957	19.996	19.393	19.231	-0.217	0.0465997	0.105683	SC3 protein
GRMZM2G011079	8	+	27216529	27222145	4019	322	161	490	209	493	383	140	353	14.485	15.401	11.241	15.554	11.693	7.674	11.163	10.222	0.52	0.00453658	0.0161789	hypothetical protein LOC100383823
GRMZM2G011085	4	-	163642403	163644995	2518	140	153	225	123	138	75	58	79	6.472	4.814	7.433	5.556	8.114	11.639	8.182	9.602	-0.588	0.00202786	0.00843806	px19-like protein
GRMZM2G011098	5	-	11390627	11392724	1273	39	48	73	45	57	36	24	24	5.287	4.57	6.084	3.339	4.471	7.223	5.251	6.949	-0.253	0.261167	0.395395	hypothetical protein LOC100278613
GRMZM2G011101	3	-	47448537	47463984	3347	1156	676	1873	812	1396	1076	471	993	49.252	51.956	45.41	52.539	50.405	38.689	51.239	47.69	0.124	0.299885	0.437107	hypothetical protein LOC100383446
GRMZM2G011110	4	+	178386285	178387653	1369	4	2	9	6	13	8	10	10	1.121	0.944	2.357	1.294	0.426	0.28	0.602	0.862	1.284	0.00879078	0.0277352	hypothetical protein LOC100384507
GRMZM2G011129	7	+	46478537	46482054	1464	47	47	87	28	86	53	31	53	6.937	5.851	6.833	6.411	4.685	6.15	5.441	3.76	0.408	0.0268955	0.0682187	nucleic acid binding protein1
GRMZM2G011136	10	+	13641253	13647898	2164	804	521	1389	596	1778	1442	768	1310	97.022	107.693	114.522	107.202	54.221	46.118	58.771	54.139	1.036	1.29e-07	3.34e-06	hypothetical protein LOC100193553
GRMZM2G011141	10	+	22747407	22755293	2350	116	94	206	89	219	148	63	128	11.005	10.178	8.651	9.646	7.204	7.662	8.026	7.445	0.438	0.00170878	0.00732568	triacylglycerol lipase
GRMZM2G011169	6	+	150520670	150526377	1776	142	91	184	88	161	90	61	101	10.705	8.19	11.083	10.071	11.669	9.815	9.486	9.74	0.011	0.934029	0.957943	NA
GRMZM2G011173	4	+	189038471	189042356	2125	231	243	394	193	316	223	124	189	17.56	16.96	18.83	15.75	15.864	21.905	16.977	17.853	-0.024	0.824016	0.885776	hypothetical protein LOC100191586
GRMZM2G011213	8	-	14068425	14071142	1183	26	19	39	16	38	17	15	22	3.793	2.322	4.092	3.293	3.207	3.077	3.019	2.659	0.188	0.409013	0.54797	LOC100283099
GRMZM2G011218	4	-	174052112	174065132	1049	280	141	394	213	334	261	104	221	37.598	40.211	31.992	37.308	38.954	25.748	34.391	39.914	0.132	0.38638	0.525632	hypothetical protein LOC100381621
GRMZM2G011219	5	+	11394624	11404854	2955	488	369	868	416	623	544	292	504	24.896	29.752	31.887	30.204	24.101	23.92	26.896	27.673	0.221	0.050404	0.112565	NA
GRMZM2G011222	6	-	150528230	150533714	1055	100	103	194	89	143	107	52	103	16.006	16.391	15.905	17.289	13.833	18.702	16.837	16.583	0.043	0.717751	0.809045	hypothetical protein LOC100192581
GRMZM2G011233	8	-	169978202	169980378	1088	14	11	11	6	12	10	7	6	1.302	1.485	2.076	0.977	1.878	1.937	0.926	1.084	0.036	0.922018	0.950194	hypothetical protein LOC100272534
GRMZM2G011240	1	-	56761363	56764462	1499	29	16	34	20	82	66	22	61	6.46	7.116	4.736	7.206	2.823	2.045	2.077	2.623	1.51	3.53e-06	4.49e-05	NA
GRMZM2G011253	4	-	163638231	163640218	1988	193	214	332	170	125	79	56	69	7.425	6.422	9.09	6.146	14.168	20.62	15.291	16.81	-1.173	1.55e-06	2.31e-05	60S ribosomal protein L31
GRMZM2G011269	1	+	246463972	246468478	1859	91	69	154	68	152	89	53	80	9.655	7.737	9.2	7.621	7.144	7.11	7.585	7.19	0.275	0.0462343	0.105031	mpv17 / PMP22 family protein
GRMZM2G011314	7	-	5612557	5613983	784	29	15	36	19	24	23	10	14	3.615	4.741	4.116	3.162	5.398	3.665	4.204	4.764	-0.174	0.467694	0.603667	hypothetical protein LOC100191340
GRMZM2G011315	2	+	220486602	220497118	2328	66	35	130	56	102	76	30	51	5.174	5.276	4.158	3.88	4.137	2.88	5.113	4.729	0.169	0.404221	0.543205	Putative uncharacterized protein
GRMZM2G011319	6	+	75392759	75398369	2674	62	66	110	50	110	80	44	55	4.858	4.835	5.31	3.642	3.384	4.728	3.767	3.676	0.306	0.0644492	0.136244	hypothetical protein LOC100274315 (LOC100274315), mRNA
GRMZM2G011347	3	+	217664190	217667119	2834	79	77	110	66	110	51	35	52	4.583	2.908	3.985	3.249	4.068	5.205	3.554	4.578	-0.157	0.394974	0.533684	NA
GRMZM2G011355	10	-	13630385	13637614	2909	329	407	640	250	562	340	256	323	22.813	18.889	28.398	19.663	16.505	26.8	20.145	16.893	0.195	0.234815	0.365547	NA
GRMZM2G011364	4	+	5702974	5707618	2011	173	154	305	114	362	241	152	228	21.257	19.368	24.39	20.078	12.555	14.669	13.887	11.143	0.731	1.09e-05	0.000113051	hypothetical protein LOC100192088
GRMZM2G011404	2	-	220514637	220525350	3384	351	281	612	233	491	384	228	325	17.134	18.339	21.742	17.008	15.137	15.906	16.559	13.535	0.306	0.00908662	0.0284836	EMB2756
GRMZM2G011422	4	+	68796505	68797843	1107	24	24	35	18	20	10	7	12	2.133	1.46	2.04	1.92	3.164	4.153	2.895	3.196	-0.75	0.00710459	0.0232606	R2R3MYB-domain protein Fragment
GRMZM2G011456	5	-	77757345	77777262	2505	261	205	435	194	248	171	78	139	11.691	11.032	10.048	9.826	15.206	15.676	15.9	15.224	-0.488	0.000170245	0.00108885	hypothetical protein LOC100273548
GRMZM2G011463	7	+	120711575	120712540	966	1	2	0	0	29	18	7	12	3.545	3.011	2.338	2.2	0.151	0.397	0	0	4.751	2.4e-06	3.27e-05	SAUR37 - auxin-responsive SAUR family member
GRMZM2G011469	4	-	182946255	182952481	3166	565	372	964	378	680	552	196	472	25.363	28.178	19.977	26.401	26.044	22.507	27.88	23.469	0.048	0.703831	0.799047	NA
GRMZM2G011473	4	+	193505172	193524523	2609	265	230	374	173	299	204	108	218	13.533	12.637	13.358	14.797	14.823	16.887	13.126	13.035	-0.039	0.712539	0.805098	hypothetical protein LOC100216604
GRMZM2G011479	3	+	170535673	170538860	1668	42	42	79	21	63	38	19	30	4.46	3.682	3.676	3.185	3.675	4.823	4.337	2.475	0.015	0.943592	0.96407	hypothetical protein LOC100278407
GRMZM2G011483	1	-	49650495	49659218	3852	704	412	1086	508	614	457	199	446	18.823	19.174	16.671	20.504	26.672	20.488	25.815	25.924	-0.351	0.00994373	0.0307067	hypothetical protein LOC100384293
GRMZM2G011491	8	+	128128073	128133700	1888	170	147	292	120	183	121	77	113	11.446	10.358	13.161	10.599	13.141	14.914	14.161	12.494	-0.239	0.0420742	0.0973925	hypothetical protein LOC100280271
GRMZM2G011513	10	+	148535505	148536885	771	342	311	578	266	495	320	227	297	75.814	67.077	95.007	68.217	64.736	77.268	68.643	67.819	0.167	0.151318	0.261985	hypothetical protein LOC542763
GRMZM2G011518	1	+	106903340	106906758	2282	185	182	297	157	241	169	103	152	12.471	11.969	14.565	11.796	11.831	15.277	11.917	13.524	-0.007	0.94782	0.967092	hypothetical protein LOC100192068
GRMZM2G011520	9	-	126671626	126675008	833	277	269	479	228	538	372	174	308	76.266	72.173	67.405	65.478	48.529	61.858	52.652	53.804	0.43	0.00049958	0.00265772	hypothetical protein LOC100277184
GRMZM2G011523	3	-	23904351	24095931	2219	290	318	494	201	629	420	256	377	33.473	30.589	37.228	30.087	19.073	27.451	20.384	17.806	0.677	8.85e-05	0.00063708	Bowman-Birk type wound-induced proteinase inhibitor WIP1
GRMZM2G011526	7	+	94201889	94238627	2590	9	7	10	5	16	8	1	6	0.729	0.499	0.125	0.41	0.507	0.518	0.354	0.379	0.288	0.491381	0.624515	NA
GRMZM2G011541	3	+	183998357	184001625	2739	58	39	115	51	74	50	28	52	3.19	2.95	3.299	3.362	3.09	2.727	3.844	3.66	-0.041	0.802817	0.870776	NA
GRMZM2G011553	3	-	1677728	1678921	1194	48	44	103	42	43	31	20	33	4.253	4.196	5.405	4.894	5.867	7.059	7.899	6.915	-0.57	0.00482599	0.0170023	harpin-induced protein
GRMZM2G011559	1	+	246470657	246475280	1843	0	7	7	2	15	9	0	5	0.961	0.789	0	0.48	0	0.728	0.348	0.213	1.149	0.129728	0.23329	alpha-soluble NSF attachment protein
GRMZM2G011575	2	+	219229418	219258611	1941	205	145	304	156	273	219	107	195	16.609	18.235	17.789	17.791	15.413	14.31	14.341	15.799	0.277	0.0113479	0.0342689	hypothetical protein LOC100277650
GRMZM2G011588	1	+	256483251	256489486	3134	1837	1091	2825	1274	2069	1599	544	1437	77.957	82.457	56.013	81.198	85.542	66.683	82.535	79.909	-0.035	0.807057	0.873973	BEL1-related homeotic protein 30
GRMZM2G011590	10	+	149370031	149391434	2507	251	205	423	194	334	226	107	204	15.732	14.569	13.773	14.41	14.611	15.664	15.449	15.211	-0.007	0.935739	0.958921	hypothetical protein LOC100275404
GRMZM2G011592	3	-	227189904	227194656	2508	2453	2034	4029	1934	3004	1938	1066	1790	141.439	124.884	137.156	126.391	142.738	155.351	147.092	151.583	-0.129	0.129536	0.232981	hypothetical protein LOC100192109
GRMZM2G011608	3	-	230653193	230659560	3581	74	65	144	61	68	58	17	46	2.242	2.618	1.532	2.275	3.016	3.477	3.682	3.348	-0.559	0.00411468	0.0149508	NA
GRMZM2G011615	6	+	131090304	131092584	925	30	20	40	17	11	5	10	6	1.404	0.874	3.489	1.149	4.733	4.142	3.959	3.613	-1.423	0.00085006	0.00411304	hypothetical protein LOC100217269
GRMZM2G011624	4	+	163626801	163635687	1076	39	40	59	32	43	42	22	33	4.719	6.308	6.598	5.431	5.29	7.121	5.021	5.846	0.024	0.896463	0.934058	glucosamine 6-phosphate N-acetyltransferase
GRMZM2G011627	5	-	163229123	163232017	2826	945	639	1489	718	1432	966	539	902	59.837	55.244	61.546	56.523	48.801	43.313	48.244	49.943	0.332	0.00220903	0.00903596	Putative uncharacterized protein
GRMZM2G011631	5	+	164340015	164361538	6127	366	182	566	254	174	162	31	160	3.353	4.273	1.633	4.624	8.718	5.69	8.458	8.149	-1.073	0.000515873	0.00271866	NA
GRMZM2G011636	3	+	1672506	1677401	2107	455	396	669	348	635	424	255	392	35.588	32.522	39.054	32.947	31.515	36.002	29.072	32.467	0.161	0.096969	0.186875	hypothetical protein LOC100272807 (LOC100272807), mRNA
GRMZM2G011655	6	+	55648330	55654264	2203	56	47	87	37	61	38	17	49	3.27	2.788	2.49	3.939	3.71	4.087	3.616	3.301	-0.161	0.36372	0.502588	Putative uncharacterized protein
GRMZM2G011662	6	+	165349659	165353186	2458	59	36	58	38	48	42	26	40	2.306	2.762	3.413	2.882	3.503	2.806	2.161	3.039	0.008	0.969124	0.980707	hypothetical protein LOC100194404
GRMZM2G011731	3	+	170545629	170548182	1427	148	136	215	112	178	96	71	121	14.73	10.872	16.055	15.016	15.136	18.256	13.795	15.428	-0.1	0.478052	0.612804	hypothetical protein LOC100275396
GRMZM2G011742	7	-	8700166	8703806	2643	615	551	933	377	678	482	196	406	30.292	29.473	23.93	27.203	33.959	39.934	32.322	28.039	-0.22	0.0746569	0.152234	NA
GRMZM2G011743	10	+	148544790	148548843	1733	21	22	48	21	21	19	12	18	1.431	1.772	2.234	1.839	1.768	2.432	2.536	2.382	-0.354	0.136972	0.242817	hypothetical protein LOC100272436
GRMZM2G011746	10	+	13607878	13611432	1507	174	144	328	142	371	254	168	247	29.071	27.24	35.973	29.025	16.85	18.304	19.929	18.522	0.743	8.41e-06	9.09e-05	hypothetical protein LOC100194203
GRMZM2G011777	5	+	136955345	136958701	2366	123	119	232	99	132	99	54	86	6.588	6.762	7.365	6.437	7.587	9.634	8.978	8.225	-0.309	0.0152791	0.043478	hypothetical protein LOC100217299
GRMZM2G011800	7	-	5086583	5093575	2144	110	54	161	88	104	103	42	94	5.728	7.764	6.321	7.764	7.488	4.825	6.876	8.068	0.052	0.781797	0.856011	NA
GRMZM2G011806	4	-	61717786	61723132	3730	72	49	129	57	200	168	62	121	6.332	7.279	5.364	5.745	2.817	2.516	3.167	3.004	1.148	1.38e-06	2.11e-05	hypothetical protein LOC100381406
GRMZM2G011858	7	-	5095194	5100761	1620	354	292	589	299	508	317	174	282	37.029	31.625	34.659	30.826	31.89	34.527	33.291	36.281	0.027	0.775004	0.85059	hypothetical protein LOC100194249
GRMZM2G011878	3	-	230670098	230671259	1012	171	168	265	137	163	120	64	94	19.02	19.164	20.407	16.449	24.66	31.8	23.976	26.611	-0.462	0.00147187	0.00647288	hypothetical protein LOC100384226 (LOC100384226), mRNA
GRMZM2G011888	5	+	81793777	81797217	1400	46	52	72	37	78	56	33	52	6.579	6.465	7.606	6.578	4.795	7.115	4.709	5.195	0.377	0.035704	0.0853376	hypothetical protein LOC100277365
GRMZM2G011893	6	+	55385822	55392366	1308	212	212	314	175	248	179	93	166	22.389	22.117	22.944	22.475	23.654	31.047	21.981	26.3	-0.137	0.234828	0.365547	glutamine cyclotransferase
GRMZM2G011896	4	-	10031710	10037921	3929	831	451	1259	628	609	396	207	396	18.303	16.289	17.001	17.849	30.867	21.988	29.34	31.42	-0.67	0.000139643	0.000923928	hypothetical protein LOC100279261 (LOC100279261), mRNA
GRMZM2G011912	1	-	246484977	246490386	2627	254	189	407	195	326	251	140	212	14.654	15.442	17.197	14.291	14.111	13.781	14.186	14.591	0.152	0.116311	0.214345	hypothetical protein LOC100275624
GRMZM2G011915	6	+	55671246	55674458	1585	47	50	80	35	46	34	22	39	3.427	3.467	4.479	4.357	4.328	6.043	4.621	4.341	-0.276	0.137768	0.243888	phytoene synthase
GRMZM2G011923	1	-	298738048	298741600	2525	535	417	810	400	767	496	324	477	35.87	31.747	41.407	33.454	30.922	31.635	29.373	31.14	0.248	0.0176052	0.0487544	gda-1
GRMZM2G011932	6	+	165343304	165348248	2462	67	49	100	49	85	59	29	69	4.077	3.873	3.801	4.963	3.972	3.812	3.719	3.912	0.172	0.249835	0.382826	hypothetical protein LOC100191525
GRMZM2G011980	3	-	230686289	230690624	2916	284	158	416	206	308	244	99	204	12.473	13.523	10.956	12.389	14.214	10.379	13.062	13.887	-0.015	0.907781	0.941091	Putative uncharacterized protein
GRMZM2G011998	5	-	65122505	65126854	3718	390	206	633	272	446	340	136	331	14.165	14.779	11.804	15.766	15.308	10.613	15.589	14.381	0.059	0.686448	0.785058	NA
GRMZM2G012021	6	+	139976078	139980350	2285	209	173	356	170	250	173	96	146	12.92	12.236	13.557	11.315	13.348	14.503	14.265	14.625	-0.143	0.148315	0.258234	hypothetical protein LOC100191843
GRMZM2G012030	5	-	33289709	33298694	7341	4833	2045	7872	3549	6707	6113	1559	5272	107.887	134.58	68.529	127.177	96.08	53.362	98.186	95.033	0.395	0.120233	0.219799	NA
GRMZM2G012031	7	+	5108191	5127980	5502	4271	2251	6594	3045	4601	3652	1227	3262	98.748	107.273	71.963	104.991	113.287	78.369	109.736	108.79	-0.057	0.727507	0.816796	NA
GRMZM2G012041	9	-	96226989	96233951	4287	315	117	429	186	370	261	57	260	10.192	9.839	4.29	10.74	10.723	5.228	9.163	8.529	0.132	0.619562	0.732521	NA
GRMZM2G012044	5	+	204318262	204322524	2430	302	245	458	230	435	285	152	291	21.139	18.955	20.185	21.207	18.137	19.313	17.258	18.606	0.202	0.0339406	0.0820069	NA
GRMZM2G012046	5	+	160655200	160661550	2920	268	180	412	193	292	209	115	195	11.809	11.568	12.709	11.826	13.394	11.808	12.919	12.993	-0.059	0.532451	0.66005	hypothetical protein LOC100383384
GRMZM2G012052	6	+	151770259	151778529	894	1225	1114	2068	913	1754	1191	739	1069	231.68	215.305	266.742	211.753	199.972	238.693	211.804	200.75	0.162	0.100013	0.191212	ubiquitin-conjugating enzyme protein E2
GRMZM2G012088	2	-	8548241	8553375	2848	261	227	422	157	335	244	130	230	13.89	13.846	14.73	14.301	13.374	15.268	13.567	10.836	0.136	0.203597	0.328394	hypothetical protein LOC100192981
GRMZM2G012102	1	-	16177026	16178797	846	25	42	59	31	62	32	24	32	8.654	6.113	9.154	6.698	4.313	9.51	6.386	7.203	0.226	0.351008	0.489678	NA
GRMZM2G012119	1	+	246546725	246549167	2416	320	369	523	274	378	234	170	218	18.475	15.653	22.706	15.979	19.33	29.256	19.821	22.293	-0.279	0.0725682	0.149007	hypothetical protein LOC100272863
GRMZM2G012123	1	+	193033017	193041920	1434	105	107	180	85	129	108	53	105	10.623	12.172	11.926	12.967	10.686	14.293	11.493	11.652	0.035	0.781992	0.85613	hypothetical protein LOC100194223
GRMZM2G012126	1	+	29354792	29360968	935	52	49	85	40	69	48	21	46	8.714	8.297	7.248	8.712	8.116	10.039	8.324	8.41	-0.003	0.981402	0.988939	hypothetical protein LOC100275676
GRMZM2G012140	9	-	126718179	126723107	1866	135	117	223	110	157	80	57	90	9.935	6.929	9.857	8.541	10.558	12.011	10.942	11.588	-0.312	0.0310893	0.0765598	NA
GRMZM2G012143	4	-	237033697	237037036	1487	149	117	236	125	236	148	89	182	18.741	16.085	19.314	21.675	14.623	15.072	14.532	16.524	0.365	0.00789216	0.0253668	hypothetical protein LOC100384615
GRMZM2G012148	2	-	117918781	117919768	988	235	176	384	206	195	144	92	121	23.306	23.555	30.048	21.688	34.712	34.123	35.587	40.986	-0.54	0.000475844	0.00254866	LOC100285369
GRMZM2G012156	1	+	167514646	167519780	3057	312	237	532	244	438	348	102	319	16.919	18.398	10.767	18.479	14.895	14.851	15.934	15.69	0.14	0.361048	0.500116	NA
GRMZM2G012160	8	-	171412337	171415029	1711	316	323	543	264	1114	785	474	760	76.883	74.148	89.395	78.66	26.953	36.161	29.058	30.33	1.426	1.52e-09	1.03e-07	cystatin2
GRMZM2G012174	3	-	200757082	200761773	2902	60	47	85	37	164	121	59	94	6.673	6.739	6.561	5.736	3.017	3.102	2.682	2.506	1.234	1.9e-07	4.48e-06	NA
GRMZM2G012176	10	+	38474211	38479630	2840	205	203	338	174	380	231	136	202	15.8	13.145	15.453	12.596	10.534	13.692	10.897	12.044	0.325	0.0113559	0.0342749	hypothetical protein LOC100383159
GRMZM2G012178	5	-	209568609	209572480	1770	113	83	202	92	131	84	51	61	8.74	7.67	9.298	6.103	9.317	8.982	10.45	10.217	-0.269	0.0803979	0.161314	hypothetical protein LOC100191403
GRMZM2G012183	7	-	163596473	163597989	1517	2206	1348	3485	1671	1591	1052	677	908	123.846	112.075	144.009	105.996	212.222	170.214	210.348	216.528	-0.701	5.26e-05	0.000413702	hypothetical protein LOC100384734
GRMZM2G012200	5	+	134790767	134797009	1102	295	313	510	289	568	375	198	378	60.864	54.996	57.979	60.744	39.067	54.407	42.375	51.551	0.38	0.00393766	0.0144408	hypothetical protein LOC100304071
GRMZM2G012209	5	+	39870761	39883911	3300	282	285	472	236	447	300	172	308	15.995	14.692	16.819	16.528	12.471	16.543	13.096	14.058	0.238	0.0301647	0.0747506	hypothetical protein LOC100192551
GRMZM2G012213	5	-	204315354	204318116	2653	92	72	123	61	88	85	24	63	3.917	5.178	2.919	4.205	5.061	5.199	4.245	4.52	-0.137	0.422157	0.561006	NA
GRMZM2G012216	1	-	16199940	16210076	1923	116	101	187	90	150	101	48	111	9.211	8.488	8.055	10.222	8.803	10.061	8.904	9.2	0.024	0.837816	0.895215	hypothetical protein LOC100193685
GRMZM2G012220	6	-	139998361	140003620	1363	103	115	174	67	102	81	40	57	8.837	9.604	9.47	7.406	11.028	16.162	11.689	9.663	-0.411	0.0228995	0.0600166	NA
GRMZM2G012224	1	+	290521787	290523917	2040	41	55	76	43	2	2	0	3	0.116	0.158	0	0.26	2.933	5.164	3.411	4.143	-4.655	2.6e-08	9.55e-07	hypothetical protein LOC100277106
GRMZM2G012229	5	-	1060917	1063511	1622	142	102	232	80	151	95	71	111	10.993	9.466	14.125	12.119	12.776	12.046	13.097	9.695	-0.03	0.83711	0.894645	nitrate-induced NOI protein
GRMZM2G012233	3	+	208889370	208890945	1434	92	80	134	56	49	24	14	25	4.035	2.705	3.15	3.087	9.363	10.686	8.556	7.676	-1.402	1.69e-06	2.48e-05	hypothetical protein LOC100279390
GRMZM2G012262	4	+	237029769	237035483	1818	276	242	446	208	335	196	118	220	21.759	17.424	20.945	21.43	22.156	25.498	22.463	22.49	-0.136	0.189412	0.310784	LOC100286229
GRMZM2G012280	1	-	293220250	293223231	1188	131	104	178	81	104	74	38	70	10.337	10.067	10.322	10.434	16.093	16.769	13.719	13.403	-0.492	0.00121834	0.00554925	hypothetical protein LOC100192675
GRMZM2G012284	6	-	63264284	63267933	1623	2036	1756	3419	1534	2613	2038	1238	1828	190.115	202.939	246.143	199.456	183.075	207.252	192.886	185.793	0.166	0.0933449	0.181422	Putative uncharacterized protein
GRMZM2G012306	1	+	106895987	106898869	2296	56	35	74	48	36	42	20	30	1.852	2.956	2.811	2.314	3.559	2.92	2.951	4.11	-0.428	0.0584619	0.126503	peptide transporter PTR2
GRMZM2G012319	1	+	38536341	38548191	4422	1528	1047	2556	1112	1880	1545	695	1407	50.204	56.466	50.717	56.346	50.428	45.354	52.925	49.432	0.151	0.13208	0.236439	hypothetical protein LOC100274171
GRMZM2G012324	7	-	5128016	5130109	1729	8	16	19	4	28	19	8	14	1.912	1.776	1.493	1.434	0.675	1.773	1.006	0.455	0.854	0.0244436	0.0632934	hypothetical protein LOC100276366
GRMZM2G012326	2	+	234205930	234212192	2693	352	274	583	276	420	304	166	297	18.417	18.244	19.891	19.53	19.076	19.49	19.822	20.146	-0.007	0.935582	0.958803	NA
GRMZM2G012328	2	+	42363164	42365278	2038	35	44	51	20	65	44	30	35	3.766	3.489	4.75	3.041	2.506	4.136	2.291	1.929	0.513	0.0414057	0.0960497	NA
GRMZM2G012342	9	+	96225245	96226378	810	16	12	31	10	21	13	12	16	3.061	2.594	4.781	3.498	2.883	2.838	3.504	2.427	0.173	0.512355	0.642895	NA
GRMZM2G012391	4	-	187355087	187358570	2640	72	60	112	61	71	43	10	26	3.176	2.632	1.222	1.744	3.98	4.354	3.884	4.542	-0.764	0.0042353	0.0153014	hypothetical protein LOC100272666
GRMZM2G012393	4	-	233068180	233071343	1802	147	114	260	118	236	146	77	134	15.465	13.094	13.789	13.169	11.905	12.118	13.211	12.872	0.194	0.0876377	0.172532	hypothetical protein LOC100191979
GRMZM2G012397	7	+	5129273	5130176	813	6	14	14	4	22	14	5	10	3.195	2.783	1.985	2.178	1.077	3.299	1.577	0.967	0.718	0.0773549	0.156485	photosystem I reaction center6
GRMZM2G012399	5	-	207993925	207996093	1619	9	14	29	9	19	15	12	13	1.386	1.497	2.392	1.422	0.811	1.656	1.64	1.093	0.28	0.366774	0.505954	hypothetical protein LOC100275473
GRMZM2G012404	2	+	42356883	42358662	1780	62	51	118	54	80	82	43	48	5.307	7.445	7.795	4.775	5.083	5.488	6.07	5.963	0.161	0.374681	0.513851	hypothetical protein LOC100273682
GRMZM2G012405	8	+	150725677	150727690	780	81	82	167	79	190	132	74	127	28.764	27.35	30.614	28.834	15.155	20.138	19.604	19.909	0.668	7.48e-05	0.000554302	NA
GRMZM2G012413	7	+	147379851	147382886	1990	105	89	164	83	32	28	12	27	1.899	2.274	1.946	2.403	7.7	8.567	7.546	8.199	-1.855	8.45e-09	3.96e-07	hypothetical protein LOC100191296
GRMZM2G012416	4	+	204054112	204064316	2165	1775	1519	2963	1328	2472	1961	1118	1791	134.83	146.386	166.636	146.497	119.65	134.398	125.312	120.577	0.291	0.00421705	0.0152499	hypothetical protein LOC100194261
GRMZM2G012434	1	+	106843404	106847289	3014	1612	1056	2647	1196	1448	1149	577	978	56.731	61.611	61.776	57.463	78.054	67.114	80.414	78.003	-0.315	0.00479291	0.0169147	NA
GRMZM2G012453	1	+	193042026	193045807	3782	248	144	433	184	373	284	118	260	11.646	12.136	10.068	12.174	9.57	7.293	10.483	9.564	0.358	0.0161134	0.045422	NA
GRMZM2G012479	6	+	106959600	106964626	2050	141	150	258	110	215	147	73	151	12.385	11.589	11.491	13.044	10.038	14.016	11.524	10.548	0.129	0.285578	0.421882	hypothetical protein LOC100272844
GRMZM2G012498	8	-	112976001	112979413	1562	12	8	16	6	3	1	0	0	0.227	0.103	0	0	1.121	0.981	0.938	0.755	-3.089	0.00015796	0.00102465	hypothetical protein LOC100382211
GRMZM2G012501	1	-	30753587	30762772	5126	1077	752	1665	831	1542	1201	517	1060	35.522	37.866	32.546	36.62	30.663	28.102	29.741	31.867	0.288	0.00760139	0.0245909	hypothetical protein LOC100279780
GRMZM2G012566	1	-	38547957	38550734	2529	34	39	42	22	71	53	27	53	3.315	3.387	3.445	3.711	1.962	2.954	1.521	1.71	0.861	0.000844323	0.00408875	hypothetical protein LOC100275298
GRMZM2G012584	8	-	131678500	131682399	2139	1017	845	1639	787	1234	830	445	803	68.124	62.711	67.133	66.481	69.387	75.672	70.16	72.325	-0.077	0.326685	0.465095	Putative uncharacterized protein
GRMZM2G012600	3	+	133088692	133090967	1533	308	216	496	243	443	320	166	282	34.124	33.736	34.942	32.576	29.321	26.99	29.625	31.159	0.249	0.0143282	0.0413233	NA
GRMZM2G012601	8	-	44551727	44555938	2177	152	127	237	109	173	107	51	92	9.384	7.943	7.56	7.484	10.19	11.175	9.968	9.842	-0.28	0.0266632	0.0677499	SUMO protease
GRMZM2G012628	2	-	8578099	8582568	2254	776	598	1276	608	939	683	418	638	49.194	48.972	59.842	50.125	50.243	50.821	51.834	53.024	0.052	0.56079	0.684368	hypothetical protein LOC100382170
GRMZM2G012631	4	-	198369976	198374059	2668	3735	2521	5971	2887	2508	1791	1015	1648	111.004	108.49	122.762	109.386	204.303	181	204.919	212.708	-0.791	8.56e-07	1.45e-05	HSP protein
GRMZM2G012654	7	+	68977359	68979646	1655	99	107	172	92	123	88	62	76	8.776	8.593	12.089	8.132	8.73	12.384	9.516	10.927	-0.122	0.426751	0.564899	DNA polymerase epsilon subunit 3
GRMZM2G012685	6	+	106978168	106981464	3195	19	27	41	16	16	9	9	5	0.591	0.455	0.909	0.277	0.868	1.619	1.175	0.984	-1.092	0.00461087	0.016409	NA
GRMZM2G012690	5	+	163209220	163228678	1725	326	226	459	233	420	337	186	330	28.751	31.573	34.794	33.878	27.58	25.096	24.364	26.552	0.353	0.00270311	0.010669	hypothetical protein LOC100279866
GRMZM2G012724	6	-	141413048	141415248	2201	37	26	59	30	94	61	31	34	5.043	4.479	4.545	2.736	2.453	2.263	2.454	2.679	0.825	0.00122312	0.00556659	WRKY53 - superfamily of TFs having WRKY and zinc finger domains
GRMZM2G012756	10	-	39344833	39348847	1239	3	4	11	8	7	7	3	7	0.667	0.913	0.781	1	0.353	0.618	0.813	1.269	0.193	0.659279	0.763237	hypothetical protein LOC100280186
GRMZM2G012758	1	+	30750799	30753653	2621	191	111	286	136	166	84	31	95	7.479	5.18	3.817	6.419	10.635	8.112	9.991	10.2	-0.67	0.00240163	0.00967986	LOC100280934
GRMZM2G012761	10	+	58184278	58198684	3483	209	132	388	154	273	224	84	187	9.256	10.394	7.782	9.508	8.757	7.26	10.2	8.691	0.124	0.369673	0.508901	hypothetical protein LOC100280286
GRMZM2G012814	4	+	163778848	163781302	1575	28	39	67	30	38	19	14	28	2.849	1.95	2.868	3.148	2.594	4.743	3.895	3.744	-0.422	0.0863	0.170516	NA
GRMZM2G012841	5	+	183309974	183317753	1696	299	313	485	214	417	315	162	274	29.034	30.017	30.823	28.61	25.729	35.352	26.184	24.803	0.129	0.248149	0.380855	hypothetical protein LOC100193656
GRMZM2G012861	3	+	2763289	2768069	3566	68	63	114	51	80	45	27	39	2.649	2.039	2.443	1.937	2.783	3.384	2.927	2.811	-0.337	0.042202	0.0976487	NA
GRMZM2G012863	9	+	11216956	11221527	2401	329	245	604	277	360	291	143	231	17.705	19.588	19.219	17.038	19.997	19.546	23.034	22.678	-0.178	0.0957383	0.185128	hypothetical protein LOC100279707
GRMZM2G012874	8	-	131688249	131694614	3132	938	857	1477	710	1284	823	467	719	48.41	42.468	48.115	40.653	43.707	52.414	43.18	44.561	0.011	0.902335	0.937694	hypothetical protein LOC100272909
GRMZM2G012891	7	+	137824231	137825672	1442	66	54	107	64	59	32	23	33	4.832	3.586	5.147	4.053	6.68	7.173	6.794	8.724	-0.692	0.00118094	0.00542385	MTD1
GRMZM2G012901	8	+	79188143	79189073	901	92	68	133	65	113	89	41	51	14.81	15.964	14.684	10.024	14.902	14.457	13.516	14.181	0.01	0.948751	0.967523	NA
GRMZM2G012904	5	-	108470236	108471987	1524	54	77	112	54	135	88	52	88	10.46	9.332	11.01	10.226	5.171	9.678	6.729	6.965	0.585	0.0034143	0.0128708	hypothetical protein LOC100272483
GRMZM2G012923	5	-	151445618	151450613	3184	57	20	92	37	149	144	33	129	5.526	7.309	3.344	7.175	2.613	1.203	2.646	2.284	1.453	9.25e-05	0.000659347	NA
GRMZM2G012926	5	-	39880443	39883919	3458	77	76	114	60	147	99	62	98	5.02	4.627	5.786	5.019	3.25	4.21	3.019	3.411	0.609	0.000435636	0.00237226	hypothetical protein LOC100275339 (LOC100275339), mRNA
GRMZM2G012932	1	+	166668466	166671212	2500	440	183	712	318	634	514	139	490	29.946	33.228	17.942	34.709	25.685	14.022	26.077	25.004	0.402	0.101215	0.192892	NA
GRMZM2G012933	5	+	39888672	39890207	1536	4	0	9	3	67	55	19	55	5.151	5.787	3.992	6.341	0.38	0	0.537	0.384	3.923	5.61e-08	1.73e-06	NA
GRMZM2G012942	2	-	85460933	85487713	2583	185	112	321	128	234	180	70	162	10.698	11.262	8.745	11.107	10.452	8.306	11.379	9.741	0.113	0.411275	0.550384	SNARE-interacting protein KEULE
GRMZM2G012958	5	-	39892530	39898421	1863	254	203	380	174	308	219	123	194	19.522	18.998	21.305	18.441	19.897	20.873	18.676	18.359	0.047	0.600162	0.716898	hypothetical protein LOC100194186
GRMZM2G012964	6	+	39077271	39084693	3686	682	440	1041	496	629	528	221	467	20.151	23.15	19.347	22.436	27.002	22.866	25.859	26.451	-0.22	0.0508165	0.113365	hypothetical protein LOC100384506
GRMZM2G012970	9	+	130918297	130920810	2257	88	66	145	59	33	26	21	21	1.727	1.862	3.002	1.648	5.69	5.601	5.882	5.139	-1.493	1.11e-06	1.77e-05	hypothetical protein LOC100277584
GRMZM2G012977	6	-	13996004	13998805	507	53	31	63	24	75	39	21	37	17.468	12.432	13.366	12.924	15.256	11.712	11.378	9.305	0.3	0.156263	0.268408	NA
GRMZM2G012992	6	-	120277169	120281942	2034	55	59	103	49	57	49	32	49	3.309	3.893	5.077	4.266	3.946	5.556	4.637	4.736	-0.186	0.285241	0.421629	hypothetical protein LOC100277522
GRMZM2G012999	6	-	145786005	145787883	1879	100	74	150	79	135	80	46	87	8.484	6.881	7.9	8.199	7.767	7.544	7.309	8.265	0.081	0.519098	0.648365	hypothetical protein LOC100193389
GRMZM2G013002	9	-	116241684	116244580	2228	158	151	224	104	100	77	46	69	5.3	5.585	6.662	5.484	10.349	12.982	9.206	9.176	-0.825	3.57e-05	0.000300145	LOC542496
GRMZM2G013010	3	-	2769039	2770676	1236	9	10	18	5	11	14	1	9	1.051	1.831	0.261	1.289	1.063	1.55	1.333	0.795	0.043	0.915302	0.94566	NA
GRMZM2G013042	5	+	1044358	1047150	1704	6	8	18	3	7	5	2	6	0.485	0.474	0.379	0.624	0.514	0.899	0.967	0.346	-0.49	0.256589	0.390476	alcohol dehydrogenases
GRMZM2G013045	3	-	2591490	2595094	1884	120	114	198	90	246	168	116	143	15.419	14.411	19.868	13.441	9.295	11.591	9.623	9.39	0.687	0.000113906	0.00077939	NA
GRMZM2G013060	8	+	161926660	161930458	1167	12	4	15	10	9	7	3	9	0.911	0.969	0.83	1.366	1.501	0.657	1.177	1.684	-0.244	0.516416	0.646489	NA
GRMZM2G013065	7	-	15074371	15076305	1600	180	111	290	140	206	147	64	153	15.203	14.848	12.908	16.934	16.418	13.289	16.596	17.2	-0.033	0.8007	0.869306	NA
GRMZM2G013079	4	-	122185595	122192142	1874	143	132	240	101	224	168	87	130	14.115	14.488	14.981	12.285	11.136	13.493	11.726	10.594	0.292	0.0165129	0.0463364	hypothetical protein LOC100192632
GRMZM2G013082	5	+	26443691	26446113	2263	294	235	506	234	262	174	115	151	13.671	12.426	16.398	11.816	18.96	19.892	20.473	20.326	-0.529	0.000209567	0.00129151	NA
GRMZM2G013100	8	+	134717595	134726644	3578	402	253	564	290	434	365	127	300	14.323	16.487	11.454	14.848	16.397	13.545	14.433	15.932	-0.022	0.863898	0.913212	NA
GRMZM2G013114	7	-	5133958	5140686	3335	1087	629	1672	791	1232	916	419	862	43.623	44.389	40.542	45.772	47.567	36.128	45.905	46.623	0.025	0.825281	0.886677	hypothetical protein LOC100273929
[truncated: 20,848 more rows]
