# Supplementary material for: The Aux/IAA gene rum1 involved in seminal and lateral root formation controls vascular patterning in maize (Zea mays L.) primary roots
Source: J Exp Bot. 2014 Jun 13;65(17):4919–30. doi: 10.1093/jxb/eru249 (PMC4144770; doi:10.1093/jxb/eru249)
Supplement: Supplementary Data [file supp_eru249_jexbot124693_file003.xls]

## Sheet: MapManExport
Supplemental Table S3. Differentiallly expressed genes (q ≤0.01, FC ≥2) were functionally annotated using the MapMan software. Genes that were assigned to more than one functional class or subgroup are labelled in red. Fold changes (rum1/WT) are given as logarithmic values (log2).
BinCode	BinName	Accesion number	log2 fold changes
1.1.1.1	PS.lightreaction.photosystem II.LHC-II	ac207722.2_fg009	2.388
1.1.1.1	PS.lightreaction.photosystem II.LHC-II	grmzm2g033885	2.319
1.1.1.1	PS.lightreaction.photosystem II.LHC-II	grmzm2g039996	2.18
1.1.1.1	PS.lightreaction.photosystem II.LHC-II	grmzm2g149428	1.088
1.1.1.1	PS.lightreaction.photosystem II.LHC-II	grmzm2g153184	1.983
1.1.1.1	PS.lightreaction.photosystem II.LHC-II	grmzm2g160268	3.013
1.1.1.1	PS.lightreaction.photosystem II.LHC-II	grmzm2g351977	1.896
1.1.1.1	PS.lightreaction.photosystem II.LHC-II	grmzm2g402936	2.605
1.1.1.2	PS.lightreaction.photosystem II.PSII polypeptide subunits	grmzm2g047954	3.156
1.1.1.2	PS.lightreaction.photosystem II.PSII polypeptide subunits	grmzm2g077333	-2.137
1.1.1.2	PS.lightreaction.photosystem II.PSII polypeptide subunits	grmzm2g174984	-1.474
1.1.1.2	PS.lightreaction.photosystem II.PSII polypeptide subunits	grmzm2g436986	-1.949
1.1.1.2	PS.lightreaction.photosystem II.PSII polypeptide subunits	grmzm5g804323	1.354
1.1.2.1	PS.lightreaction.photosystem I.LHC-I	grmzm2g010884	2.243
1.1.2.1	PS.lightreaction.photosystem I.LHC-I	grmzm2g072280	2.42
1.1.2.1	PS.lightreaction.photosystem I.LHC-I	grmzm2g092311	2.743
1.1.2.2	PS.lightreaction.photosystem I.PSI polypeptide subunits	grmzm2g013342	1.22
1.1.2.2	PS.lightreaction.photosystem I.PSI polypeptide subunits	grmzm2g016066	2.728
1.1.2.2	PS.lightreaction.photosystem I.PSI polypeptide subunits	grmzm2g016622	1.835
1.1.2.2	PS.lightreaction.photosystem I.PSI polypeptide subunits	grmzm2g080107	2.48
1.1.2.2	PS.lightreaction.photosystem I.PSI polypeptide subunits	grmzm2g451224	1.263
1.1.5.2	PS.lightreaction.other electron carrier (ox/red).ferredoxin	grmzm2g075775	-1.048
1.1.5.3	PS.lightreaction.other electron carrier (ox/red).ferredoxin reductase	grmzm2g059191	1.863
1.1.5.4	PS.lightreaction.other electron carrier (ox/red).ferredoxin oxireductase	grmzm2g084279	1.039
1.1.40	PS.lightreaction.cyclic electron flow-chlororespiration	grmzm5g896082	1.239
1.2.7	PS.photorespiration.glycerate kinase	grmzm2g018786	1.899
1.3	PS.calvin cycle	grmzm2g301823	1.312
1.3	PS.calvin cycle	grmzm2g480850	-3.687
1.3.2	PS.calvin cycle.rubisco small subunit	grmzm2g098520	1.363
1.3.4	PS.calvin cycle.GAP	grmzm2g337113	4.028
1.3.6	PS.calvin cycle.aldolase	grmzm2g046284	1.817
1.3.10	PS.calvin cycle.Rib5P Isomerase	grmzm5g874903	-1.493
1.5.1	PS.carbon concentrating mechanism.C4	grmzm2g009223	2.021
1.5.1	PS.carbon concentrating mechanism.C4	grmzm2g070605	1.125
1.5.1	PS.carbon concentrating mechanism.C4	grmzm2g110714	-1.127
1.5.1	PS.carbon concentrating mechanism.C4	grmzm2g121878	4.016
2.1.1.3	major CHO metabolism.synthesis.sucrose.FBPase	grmzm5g836250	1.242
2.1.2	major CHO metabolism.synthesis.starch	grmzm2g462261	1.307
2.1.2.1	major CHO metabolism.synthesis.starch.AGPase	grmzm2g027955	1.163
2.1.2.1	major CHO metabolism.synthesis.starch.AGPase	grmzm2g144002	-1.1
2.1.2.1	major CHO metabolism.synthesis.starch.AGPase	grmzm2g391936	-4.397
2.1.2.2	major CHO metabolism.synthesis.starch.starch synthase	grmzm2g126988	1.116
2.1.2.2	major CHO metabolism.synthesis.starch.starch synthase	grmzm2g348551	-1.962
2.1.2.3	major CHO metabolism.synthesis.starch.starch branching	grmzm2g032628	1.291
2.2.1.3.1	major CHO metabolism.degradation.sucrose.invertases.neutral	grmzm2g084940	1.116
2.2.1.3.2	major CHO metabolism.degradation.sucrose.invertases.cell wall	grmzm2g139300	-1.362
2.2.1.4	major CHO metabolism.degradation.sucrose.hexokinase	grmzm2g171373	1.956
2.2.1.4	major CHO metabolism.degradation.sucrose.hexokinase	grmzm5g856653	1.164
2.2.1.5	major CHO metabolism.degradation.sucrose.Susy	grmzm2g011240	1.51
2.2.1.5	major CHO metabolism.degradation.sucrose.Susy	grmzm2g311182	1.782
2.2.1.5	major CHO metabolism.degradation.sucrose.Susy	grmzm2g318780	2.077
2.2.2.1	major CHO metabolism.degradation.starch.starch cleavage	grmzm2g074781	-2.317
2.2.2.1	major CHO metabolism.degradation.starch.starch cleavage	grmzm2g103055	-2.371
2.2.2.1	major CHO metabolism.degradation.starch.starch cleavage	grmzm2g358467	1.006
2.2.2.1	major CHO metabolism.degradation.starch.starch cleavage	grmzm2g450125	-1.514
2.2.2.2	major CHO metabolism.degradation.starch.starch phosphorylase	grmzm2g074158	1.907
3.1.1.2	minor CHO metabolism.raffinose family.galactinol synthases.putative	grmzm2g165919	-2.338
3.1.2.2	minor CHO metabolism.raffinose family.raffinose synthases.putative	grmzm2g037265	-1.116
3.1.2.2	minor CHO metabolism.raffinose family.raffinose synthases.putative	grmzm2g059549	6.839
3.2.2	minor CHO metabolism.trehalose.TPP	grmzm2g080354	-5.223
3.2.3	minor CHO metabolism.trehalose.potential TPS/TPP	grmzm2g304274	-1.41
3.4.1	minor CHO metabolism.myo-inositol.poly-phosphatases	ac207628.4_fg009	1.754
3.4.2	minor CHO metabolism.myo-inositol.InsP-Kinases	grmzm5g863364	-6.431
3.4.3	minor CHO metabolism.myo-inositol.InsP Synthases	grmzm2g004528	-1.26
3.5	minor CHO metabolism.others	grmzm2g051842	-1.118
3.5	minor CHO metabolism.others	grmzm2g059314	1.284
3.5	minor CHO metabolism.others	grmzm2g060952	-1.228
3.5	minor CHO metabolism.others	grmzm2g077214	-1.525
3.5	minor CHO metabolism.others	grmzm2g092621	-3.174
3.5	minor CHO metabolism.others	grmzm2g126062	-1.033
3.5	minor CHO metabolism.others	grmzm2g132875	2.658
3.5	minor CHO metabolism.others	grmzm2g169943	5.086
3.6	minor CHO metabolism.callose	grmzm2g353905	1.079
3.6	minor CHO metabolism.callose	grmzm2g430680	-1.31
3.8.2	minor CHO metabolism.galactose.alpha-galactosidases	grmzm2g053554	1.09
3.8.2	minor CHO metabolism.galactose.alpha-galactosidases	grmzm2g076398	-4.891
3.8.2	minor CHO metabolism.galactose.alpha-galactosidases	grmzm2g146463	1.463
3.8.2	minor CHO metabolism.galactose.alpha-galactosidases	grmzm2g400655	-2.195
3.8.2	minor CHO metabolism.galactose.alpha-galactosidases	grmzm2g402368	-7.743
4.1.2	glycolysis.cytosolic branch.phosphoglucomutase (PGM)	grmzm2g023289	1.432
4.1.3	glycolysis.cytosolic branch.glucose-6-phosphate isomerase	grmzm2g162078	4.047
4.1.5	glycolysis.cytosolic branch.pyrophosphate-fructose-6-P phosphotransferase	grmzm2g314094	-2.966
4.1.12	glycolysis.cytosolic branch.phosphoglycerate mutase	grmzm2g050077	2.426
4.3.1	glycolysis.unclear/dually targeted.UGPase	grmzm2g098370	1.591
4.3.4	glycolysis.unclear/dually targeted.phosphofructokinase (PFK)	grmzm2g031613	-2.684
6.4	gluconeogenese/ glyoxylate cycle.PEPCK	grmzm2g001696	-3.026
6.9	gluconeogenese/ glyoxylate cycle.isocitrate lyase	grmzm2g056369	-4.267
7.2.4	OPP.non-reductive PP.ribose 5-phosphate isomerase	grmzm2g035599	-2.733
7.2.4	OPP.non-reductive PP.ribose 5-phosphate isomerase	grmzm5g874903	-1.493
8.1.3	TCA / org. transformation.TCA.aconitase	grmzm2g364988	3.798
8.1.5	TCA / org. transformation.TCA.2-oxoglutarate dehydrogenase	grmzm5g856076	2.12
8.2.9	TCA / org. transformation.other organic acid transformaitons.cyt MDH	grmzm2g101290	-32.425
8.3	TCA / org. transformation.carbonic anhydrases	grmzm2g087259	1.605
9.1.2	mitochondrial electron transport / ATP synthesis.NADH-DH.localisation not clear	ac195340.3_fg002	-1.254
9.1.2	mitochondrial electron transport / ATP synthesis.NADH-DH.localisation not clear	grmzm2g059556	1.687
9.2.1	mitochondrial electron transport / ATP synthesis.NADH-DH.type II.internal matrix	grmzm2g041418	-1.126
9.2.2	mitochondrial electron transport / ATP synthesis.NADH-DH.type II.external	grmzm2g090487	1.411
9.2.2	mitochondrial electron transport / ATP synthesis.NADH-DH.type II.external	grmzm2g563190	-1.929
9.3	mitochondrial electron transport / ATP synthesis.electron transfer flavoprotein	ac195172.3_fg001	-1.141
9.5	mitochondrial electron transport / ATP synthesis.cytochrome c reductase	grmzm2g158304	1.193
9.7	mitochondrial electron transport / ATP synthesis.cytochrome c oxidase	ac195860.3_fg005	-1.171
10.1.1.20	cell wall.precursor synthesis.NDP sugar pyrophosphorylase.multiple NDP-Sugars	grmzm2g116586	1.209
10.1.2	cell wall.precursor synthesis.UGE	grmzm2g038598	-1.082
10.1.6	cell wall.precursor synthesis.GAE	grmzm2g042179	-1.101
10.1.6	cell wall.precursor synthesis.GAE	grmzm2g429118	2.07
10.1.6	cell wall.precursor synthesis.GAE	grmzm2g455306	2.049
10.1.7	cell wall.precursor synthesis.GMD	grmzm2g115124	-3.477
10.1.12.4	cell wall.precursor synthesis.KDO pathway.CMP-KDO Synthetase	grmzm2g119256	1.134
10.2	cell wall.cellulose synthesis	grmzm2g020742	1.461
10.2	cell wall.cellulose synthesis	grmzm2g099101	-2.079
10.2	cell wall.cellulose synthesis	grmzm2g105631	-1.431
10.2	cell wall.cellulose synthesis	grmzm2g135286	-3.065
10.2	cell wall.cellulose synthesis	grmzm2g142685	-2.125
10.2.1	cell wall.cellulose synthesis.cellulose synthase	grmzm2g015886	-2.617
10.2.1	cell wall.cellulose synthesis.cellulose synthase	grmzm2g111642	-1.667
10.2.1	cell wall.cellulose synthesis.cellulose synthase	grmzm2g177631	1.016
10.2.1	cell wall.cellulose synthesis.cellulose synthase	grmzm2g339645	1.363
10.2.1	cell wall.cellulose synthesis.cellulose synthase	grmzm2g436299	2.043
10.3	cell wall.hemicellulose synthesis	grmzm2g387087	29.3
10.3	cell wall.hemicellulose synthesis	grmzm2g404762	1.419
10.5.1.1	cell wall.cell wall proteins.AGPs.AGP	grmzm2g035933	-1.233
10.5.3	cell wall.cell wall proteins.LRR	grmzm2g151738	-1.06
10.5.4	cell wall.cell wall proteins.HRGP	grmzm2g365134	-1.049
10.6.1	cell wall.degradation.cellulases and beta -1,4-glucanases	grmzm2g009025	-4.354
10.6.1	cell wall.degradation.cellulases and beta -1,4-glucanases	grmzm2g076049	-5.092
10.6.1	cell wall.degradation.cellulases and beta -1,4-glucanases	grmzm2g141911	-3.115
10.6.1	cell wall.degradation.cellulases and beta -1,4-glucanases	grmzm2g143747	-4.672
10.6.1	cell wall.degradation.cellulases and beta -1,4-glucanases	grmzm2g331566	-3.993
10.6.1	cell wall.degradation.cellulases and beta -1,4-glucanases	grmzm2g343144	1.287
10.6.1	cell wall.degradation.cellulases and beta -1,4-glucanases	grmzm2g453565	-3.925
10.6.1	cell wall.degradation.cellulases and beta -1,4-glucanases	grmzm2g455642	-4.503
10.6.2	cell wall.degradation.mannan-xylose-arabinose-fucose	grmzm2g055101	-3.742
10.6.2	cell wall.degradation.mannan-xylose-arabinose-fucose	grmzm2g343828	-2.053
10.6.2	cell wall.degradation.mannan-xylose-arabinose-fucose	grmzm2g471065	-1.438
10.6.3	cell wall.degradation.pectate lyases and polygalacturonases	ac210013.4_fg017	-3.47
10.6.3	cell wall.degradation.pectate lyases and polygalacturonases	grmzm2g005562	1.86
10.6.3	cell wall.degradation.pectate lyases and polygalacturonases	grmzm2g037431	-1.999
10.6.3	cell wall.degradation.pectate lyases and polygalacturonases	grmzm2g108422	1.059
10.6.3	cell wall.degradation.pectate lyases and polygalacturonases	grmzm2g111609	-3.925
10.6.3	cell wall.degradation.pectate lyases and polygalacturonases	grmzm2g113229	1.479
10.6.3	cell wall.degradation.pectate lyases and polygalacturonases	grmzm2g119494	-1.66
10.6.3	cell wall.degradation.pectate lyases and polygalacturonases	grmzm2g131912	-2.281
10.6.3	cell wall.degradation.pectate lyases and polygalacturonases	grmzm2g174598	-1.259
10.6.3	cell wall.degradation.pectate lyases and polygalacturonases	grmzm2g333980	1.462
10.6.3	cell wall.degradation.pectate lyases and polygalacturonases	grmzm2g412207	-2.05
10.6.3	cell wall.degradation.pectate lyases and polygalacturonases	grmzm2g435380	-3.286
10.7	cell wall.modification	ac210669.3_fg001	-1.935
10.7	cell wall.modification	ac234190.1_fg001	-1.07
10.7	cell wall.modification	grmzm2g026147	-1.189
10.7	cell wall.modification	grmzm2g059785	-3.213
10.7	cell wall.modification	grmzm2g066862	1.567
10.7	cell wall.modification	grmzm2g073260	1.702
10.7	cell wall.modification	grmzm2g082520	-1.325
10.7	cell wall.modification	grmzm2g091118	1.373
10.7	cell wall.modification	grmzm2g091191	-5.214
10.7	cell wall.modification	grmzm2g095204	-4.908
10.7	cell wall.modification	grmzm2g097229	1.514
10.7	cell wall.modification	grmzm2g104651	-2.864
10.7	cell wall.modification	grmzm2g105844	-3.488
10.7	cell wall.modification	grmzm2g112619	1.568
10.7	cell wall.modification	grmzm2g114322	-1.687
10.7	cell wall.modification	grmzm2g143473	1.662
10.7	cell wall.modification	grmzm2g169967	-2.798
10.7	cell wall.modification	grmzm2g176595	-1.944
10.7	cell wall.modification	grmzm2g180870	-6.362
10.7	cell wall.modification	grmzm2g319798	-3.351
10.7	cell wall.modification	grmzm2g342246	-1.724
10.7	cell wall.modification	grmzm2g368886	-1.167
10.7	cell wall.modification	grmzm2g374248	-3.142
10.7	cell wall.modification	grmzm2g388684	1.363
10.7	cell wall.modification	grmzm2g445169	-2.721
10.7	cell wall.modification	grmzm2g450546	-2.507
10.7	cell wall.modification	grmzm5g886185	1.745
10.8.1	cell wall.pectin*esterases.PME	grmzm2g162333	-2.369
10.8.1	cell wall.pectin*esterases.PME	grmzm2g167637	-1.058
10.8.1	cell wall.pectin*esterases.PME	grmzm2g175499	1.131
10.8.2	cell wall.pectin*esterases.acetyl esterase	ac204604.3_fg008	-1.107
10.8.2	cell wall.pectin*esterases.acetyl esterase	grmzm2g156365	1.061
11.1.5	lipid metabolism.FA synthesis and FA elongation.beta hydroxyacyl ACP dehydratase	grmzm2g055667	-1.883
11.1.10	lipid metabolism.FA synthesis and FA elongation.beta ketoacyl CoA synthase	grmzm2g003138	-3.502
11.1.12	lipid metabolism.FA synthesis and FA elongation.ACP protein	grmzm2g002921	-6.076
11.1.13	lipid metabolism.FA synthesis and FA elongation.acyl-CoA binding protein	grmzm2g070553	-1.457
11.1.13	lipid metabolism.FA synthesis and FA elongation.acyl-CoA binding protein	grmzm2g114672	-1.111
11.1.13	lipid metabolism.FA synthesis and FA elongation.acyl-CoA binding protein	grmzm2g344634	-1.009
11.1.15	lipid metabolism.FA synthesis and FA elongation.ACP desaturase	grmzm2g119305	-1.264
11.1.15	lipid metabolism.FA synthesis and FA elongation.ACP desaturase	grmzm2g316362	-1.307
11.3	lipid metabolism.Phospholipid synthesis	grmzm2g083195	-1.026
11.3	lipid metabolism.Phospholipid synthesis	grmzm2g154016	-17.779
11.3	lipid metabolism.Phospholipid synthesis	grmzm2g477340	1.844
11.3.6	lipid metabolism.Phospholipid synthesis.choline-phosphate cytidylyltransferase	grmzm2g059445	2.389
11.3.10	lipid metabolism.Phospholipid synthesis.(S)-coclaurine-N-methyltransferase	grmzm2g005886	1.193
11.3.10	lipid metabolism.Phospholipid synthesis.(S)-coclaurine-N-methyltransferase	grmzm2g351672	-18.508
11.6	lipid metabolism.lipid transfer proteins etc	grmzm2g083725	-1.605
11.6	lipid metabolism.lipid transfer proteins etc	grmzm2g323844	-1.095
11.8	lipid metabolism.''exotics'' (steroids, squalene etc)	grmzm2g165133	1.766
11.8.1	lipid metabolism.''exotics'' (steroids, squalene etc).sphingolipids	grmzm2g115612	-1.109
11.8.10	lipid metabolism.'exotics' (steroids, squalene etc).phosphatidylcholinesterol O-acyltransferase	grmzm2g007157	-3.705
11.8.10	lipid metabolism.'exotics' (steroids, squalene etc).phosphatidylcholinesterol O-acyltransferase	grmzm2g061885	-1.831
11.9.2	lipid metabolism.lipid degradation.lipases	grmzm5g882821	1.875
11.9.2.1	lipid metabolism.lipid degradation.lipases.triacylglycerol lipase	grmzm2g047533	-2.085
11.9.2.1	lipid metabolism.lipid degradation.lipases.triacylglycerol lipase	grmzm2g153672	1.062
11.9.2.1	lipid metabolism.lipid degradation.lipases.triacylglycerol lipase	grmzm2g322892	1.333
11.9.2.1	lipid metabolism.lipid degradation.lipases.triacylglycerol lipase	grmzm2g331720	2.434
11.9.3.2	lipid metabolism.lipid degradation.lysophospholipases.carboxylesterase	grmzm2g003167	1.772
11.9.3.3	lipid metabolism.lipid degradation.lysophospholipases.glycerophosphodiester phosphodiesterase	grmzm2g021482	1.788
11.9.3.3	lipid metabolism.lipid degradation.lysophospholipases.glycerophosphodiester phosphodiesterase	grmzm2g038934	1.692
11.9.3.3	lipid metabolism.lipid degradation.lysophospholipases.glycerophosphodiester phosphodiesterase	grmzm2g060194	-1.151
11.9.3.3	lipid metabolism.lipid degradation.lysophospholipases.glycerophosphodiester phosphodiesterase	grmzm5g829946	-1.112
11.9.3.4	lipid metabolism.lipid degradation.lysophospholipases.phospholipase A2	grmzm2g105362	-1.418
11.9.3.5	lipid metabolism.lipid degradation.lysophospholipases.phosphoinositide phospholipase C	grmzm2g422670	-1.044
11.9.4.2	lipid metabolism.lipid degradation.beta-oxidation.acyl CoA DH	grmzm2g419782	-1.069
11.9.4.5	lipid metabolism.lipid degradation.beta-oxidation.acyl-CoA thioesterase	grmzm2g077811	1.805
11.9.4.9	lipid metabolism.lipid degradation.beta-oxidation.multifunctional	grmzm2g177404	1.223
11.9.4.13	lipid metabolism.lipid degradation.beta-oxidation.acyl CoA reductase	grmzm2g319345	-7.103
12.1.1	N-metabolism.nitrate metabolism.NR	grmzm2g154146	-6.309
12.2.2	N-metabolism.ammonia metabolism.glutamine synthase	grmzm2g024104	1.125
12.4	N-metabolism.misc	grmzm2g115805	1.108
12.4	N-metabolism.misc	grmzm5g881369	1.697
13.1.1.1.1	amino acid metabolism.synthesis.central amino acid metabolism.GABA.Glutamate decarboxylase	grmzm2g355906	-2.548
13.1.2.3.31	amino acid metabolism.synthesis.glutamate family.arginine.aspartate racemase	grmzm2g084727	1.398
13.1.3.4	amino acid metabolism.synthesis.aspartate family.methionine	grmzm2g054123	1.04
13.1.3.6.1.1	amino acid metabolism.synthesis.aspartate family.misc.homoserine.aspartate kinase	grmzm5g823318	7.801
13.1.4.5.1	amino acid metabolism.synthesis.branched chain group.isoleucine specific.threonine ammonia-lyase	grmzm2g155323	1.088
13.1.5.3	amino acid metabolism.synthesis.serine-glycine-cysteine group.cysteine	ac203989.4_fg001	-1.153
13.1.5.3.1	amino acid metabolism.synthesis.serine-glycine-cysteine group.cysteine.OASTL	grmzm2g036708	1.409
13.1.6.1.7	amino acid metabolism.synthesis.aromatic aa.chorismate.chorismate synthase	grmzm2g036861	1.519
13.1.6.2.1	amino acid metabolism.synthesis.aromatic aa.phenylalanine and tyrosine.chorismate mutase	grmzm2g116087	3.456
13.1.6.3	amino acid metabolism.synthesis.aromatic aa.phenylalanine	grmzm2g010468	4.669
13.1.6.3.1	amino acid metabolism.synthesis.aromatic aa.phenylalanine.arogenate dehydratase / prephenate dehydratase	grmzm2g437912	1.245
13.1.6.5	amino acid metabolism.synthesis.aromatic aa.tryptophan	grmzm2g131176	-1.308
13.1.6.5.1	amino acid metabolism.synthesis.aromatic aa.tryptophan.anthranilate synthase	grmzm2g161337	1.16
13.1.6.5.1	amino acid metabolism.synthesis.aromatic aa.tryptophan.anthranilate synthase	grmzm2g171383	1.132
13.1.6.5.5	amino acid metabolism.synthesis.aromatic aa.tryptophan.tryptophan synthase	grmzm2g046191	8.412
13.1.6.5.5	amino acid metabolism.synthesis.aromatic aa.tryptophan.tryptophan synthase	grmzm2g085381	1.1
13.1.6.5.5	amino acid metabolism.synthesis.aromatic aa.tryptophan.tryptophan synthase	grmzm2g169593	-1.073
13.2.2.2	amino acid metabolism.degradation.glutamate family.proline	grmzm2g117956	1.329
13.2.3.1.1	amino acid metabolism.degradation.aspartate family.asparagine.L-asparaginase	grmzm2g082032	-3.671
13.2.3.2	amino acid metabolism.degradation.aspartate family.threonine	grmzm2g155323	1.088
13.2.3.5	amino acid metabolism.degradation.aspartate family.lysine	grmzm2g008726	2.071
13.2.3.5	amino acid metabolism.degradation.aspartate family.lysine	grmzm2g471931	-3.246
13.2.5.2	amino acid metabolism.degradation.serine-glycine-cysteine group.glycine	grmzm2g147256	-1.275
13.2.6.2	amino acid metabolism.degradation.aromatic aa.tyrosine	grmzm2g096958	-1.66
13.2.6.2	amino acid metabolism.degradation.aromatic aa.tyrosine	grmzm2g174145	1.255
13.2.6.3	amino acid metabolism.degradation.aromatic aa.tryptophan	grmzm2g181227	2.613
13.99	amino acid metabolism.misc	grmzm2g092432	-2.069
15.2	metal handling.binding, chelation and storage	ac233955.1_fg003	-21.195
15.2	metal handling.binding, chelation and storage	grmzm2g008202	-1.277
15.2	metal handling.binding, chelation and storage	grmzm2g030036	-6.281
15.2	metal handling.binding, chelation and storage	grmzm2g034956	-6.26
15.2	metal handling.binding, chelation and storage	grmzm2g036629	-1.209
15.2	metal handling.binding, chelation and storage	grmzm2g050108	4.057
15.2	metal handling.binding, chelation and storage	grmzm2g052869	1.308
15.2	metal handling.binding, chelation and storage	grmzm2g055999	-1.148
15.2	metal handling.binding, chelation and storage	grmzm2g059836	1.428
15.2	metal handling.binding, chelation and storage	grmzm2g089873	-1.634
15.2	metal handling.binding, chelation and storage	grmzm2g092581	-1.792
15.2	metal handling.binding, chelation and storage	grmzm2g099340	-2.233
15.2	metal handling.binding, chelation and storage	grmzm2g111872	-1.713
15.2	metal handling.binding, chelation and storage	grmzm2g113332	-1.428
15.2	metal handling.binding, chelation and storage	grmzm2g123486	-2.125
15.2	metal handling.binding, chelation and storage	grmzm2g124785	-5.672
15.2	metal handling.binding, chelation and storage	grmzm2g161154	-1.866
15.2	metal handling.binding, chelation and storage	grmzm2g312481	-4.7
15.2	metal handling.binding, chelation and storage	grmzm2g385200	-5.769
15.2	metal handling.binding, chelation and storage	grmzm2g704488	-7.055
15.2	metal handling.binding, chelation and storage	grmzm5g849889	-1.291
15.3	metal handling.regulation	grmzm2g107306	-1.97
16.1	secondary metabolism.isoprenoids	ac208892.3_fg005	-5.285
16.1.1	secondary metabolism.isoprenoids.non-mevalonate pathway	grmzm2g105644	1.07
16.1.1.1	secondary metabolism.isoprenoids.non-mevalonate pathway.DXS	grmzm2g493395	1.065
16.1.1.3	secondary metabolism.isoprenoids.non-mevalonate pathway.CMS	grmzm2g172032	1.036
16.1.1.10	secondary metabolism.isoprenoids.non-mevalonate pathway.geranylgeranyl pyrophosphate synthase	grmzm2g102550	2.011
16.1.2.8	secondary metabolism.isoprenoids.mevalonate pathway.geranyl diphosphate synthase	grmzm2g483889	3.312
16.1.2.9	secondary metabolism.isoprenoids.mevalonate pathway.farnesyl pyrophosphate synthetase	grmzm2g168681	1.14
16.1.3.2	secondary metabolism.isoprenoids.tocopherol biosynthesis.homogentisate phytyltransferase	grmzm2g410644	-3.947
16.1.4	secondary metabolism.isoprenoids.carotenoids	grmzm2g144273	1.823
16.1.4.21	secondary metabolism.isoprenoids.carotenoids.violaxanthin de-epoxidase	grmzm2g027219	1.329
16.1.5	secondary metabolism.isoprenoids.terpenoids	ac214360.3_fg001	1.418
16.1.5	secondary metabolism.isoprenoids.terpenoids	ac217050.4_fg007	1.133
16.1.5	secondary metabolism.isoprenoids.terpenoids	grmzm2g010356	1.104
16.1.5	secondary metabolism.isoprenoids.terpenoids	grmzm2g030583	1.173
16.1.5	secondary metabolism.isoprenoids.terpenoids	grmzm2g038340	1.148
16.1.5	secondary metabolism.isoprenoids.terpenoids	grmzm2g049538	6.114
16.1.5	secondary metabolism.isoprenoids.terpenoids	grmzm2g081151	4.005
16.1.5	secondary metabolism.isoprenoids.terpenoids	grmzm2g108609	1.619
16.1.5	secondary metabolism.isoprenoids.terpenoids	grmzm2g156398	4.398
16.1.5	secondary metabolism.isoprenoids.terpenoids	grmzm2g156748	-4.92
16.1.5	secondary metabolism.isoprenoids.terpenoids	grmzm2g305148	-1.943
16.2	secondary metabolism.phenylpropanoids	grmzm2g013530	-4.779
16.2	secondary metabolism.phenylpropanoids	grmzm2g017557	-3.601
16.2	secondary metabolism.phenylpropanoids	grmzm2g093092	1.762
16.2	secondary metabolism.phenylpropanoids	grmzm2g097297	2.558
16.2	secondary metabolism.phenylpropanoids	grmzm2g147503	3.303
16.2	secondary metabolism.phenylpropanoids	grmzm2g408458	1.216
16.2	secondary metabolism.phenylpropanoids	grmzm2g409724	-1.029
16.2.1.3	secondary metabolism.phenylpropanoids.lignin biosynthesis.4CL	grmzm2g012233	-1.402
16.2.1.3	secondary metabolism.phenylpropanoids.lignin biosynthesis.4CL	grmzm2g165844	2.596
16.2.1.6	secondary metabolism.phenylpropanoids.lignin biosynthesis.CCoAOMT	grmzm2g004138	-1.831
16.2.1.6	secondary metabolism.phenylpropanoids.lignin biosynthesis.CCoAOMT	grmzm2g156578	-1.161
16.2.1.7	secondary metabolism.phenylpropanoids.lignin biosynthesis.CCR1	grmzm2g017285	1.484
16.2.1.7	secondary metabolism.phenylpropanoids.lignin biosynthesis.CCR1	grmzm2g068917	-1.756
16.2.1.8	secondary metabolism.phenylpropanoids.lignin biosynthesis.F5H	grmzm2g100158	4.76
16.2.1.10	secondary metabolism.phenylpropanoids.lignin biosynthesis.CAD	grmzm2g443445	2.424
16.4.1	secondary metabolism.N misc.alkaloid-like	grmzm5g808847	-5.12
16.5.99.1	secondary metabolism.sulfur-containing.misc.alliinase	grmzm2g054115	1.66
16.5.99.1	secondary metabolism.sulfur-containing.misc.alliinase	grmzm2g181135	1.049
16.7	secondary metabolism.wax	grmzm2g066578	4.262
16.8.1	secondary metabolism.flavonoids.anthocyanins	grmzm2g058340	-34.095
16.8.1.21	secondary metabolism.flavonoids.anthocyanins.anthocyanin 5-aromatic acyltransferase	grmzm2g382785	1.085
16.8.2	secondary metabolism.flavonoids.chalcones	grmzm2g175812	3.283
16.8.2	secondary metabolism.flavonoids.chalcones	grmzm2g315230	-1.593
16.8.2	secondary metabolism.flavonoids.chalcones	grmzm2g422750	1.423
16.8.2	secondary metabolism.flavonoids.chalcones	grmzm2g477683	-1.556
16.8.3	secondary metabolism.flavonoids.dihydroflavonols	grmzm2g016836	1.25
16.8.3	secondary metabolism.flavonoids.dihydroflavonols	grmzm2g026930	1.441
16.8.3	secondary metabolism.flavonoids.dihydroflavonols	grmzm2g062396	1.204
16.8.3	secondary metabolism.flavonoids.dihydroflavonols	grmzm2g068917	-1.756
16.8.3	secondary metabolism.flavonoids.dihydroflavonols	grmzm2g099420	1.172
16.8.3	secondary metabolism.flavonoids.dihydroflavonols	grmzm2g099467	1.196
16.8.3	secondary metabolism.flavonoids.dihydroflavonols	grmzm2g107076	1.393
16.8.3	secondary metabolism.flavonoids.dihydroflavonols	grmzm2g108570	1.3
16.8.3	secondary metabolism.flavonoids.dihydroflavonols	grmzm2g110881	-1.609
16.8.3	secondary metabolism.flavonoids.dihydroflavonols	grmzm2g110952	-2.12
16.8.3	secondary metabolism.flavonoids.dihydroflavonols	grmzm2g475380	1.053
16.8.3.1	secondary metabolism.flavonoids.dihydroflavonols.dihydroflavonol 4-reductase	grmzm2g004683	-1.36
16.10	secondary metabolism.simple phenols	grmzm2g169033	2.709
16.10	secondary metabolism.simple phenols	grmzm2g367668	1.227
16.10	secondary metabolism.simple phenols	grmzm5g800488	-1.441
17.1.1	hormone metabolism.abscisic acid.synthesis-degradation	grmzm2g019799	2.503
17.1.1	hormone metabolism.abscisic acid.synthesis-degradation	grmzm2g037875	3.006
17.1.1	hormone metabolism.abscisic acid.synthesis-degradation	grmzm2g124175	1.003
17.1.1	hormone metabolism.abscisic acid.synthesis-degradation	grmzm2g141535	2.529
17.1.1	hormone metabolism.abscisic acid.synthesis-degradation	grmzm5g899851	1.054
17.1.1.1.1	hormone metabolism.abscisic acid.synthesis-degradation.synthesis.zeaxanthin epoxidase	grmzm2g127139	-1.191
17.1.1.1.10	hormone metabolism.abscisic acid.synthesis-degradation.synthesis.9-cis-epoxycarotenoid dioxygenase	ac197699.3_fg002	1.163
17.1.1.1.10	hormone metabolism.abscisic acid.synthesis-degradation.synthesis.9-cis-epoxycarotenoid dioxygenase	grmzm2g110192	-2.752
17.1.2	hormone metabolism.abscisic acid.signal transduction	grmzm2g406715	5.769
17.1.2	hormone metabolism.abscisic acid.signal transduction	grmzm5g883126	3.116
17.1.3	hormone metabolism.abscisic acid.induced-regulated-responsive-activated	grmzm2g013555	-1.845
17.1.3	hormone metabolism.abscisic acid.induced-regulated-responsive-activated	grmzm5g862101	-1.083
17.2.1	hormone metabolism.auxin.synthesis-degradation	grmzm5g831795	2.794
17.2.2	hormone metabolism.auxin.signal transduction	grmzm2g040911	-3.171
17.2.2	hormone metabolism.auxin.signal transduction	grmzm2g078508	-1.607
17.2.2	hormone metabolism.auxin.signal transduction	grmzm2g171702	-1.302
17.2.3	hormone metabolism.auxin.induced-regulated-responsive-activated	ac211474.3_fg006	5.233
17.2.3	hormone metabolism.auxin.induced-regulated-responsive-activated	ac233898.1_fg004	1.199
17.2.3	hormone metabolism.auxin.induced-regulated-responsive-activated	grmzm2g011463	4.751
17.2.3	hormone metabolism.auxin.induced-regulated-responsive-activated	grmzm2g031917	5.633
17.2.3	hormone metabolism.auxin.induced-regulated-responsive-activated	grmzm2g053338	-1.602
17.2.3	hormone metabolism.auxin.induced-regulated-responsive-activated	grmzm2g068701	-2.887
17.2.3	hormone metabolism.auxin.induced-regulated-responsive-activated	grmzm2g126002	1.118
17.2.3	hormone metabolism.auxin.induced-regulated-responsive-activated	grmzm2g133023	1.239
17.2.3	hormone metabolism.auxin.induced-regulated-responsive-activated	grmzm2g156392	-17.788
17.2.3	hormone metabolism.auxin.induced-regulated-responsive-activated	grmzm2g330012	-1.869
17.2.3	hormone metabolism.auxin.induced-regulated-responsive-activated	grmzm2g391596	-1.381
17.2.3	hormone metabolism.auxin.induced-regulated-responsive-activated	grmzm2g410567	-1.41
17.2.3	hormone metabolism.auxin.induced-regulated-responsive-activated	grmzm2g419739	33.968
17.2.3	hormone metabolism.auxin.induced-regulated-responsive-activated	grmzm2g460861	-1.665
17.3.1.2.1	hormone metabolism.brassinosteroid.synthesis-degradation.sterols.SMT1	ac210013.4_fg003	1.678
17.3.1.2.1	hormone metabolism.brassinosteroid.synthesis-degradation.sterols.SMT1	grmzm5g836683	1.509
17.3.3	hormone metabolism.brassinosteroid.induced-regulated-responsive-activated	grmzm2g367650	1.229
17.5.1	hormone metabolism.ethylene.synthesis-degradation	grmzm2g046669	7.192
17.5.1	hormone metabolism.ethylene.synthesis-degradation	grmzm2g066358	4.888
17.5.1.1	hormone metabolism.ethylene.synthesis-degradation.1-aminocyclopropane-1-carboxylate synthase	grmzm2g163015	1.609
17.5.1.1	hormone metabolism.ethylene.synthesis-degradation.1-aminocyclopropane-1-carboxylate synthase	grmzm2g164405	1.19
17.5.1.2	hormone metabolism.ethylene.synthesis-degradation.1-aminocyclopropane-1-carboxylate oxidase	grmzm2g013448	-1.075
17.5.2	hormone metabolism.ethylene.signal transduction	grmzm2g020054	-1.26
17.5.2	hormone metabolism.ethylene.signal transduction	grmzm2g026050	6.789
17.5.2	hormone metabolism.ethylene.signal transduction	grmzm2g123119	2.095
17.5.2	hormone metabolism.ethylene.signal transduction	grmzm2g174449	-3.115
17.5.2	hormone metabolism.ethylene.signal transduction	grmzm2g438202	-1.354
17.5.3	hormone metabolism.ethylene.induced-regulated-responsive-activated	grmzm2g089596	-1.039
17.6.1.1	hormone metabolism.gibberelin.synthesis-degradation.copalyl diphosphate synthase	ac218998.2_fg011	-5.585
17.6.1.1	hormone metabolism.gibberelin.synthesis-degradation.copalyl diphosphate synthase	grmzm2g044481	2.083
17.6.1.1	hormone metabolism.gibberelin.synthesis-degradation.copalyl diphosphate synthase	grmzm2g445854	-25.821
17.6.1.2	hormone metabolism.gibberelin.synthesis-degradation.ent-kaurene synthase	grmzm2g049538	6.114
17.6.1.4	hormone metabolism.gibberelin.synthesis-degradation.ent-kaurenoic acid hydroxylase/oxygenase	grmzm2g093195	-1.24
17.6.1.11	hormone metabolism.gibberelin.synthesis-degradation.GA20 oxidase	grmzm2g060940	-2.696
17.6.1.13	hormone metabolism.gibberelin.synthesis-degradation.GA2 oxidase	ac215639.3_fg002	1.206
17.6.1.13	hormone metabolism.gibberelin.synthesis-degradation.GA2 oxidase	grmzm2g031724	-1.141
17.6.3	hormone metabolism.gibberelin.induced-regulated-responsive-activated	grmzm2g062527	-2.045
17.6.3	hormone metabolism.gibberelin.induced-regulated-responsive-activated	grmzm2g150688	-4.439
17.7.1.2	hormone metabolism.jasmonate.synthesis-degradation.lipoxygenase	grmzm2g015419	1.015
17.7.1.3	hormone metabolism.jasmonate.synthesis-degradation.allene oxidase synthase	grmzm2g072653	-2.129
17.7.1.5	hormone metabolism.jasmonate.synthesis-degradation.12-Oxo-PDA-reductase	grmzm2g148281	-1.497
17.8.1	hormone metabolism.salicylic acid.synthesis-degradation	grmzm2g039993	1.487
17.8.1	hormone metabolism.salicylic acid.synthesis-degradation	grmzm2g126772	1.134
17.8.1	hormone metabolism.salicylic acid.synthesis-degradation	grmzm2g303419	-1.429
18.1	Co-factor and vitamine metabolism.molybdenum cofactor	grmzm2g037875	3.006
18.2	Co-factor and vitamine metabolism.thiamine	grmzm2g018375	3.067
18.2	Co-factor and vitamine metabolism.thiamine	grmzm2g027663	5.328
18.3.1	Co-factor and vitamine metabolism.riboflavin.GTP cyclohydrolase II	grmzm2g156803	3.215
18.3.1	Co-factor and vitamine metabolism.riboflavin.GTP cyclohydrolase II	grmzm2g336908	1.734
18.13	Co-factor and vitamine metabolism.isochorismatase	grmzm2g049021	1.216
19.3	tetrapyrrole synthesis.GSA	grmzm2g346693	-1.017
19.3	tetrapyrrole synthesis.GSA	grmzm5g817886	1.115
19.10	tetrapyrrole synthesis.magnesium chelatase	grmzm2g323024	2.104
19.12	tetrapyrrole synthesis.magnesium-protoporphyrin IX monomethyl ester (oxidative) cyclase	grmzm2g081462	1.984
19.14	tetrapyrrole synthesis.protochlorophyllide reductase	grmzm2g073351	3.024
19.21	tetrapyrrole synthesis.heme oxygenase	grmzm2g101004	-1.579
19.30	tetrapyrrole synthesis.uroporphyrin-III C-methyltransferase	grmzm2g105604	-1.376
20.1	stress.biotic	ac211357.4_fg002	2.016
20.1	stress.biotic	grmzm2g002656	1.054
20.1	stress.biotic	grmzm2g005633	-2.842
20.1	stress.biotic	grmzm2g010745	1.426
20.1	stress.biotic	grmzm2g012933	3.923
20.1	stress.biotic	grmzm2g016477	-3.713
20.1	stress.biotic	grmzm2g032602	1.53
20.1	stress.biotic	grmzm2g033538	-21.324
20.1	stress.biotic	grmzm2g039639	2.451
20.1	stress.biotic	grmzm2g044104	-1.66
20.1	stress.biotic	grmzm2g049057	-1.06
20.1	stress.biotic	grmzm2g050450	1.824
20.1	stress.biotic	grmzm2g051943	1.295
20.1	stress.biotic	grmzm2g065692	-1.314
20.1	stress.biotic	grmzm2g080547	-20.044
20.1	stress.biotic	grmzm2g091672	1.022
20.1	stress.biotic	grmzm2g099454	1.785
20.1	stress.biotic	grmzm2g102912	8.816
20.1	stress.biotic	grmzm2g112538	-1.016
20.1	stress.biotic	grmzm2g114276	-1.72
20.1	stress.biotic	grmzm2g117942	2.9
20.1	stress.biotic	grmzm2g117989	1.438
20.1	stress.biotic	grmzm2g129493	-4.587
20.1	stress.biotic	grmzm2g133781	1.737
20.1	stress.biotic	grmzm2g141353	-1.442
20.1	stress.biotic	grmzm2g145518	1.195
20.1	stress.biotic	grmzm2g148536	-2.462
20.1	stress.biotic	grmzm2g162098	-2.529
20.1	stress.biotic	grmzm2g168447	-2.666
20.1	stress.biotic	grmzm2g328171	34.693
20.1	stress.biotic	grmzm2g340534	-1.411
20.1	stress.biotic	grmzm2g354013	2.813
20.1	stress.biotic	grmzm2g364977	-1.408
20.1	stress.biotic	grmzm2g379770	-30.56
20.1	stress.biotic	grmzm2g394027	1.873
20.1	stress.biotic	grmzm2g402631	2.419
20.1	stress.biotic	grmzm2g427073	-2.785
20.1	stress.biotic	grmzm2g438824	2.615
20.1	stress.biotic	grmzm2g447795	-2.378
20.1	stress.biotic	grmzm2g453805	1.657
20.1	stress.biotic	grmzm2g469414	1.981
20.1	stress.biotic	grmzm5g827121	-5.554
20.1	stress.biotic	grmzm5g886177	1.1
20.1.1	stress.biotic.respiratory burst	grmzm2g022547	1.506
20.1.1	stress.biotic.respiratory burst	grmzm2g300965	-1.787
20.1.7	stress.biotic.PR-proteins	grmzm2g067555	-1.027
20.1.7	stress.biotic.PR-proteins	grmzm2g132273	1.636
20.1.7	stress.biotic.PR-proteins	grmzm2g427073	-2.785
20.2	stress.abiotic	grmzm2g429982	-5.397
20.2.1	stress.abiotic.heat	ac233850.1_fg009	-2.014
20.2.1	stress.abiotic.heat	grmzm2g006753	-6.582
20.2.1	stress.abiotic.heat	grmzm2g024718	1.338
20.2.1	stress.abiotic.heat	grmzm2g025685	-4.616
20.2.1	stress.abiotic.heat	grmzm2g028218	2.064
20.2.1	stress.abiotic.heat	grmzm2g032547	-5.532
20.2.1	stress.abiotic.heat	grmzm2g034157	1.573
20.2.1	stress.abiotic.heat	grmzm2g039886	-1.127
20.2.1	stress.abiotic.heat	grmzm2g040890	-1.142
20.2.1	stress.abiotic.heat	grmzm2g049681	-1.031
20.2.1	stress.abiotic.heat	grmzm2g075485	-3.73
20.2.1	stress.abiotic.heat	grmzm2g088440	-2.119
20.2.1	stress.abiotic.heat	grmzm2g090689	-5.251
20.2.1	stress.abiotic.heat	grmzm2g118047	-1.023
20.2.1	stress.abiotic.heat	grmzm2g125072	1.014
20.2.1	stress.abiotic.heat	grmzm2g125617	-1.297
20.2.1	stress.abiotic.heat	grmzm2g128322	-2.216
20.2.1	stress.abiotic.heat	grmzm2g129987	-1.715
20.2.1	stress.abiotic.heat	grmzm2g134476	1.004
20.2.1	stress.abiotic.heat	grmzm2g134957	1.303
20.2.1	stress.abiotic.heat	grmzm2g134980	1.238
20.2.1	stress.abiotic.heat	grmzm2g152373	-1.126
20.2.1	stress.abiotic.heat	grmzm2g162316	-1.815
20.2.1	stress.abiotic.heat	grmzm2g351729	5.346
20.2.1	stress.abiotic.heat	grmzm2g414140	1.411
20.2.1	stress.abiotic.heat	grmzm5g803365	-2.74
20.2.2	stress.abiotic.cold	grmzm2g093272	-1.038
20.2.2	stress.abiotic.cold	grmzm2g095655	-1.181
20.2.2	stress.abiotic.cold	grmzm2g425004	-1.044
20.2.2	stress.abiotic.cold	grmzm5g895313	-1.5
20.2.3	stress.abiotic.drought/salt	grmzm2g002642	-1.576
20.2.3	stress.abiotic.drought/salt	grmzm2g007151	-1.558
20.2.3	stress.abiotic.drought/salt	grmzm2g020666	-1.593
20.2.3	stress.abiotic.drought/salt	grmzm2g127911	-1.572
20.2.3	stress.abiotic.drought/salt	grmzm2g138937	2.242
20.2.3	stress.abiotic.drought/salt	grmzm2g179462	3.311
20.2.3	stress.abiotic.drought/salt	grmzm2g181206	2.003
20.2.3	stress.abiotic.drought/salt	grmzm2g346138	1.33
20.2.3	stress.abiotic.drought/salt	grmzm2g351786	1.237
20.2.3	stress.abiotic.drought/salt	grmzm2g394528	-1.297
20.2.99	stress.abiotic.unspecified	grmzm2g017011	1.28
20.2.99	stress.abiotic.unspecified	grmzm2g030772	4.704
20.2.99	stress.abiotic.unspecified	grmzm2g040517	-3.241
20.2.99	stress.abiotic.unspecified	grmzm2g079883	-6.011
20.2.99	stress.abiotic.unspecified	grmzm2g093076	5.388
20.2.99	stress.abiotic.unspecified	grmzm2g094328	-1.032
20.2.99	stress.abiotic.unspecified	grmzm2g115491	1.435
20.2.99	stress.abiotic.unspecified	grmzm2g122018	2.05
20.2.99	stress.abiotic.unspecified	grmzm2g149714	2.752
20.2.99	stress.abiotic.unspecified	grmzm2g157298	2.426
20.2.99	stress.abiotic.unspecified	grmzm2g166141	-2.18
21.1	redox.thioredoxin	grmzm2g076796	-21.371
21.1	redox.thioredoxin	grmzm2g102382	-1.074
21.1	redox.thioredoxin	grmzm2g110742	-8.753
21.1	redox.thioredoxin	grmzm2g137293	-2.901
21.1	redox.thioredoxin	grmzm2g307262	-2.406
21.1	redox.thioredoxin	grmzm5g889769	-1.975
21.2	redox.ascorbate and glutathione	grmzm2g024448	1.163
21.2.1	redox.ascorbate and glutathione.ascorbate	grmzm2g140667	1.81
21.2.1.1	redox.ascorbate and glutathione.ascorbate.GME	grmzm2g138907	-1.025
21.2.2	redox.ascorbate and glutathione.glutathione	grmzm2g065073	1.226
21.2.2	redox.ascorbate and glutathione.glutathione	grmzm2g144153	1.484
21.3	redox.heme	grmzm2g074040	1.348
21.3	redox.heme	grmzm2g148872	1.773
21.4	redox.glutaredoxins	grmzm2g004990	1.24
21.4	redox.glutaredoxins	grmzm2g022248	1.17
21.4	redox.glutaredoxins	grmzm2g023237	-4.126
21.4	redox.glutaredoxins	grmzm2g131683	-1.152
21.4	redox.glutaredoxins	grmzm2g134957	1.303
21.4	redox.glutaredoxins	grmzm5g819523	-2.55
21.6	redox.dismutases and catalases	grmzm2g005526	6.099
21.6	redox.dismutases and catalases	grmzm2g058522	1.356
21.6	redox.dismutases and catalases	grmzm2g090568	1.887
22.1.2	polyamine metabolism.synthesis.SAM decarboxylase	grmzm2g461159	-1.728
22.1.5	polyamine metabolism.synthesis.N-carbamoylputrescine amidohydrolase	grmzm2g073950	1.117
23.1.1.5	nucleotide metabolism.synthesis.pyrimidine.orotate phosphoribosyltransferase	grmzm2g301172	-1.184
23.1.2.1	nucleotide metabolism.synthesis.purine.amidophosphoribosyltransferase	grmzm2g339699	-1.454
23.1.3	nucleotide metabolism.synthesis.PRS-PP	grmzm2g065030	-1.427
23.2	nucleotide metabolism.degradation	grmzm2g015344	1.251
23.2	nucleotide metabolism.degradation	grmzm2g036007	1.023
23.2	nucleotide metabolism.degradation	grmzm2g085711	5.979
23.2	nucleotide metabolism.degradation	grmzm2g095576	-3.08
23.2	nucleotide metabolism.degradation	grmzm2g173063	2.769
23.2	nucleotide metabolism.degradation	grmzm2g349839	-1.865
23.3.1.1	nucleotide metabolism.salvage.phosphoribosyltransferases.aprt	grmzm2g071846	-3.138
23.3.1.1	nucleotide metabolism.salvage.phosphoribosyltransferases.aprt	grmzm2g170101	-1.575
23.3.1.1	nucleotide metabolism.salvage.phosphoribosyltransferases.aprt	grmzm2g179810	-2.336
23.3.1.3	nucleotide metabolism.salvage.phosphoribosyltransferases.upp	grmzm2g142383	-1.054
23.4.1	nucleotide metabolism.phosphotransfer and pyrophosphatases.adenylate kinase	grmzm2g125193	1.683
23.4.99	nucleotide metabolism.phosphotransfer and pyrophosphatases.misc	grmzm2g424873	2.12
23.5.3	nucleotide metabolism.deoxynucleotide metabolism.cytosine deaminase	grmzm2g095576	-3.08
23.5.4	nucleotide metabolism.deoxynucleotide metabolism.ribonucleoside-diphosphate reductase	grmzm2g060163	-2.518
23.5.4	nucleotide metabolism.deoxynucleotide metabolism.ribonucleoside-diphosphate reductase	grmzm2g155546	-1.783
23.5.4	nucleotide metabolism.deoxynucleotide metabolism.ribonucleoside-diphosphate reductase	grmzm2g304362	-1.256
23.5.4	nucleotide metabolism.deoxynucleotide metabolism.ribonucleoside-diphosphate reductase	grmzm2g323679	-1.938
23.5.4	nucleotide metabolism.deoxynucleotide metabolism.ribonucleoside-diphosphate reductase	grmzm2g340527	-1.132
23.5.5	nucleotide metabolism.deoxynucleotide metabolism.dUTP diphosphatase	grmzm2g044762	-1.991
24	Biodegradation of Xenobiotics	grmzm2g000489	2.32
24	Biodegradation of Xenobiotics	grmzm2g003167	1.772
24	Biodegradation of Xenobiotics	grmzm2g062019	-1.264
24.1	Biodegradation of Xenobiotics.hydroxyacylglutathione hydrolase	grmzm5g816356	-1.458
24.2	Biodegradation of Xenobiotics.lactoylglutathione lyase	grmzm2g028110	1.663
25	C1-metabolism	grmzm2g049811	-1.345
25.8	C1-metabolism.tetrahydrofolate synthase	grmzm5g869779	-1.272
26.1	misc.misc2	grmzm2g000209	-1.589
26.1	misc.misc2	grmzm2g032910	-1.377
26.1	misc.misc2	grmzm2g052825	-1.871
26.1	misc.misc2	grmzm2g073079	1.425
26.1	misc.misc2	grmzm2g085661	1.33
26.1	misc.misc2	grmzm2g089944	-1.3
26.1	misc.misc2	grmzm2g093755	2.172
26.1	misc.misc2	grmzm2g135387	1.493
26.1	misc.misc2	grmzm5g838435	2.639
26.2	misc.UDP glucosyl and glucoronyl transferases	grmzm2g008539	-1.548
26.2	misc.UDP glucosyl and glucoronyl transferases	grmzm2g019583	2.409
26.2	misc.UDP glucosyl and glucoronyl transferases	grmzm2g022242	1.078
26.2	misc.UDP glucosyl and glucoronyl transferases	grmzm2g031138	1.359
26.2	misc.UDP glucosyl and glucoronyl transferases	grmzm2g043295	-3.462
26.2	misc.UDP glucosyl and glucoronyl transferases	grmzm2g044377	-3.069
26.2	misc.UDP glucosyl and glucoronyl transferases	grmzm2g046994	1.227
26.2	misc.UDP glucosyl and glucoronyl transferases	grmzm2g060993	3.274
26.2	misc.UDP glucosyl and glucoronyl transferases	grmzm2g075492	-5.446
26.2	misc.UDP glucosyl and glucoronyl transferases	grmzm2g078465	1.705
26.2	misc.UDP glucosyl and glucoronyl transferases	grmzm2g089241	2.317
26.2	misc.UDP glucosyl and glucoronyl transferases	grmzm2g092877	34.567
26.2	misc.UDP glucosyl and glucoronyl transferases	grmzm2g098892	-1.499
26.2	misc.UDP glucosyl and glucoronyl transferases	grmzm2g111428	1.865
26.2	misc.UDP glucosyl and glucoronyl transferases	grmzm2g122072	-5.251
26.2	misc.UDP glucosyl and glucoronyl transferases	grmzm2g123355	-2.251
26.2	misc.UDP glucosyl and glucoronyl transferases	grmzm2g128504	3.595
26.2	misc.UDP glucosyl and glucoronyl transferases	grmzm2g148277	-2.983
26.2	misc.UDP glucosyl and glucoronyl transferases	grmzm2g151015	1.207
26.2	misc.UDP glucosyl and glucoronyl transferases	grmzm2g151332	3.035
26.2	misc.UDP glucosyl and glucoronyl transferases	grmzm2g174769	-1.017
26.2	misc.UDP glucosyl and glucoronyl transferases	grmzm2g325014	3.525
26.2	misc.UDP glucosyl and glucoronyl transferases	grmzm2g325023	3.525
26.2	misc.UDP glucosyl and glucoronyl transferases	grmzm2g337048	1.523
26.2	misc.UDP glucosyl and glucoronyl transferases	grmzm2g383790	-20.31
26.2	misc.UDP glucosyl and glucoronyl transferases	grmzm2g435120	-1.931
26.2	misc.UDP glucosyl and glucoronyl transferases	grmzm5g888620	1.474
26.2	misc.UDP glucosyl and glucoronyl transferases	grmzm5g892627	-1.158
26.3	misc.gluco-, galacto- and mannosidases	ac217401.3_fg001	1.065
26.3	misc.gluco-, galacto- and mannosidases	ac234152.1_fg005	1.816
26.3	misc.gluco-, galacto- and mannosidases	ac234160.1_fg003	2.386
26.3	misc.gluco-, galacto- and mannosidases	grmzm2g008247	1.394
26.3	misc.gluco-, galacto- and mannosidases	grmzm2g009282	-1.705
26.3	misc.gluco-, galacto- and mannosidases	grmzm2g174699	-2.564
26.3	misc.gluco-, galacto- and mannosidases	grmzm2g178106	-1.255
26.3	misc.gluco-, galacto- and mannosidases	grmzm2g426467	-1.009
26.3	misc.gluco-, galacto- and mannosidases	grmzm5g882852	4.597
26.3	misc.gluco-, galacto- and mannosidases	grmzm5g891430	-4.379
26.3.1	misc.gluco-, galacto- and mannosidases.alpha-galactosidase	ac203753.4_fg006	1.318
26.4	misc.beta 1,3 glucan hydrolases	ac217887.3_fg004	-1.189
26.4	misc.beta 1,3 glucan hydrolases	grmzm2g005082	-1.685
26.4	misc.beta 1,3 glucan hydrolases	grmzm2g055101	-3.742
26.4	misc.beta 1,3 glucan hydrolases	grmzm2g143791	-1.606
26.4	misc.beta 1,3 glucan hydrolases	grmzm2g163883	-5.207
26.4	misc.beta 1,3 glucan hydrolases	grmzm2g454550	-1.086
26.4.1	misc.beta 1,3 glucan hydrolases.glucan endo-1,3-beta-glucosidase	grmzm2g111324	-1.605
26.4.1	misc.beta 1,3 glucan hydrolases.glucan endo-1,3-beta-glucosidase	grmzm2g458164	-1.296
26.4.1	misc.beta 1,3 glucan hydrolases.glucan endo-1,3-beta-glucosidase	grmzm5g824920	-1.269
26.7	misc.oxidases - copper, flavone etc.	grmzm2g004128	-1.149
26.7	misc.oxidases - copper, flavone etc.	grmzm2g035994	1.161
26.7	misc.oxidases - copper, flavone etc.	grmzm2g049693	-1.164
26.7	misc.oxidases - copper, flavone etc.	grmzm2g058261	1.148
26.7	misc.oxidases - copper, flavone etc.	grmzm2g076225	1.427
26.7	misc.oxidases - copper, flavone etc.	grmzm2g099642	-1.783
26.7	misc.oxidases - copper, flavone etc.	grmzm2g100248	-33.159
26.7	misc.oxidases - copper, flavone etc.	grmzm2g110965	1.964
26.7	misc.oxidases - copper, flavone etc.	grmzm2g128935	-28.827
26.7	misc.oxidases - copper, flavone etc.	grmzm2g143886	-7.024
26.7	misc.oxidases - copper, flavone etc.	grmzm2g179045	4.093
26.7	misc.oxidases - copper, flavone etc.	grmzm2g359298	-1.105
26.7	misc.oxidases - copper, flavone etc.	grmzm2g368058	28.487
26.7	misc.oxidases - copper, flavone etc.	grmzm2g411177	-1.036
26.7	misc.oxidases - copper, flavone etc.	grmzm2g479068	21.416
26.8	misc.nitrilases, *nitrile lyases, berberine bridge enzymes, reticuline oxidases, troponine reductases	grmzm2g002304	-1.191
26.8	misc.nitrilases, *nitrile lyases, berberine bridge enzymes, reticuline oxidases, troponine reductases	grmzm2g050937	2.092
26.8	misc.nitrilases, *nitrile lyases, berberine bridge enzymes, reticuline oxidases, troponine reductases	grmzm2g111309	-1.081
26.8	misc.nitrilases, *nitrile lyases, berberine bridge enzymes, reticuline oxidases, troponine reductases	grmzm2g369803	-1.106
26.8	misc.nitrilases, *nitrile lyases, berberine bridge enzymes, reticuline oxidases, troponine reductases	grmzm2g370988	6.964
26.8	misc.nitrilases, *nitrile lyases, berberine bridge enzymes, reticuline oxidases, troponine reductases	grmzm2g403076	1.51
26.8	misc.nitrilases, *nitrile lyases, berberine bridge enzymes, reticuline oxidases, troponine reductases	grmzm2g440003	2.775
26.9	misc.glutathione S transferases	grmzm2g042639	1.444
26.9	misc.glutathione S transferases	grmzm2g077183	1.077
26.9	misc.glutathione S transferases	grmzm2g097989	-3.318
26.9	misc.glutathione S transferases	grmzm2g136185	4.931
26.9	misc.glutathione S transferases	grmzm2g146887	-1.695
26.9	misc.glutathione S transferases	grmzm2g161905	1.329
26.9	misc.glutathione S transferases	grmzm2g335618	-1.283
26.9	misc.glutathione S transferases	grmzm2g363540	1.032
26.9	misc.glutathione S transferases	grmzm2g480439	-2.201
26.10	misc.cytochrome P450	ac218998.2_fg001	-1.021
26.10	misc.cytochrome P450	grmzm2g009232	1.449
26.10	misc.cytochrome P450	grmzm2g020761	1.695
26.10	misc.cytochrome P450	grmzm2g030831	2.494
26.10	misc.cytochrome P450	grmzm2g034471	2.232
26.10	misc.cytochrome P450	grmzm2g057208	-1.873
26.10	misc.cytochrome P450	grmzm2g067591	2.855
26.10	misc.cytochrome P450	grmzm2g069722	1.497
26.10	misc.cytochrome P450	grmzm2g074871	-2.758
26.10	misc.cytochrome P450	grmzm2g076936	-1.309
26.10	misc.cytochrome P450	grmzm2g079484	2.671
26.10	misc.cytochrome P450	grmzm2g090432	1.005
26.10	misc.cytochrome P450	grmzm2g100158	4.76
26.10	misc.cytochrome P450	grmzm2g100412	1.048
26.10	misc.cytochrome P450	grmzm2g100423	-1.767
26.10	misc.cytochrome P450	grmzm2g105469	2.193
26.10	misc.cytochrome P450	grmzm2g106408	2.195
26.10	misc.cytochrome P450	grmzm2g110388	-5.73
26.10	misc.cytochrome P450	grmzm2g122498	-1.237
26.10	misc.cytochrome P450	grmzm2g129860	-2.901
26.10	misc.cytochrome P450	grmzm2g154752	-3.111
26.10	misc.cytochrome P450	grmzm2g161169	-1.182
26.10	misc.cytochrome P450	grmzm2g164074	1.061
26.10	misc.cytochrome P450	grmzm2g170047	-1.276
26.10	misc.cytochrome P450	grmzm2g179143	1.17
26.10	misc.cytochrome P450	grmzm2g181456	3.681
26.10	misc.cytochrome P450	grmzm2g321033	1.388
26.10	misc.cytochrome P450	grmzm2g350020	-1.154
26.10	misc.cytochrome P450	grmzm2g370745	-1.357
26.10	misc.cytochrome P450	grmzm2g431288	1.196
26.10	misc.cytochrome P450	grmzm2g446454	1.774
26.10	misc.cytochrome P450	grmzm5g810393	-2.919
26.10	misc.cytochrome P450	grmzm5g851862	2.779
26.10	misc.cytochrome P450	grmzm5g894031	-1.454
26.11.1	misc.alcohol dehydrogenases	grmzm2g152975	1.793
26.12	misc.peroxidases	ac205154.3_fg005	-1.048
26.12	misc.peroxidases	ac210003.2_fg004	-2.713
26.12	misc.peroxidases	grmzm2g010640	1.614
26.12	misc.peroxidases	grmzm2g025441	1.001
26.12	misc.peroxidases	grmzm2g029144	-2.703
26.12	misc.peroxidases	grmzm2g035506	2.246
26.12	misc.peroxidases	grmzm2g042347	-1.664
26.12	misc.peroxidases	grmzm2g044049	1.637
26.12	misc.peroxidases	grmzm2g060721	1.475
26.12	misc.peroxidases	grmzm2g061088	4.138
26.12	misc.peroxidases	grmzm2g080183	-1.295
26.12	misc.peroxidases	grmzm2g088765	1.518
26.12	misc.peroxidases	grmzm2g103342	1.814
26.12	misc.peroxidases	grmzm2g104394	-1.062
26.12	misc.peroxidases	grmzm2g116452	2.186
26.12	misc.peroxidases	grmzm2g116846	-2.317
26.12	misc.peroxidases	grmzm2g116902	1.452
26.12	misc.peroxidases	grmzm2g126261	1.819
26.12	misc.peroxidases	grmzm2g129543	-6.183
26.12	misc.peroxidases	grmzm2g130904	2.241
26.12	misc.peroxidases	grmzm2g134947	4.3
26.12	misc.peroxidases	grmzm2g138450	-5.094
26.12	misc.peroxidases	grmzm2g149273	1.442
26.12	misc.peroxidases	grmzm2g150893	-1.47
26.12	misc.peroxidases	grmzm2g156257	1.653
26.12	misc.peroxidases	grmzm2g160062	1.427
26.12	misc.peroxidases	grmzm2g370928	-1.585
26.12	misc.peroxidases	grmzm2g382379	-3.198
26.12	misc.peroxidases	grmzm2g404676	1.056
26.12	misc.peroxidases	grmzm2g408963	-1.166
26.12	misc.peroxidases	grmzm2g427815	5.208
26.12	misc.peroxidases	grmzm2g427903	2.05
26.12	misc.peroxidases	grmzm2g437207	3.683
26.12	misc.peroxidases	grmzm2g451097	-1.295
26.13	misc.acid and other phosphatases	grmzm2g015908	1.354
26.13	misc.acid and other phosphatases	grmzm2g035134	-1.314
26.13	misc.acid and other phosphatases	grmzm2g093101	1.718
26.13	misc.acid and other phosphatases	grmzm2g100920	1.729
26.13	misc.acid and other phosphatases	grmzm2g138698	-1.346
26.13	misc.acid and other phosphatases	grmzm2g174343	2.108
26.13	misc.acid and other phosphatases	grmzm5g868679	1.362
26.16	misc.myrosinases-lectin-jacalin	grmzm2g050412	1.178
26.16	misc.myrosinases-lectin-jacalin	grmzm2g056109	1.413
26.16	misc.myrosinases-lectin-jacalin	grmzm2g060271	2.747
26.16	misc.myrosinases-lectin-jacalin	grmzm2g173718	-1.425
26.16	misc.myrosinases-lectin-jacalin	grmzm2g400694	1.615
26.16	misc.myrosinases-lectin-jacalin	grmzm2g402417	-2.193
26.17	misc.dynamin	grmzm2g005848	-1.276
26.17	misc.dynamin	grmzm2g010306	-2.792
26.19	misc.plastocyanin-like	ac209987.4_fg010	-1.76
26.19	misc.plastocyanin-like	grmzm2g013206	2.215
26.19	misc.plastocyanin-like	grmzm2g043300	1.747
26.19	misc.plastocyanin-like	grmzm2g045927	-1.737
26.19	misc.plastocyanin-like	grmzm2g058622	2.718
26.19	misc.plastocyanin-like	grmzm2g107562	1.268
26.19	misc.plastocyanin-like	grmzm2g167578	-1.557
26.19	misc.plastocyanin-like	grmzm5g881965	-1.119
26.21	misc.protease inhibitor/seed storage/lipid transfer protein (LTP) family protein	grmzm2g027167	1.653
26.21	misc.protease inhibitor/seed storage/lipid transfer protein (LTP) family protein	grmzm2g040689	-2.658
26.21	misc.protease inhibitor/seed storage/lipid transfer protein (LTP) family protein	grmzm2g059964	2.208
26.21	misc.protease inhibitor/seed storage/lipid transfer protein (LTP) family protein	grmzm2g065557	1.691
26.21	misc.protease inhibitor/seed storage/lipid transfer protein (LTP) family protein	grmzm2g083725	-1.605
26.21	misc.protease inhibitor/seed storage/lipid transfer protein (LTP) family protein	grmzm2g091534	2.946
26.21	misc.protease inhibitor/seed storage/lipid transfer protein (LTP) family protein	grmzm2g094639	-2.024
26.21	misc.protease inhibitor/seed storage/lipid transfer protein (LTP) family protein	grmzm2g104945	1.749
26.21	misc.protease inhibitor/seed storage/lipid transfer protein (LTP) family protein	grmzm2g136364	1.603
26.21	misc.protease inhibitor/seed storage/lipid transfer protein (LTP) family protein	grmzm2g168833	1.585
26.21	misc.protease inhibitor/seed storage/lipid transfer protein (LTP) family protein	grmzm2g304378	-27.635
26.21	misc.protease inhibitor/seed storage/lipid transfer protein (LTP) family protein	grmzm2g320373	1.199
26.21	misc.protease inhibitor/seed storage/lipid transfer protein (LTP) family protein	grmzm2g391272	-1.708
26.21	misc.protease inhibitor/seed storage/lipid transfer protein (LTP) family protein	grmzm2g406313	-2.225
26.21	misc.protease inhibitor/seed storage/lipid transfer protein (LTP) family protein	grmzm2g410338	-1.321
26.21	misc.protease inhibitor/seed storage/lipid transfer protein (LTP) family protein	grmzm2g429000	-7.937
26.22	misc.short chain dehydrogenase/reductase (SDR)	grmzm2g065194	-1.097
26.22	misc.short chain dehydrogenase/reductase (SDR)	grmzm2g090733	1.412
26.22	misc.short chain dehydrogenase/reductase (SDR)	grmzm2g109743	1.078
26.22	misc.short chain dehydrogenase/reductase (SDR)	grmzm2g126199	-1.085
26.22	misc.short chain dehydrogenase/reductase (SDR)	grmzm2g148355	4.529
26.22	misc.short chain dehydrogenase/reductase (SDR)	grmzm2g162527	1.987
26.22	misc.short chain dehydrogenase/reductase (SDR)	grmzm2g308463	1.265
26.22	misc.short chain dehydrogenase/reductase (SDR)	grmzm2g458659	-2.131
26.22	misc.short chain dehydrogenase/reductase (SDR)	grmzm5g876638	1.562
26.24	misc.GCN5-related N-acetyltransferase	grmzm2g136389	1.624
26.24	misc.GCN5-related N-acetyltransferase	grmzm2g176723	-1.034
26.26.1	misc.aminotransferases.aminotransferase class IV family protein	grmzm2g069596	1.645
26.28	misc.GDSL-motif lipase	grmzm2g012498	-3.089
26.28	misc.GDSL-motif lipase	grmzm2g032376	1.013
26.28	misc.GDSL-motif lipase	grmzm2g048904	2.203
26.28	misc.GDSL-motif lipase	grmzm2g048962	-1
26.28	misc.GDSL-motif lipase	grmzm2g063464	-1.24
26.28	misc.GDSL-motif lipase	grmzm2g070825	2.115
26.28	misc.GDSL-motif lipase	grmzm2g073770	-1.002
26.28	misc.GDSL-motif lipase	grmzm2g085176	-1.327
26.28	misc.GDSL-motif lipase	grmzm2g087150	-1.469
26.28	misc.GDSL-motif lipase	grmzm2g132331	-1.621
26.28	misc.GDSL-motif lipase	grmzm2g166330	-1.792
26.28	misc.GDSL-motif lipase	grmzm2g174975	1.168
26.28	misc.GDSL-motif lipase	grmzm2g176230	-1.176
26.28	misc.GDSL-motif lipase	grmzm2g465046	-1.022
27.1	RNA.processing	grmzm2g021149	-2.122
27.1	RNA.processing	grmzm2g027571	-1.172
27.1	RNA.processing	grmzm2g049755	-1.619
27.1	RNA.processing	grmzm2g150648	-1.002
27.1	RNA.processing	grmzm2g332843	-1.293
27.1	RNA.processing	grmzm2g375172	1.471
27.1	RNA.processing	grmzm2g536584	1.007
27.1.1	RNA.processing.splicing	grmzm2g031827	-7.782
27.1.19	RNA.processing.ribonucleases	grmzm2g005216	-3.84
27.1.19	RNA.processing.ribonucleases	grmzm2g086441	-28.518
27.1.19	RNA.processing.ribonucleases	grmzm2g120954	-1.609
27.1.19	RNA.processing.ribonucleases	grmzm2g458401	-2.201
27.1.20	RNA.processing.degradation dicer	grmzm2g413853	1.128
27.2	RNA.transcription	ac234528.1_fg001	-8.385
27.2	RNA.transcription	grmzm2g042443	-1.044
27.2	RNA.transcription	grmzm2g543629	2.37
27.2	RNA.transcription	grmzm5g872443	5.644
27.2	RNA.transcription	grmzm5g898768	-1.021
27.3	RNA.regulation of transcription	grmzm2g170941	-1.359
27.3	RNA.regulation of transcription	grmzm2g402779	-1.534
27.3.1	RNA.regulation of transcription.ABI3/VP1-related B3-domain-containing transcription factor family	grmzm2g328742	1.45
27.3.2	RNA.regulation of transcription.Alfin-like	grmzm2g110952	-2.12
27.3.3	RNA.regulation of transcription.AP2/EREBP, APETALA2/Ethylene-responsive element binding protein family	grmzm2g020054	-1.26
27.3.3	RNA.regulation of transcription.AP2/EREBP, APETALA2/Ethylene-responsive element binding protein family	grmzm2g052667	1.092
27.3.3	RNA.regulation of transcription.AP2/EREBP, APETALA2/Ethylene-responsive element binding protein family	grmzm2g080516	2.244
27.3.3	RNA.regulation of transcription.AP2/EREBP, APETALA2/Ethylene-responsive element binding protein family	grmzm2g081892	-1.4
27.3.3	RNA.regulation of transcription.AP2/EREBP, APETALA2/Ethylene-responsive element binding protein family	grmzm2g086573	-5.45
27.3.3	RNA.regulation of transcription.AP2/EREBP, APETALA2/Ethylene-responsive element binding protein family	grmzm2g123119	2.095
27.3.3	RNA.regulation of transcription.AP2/EREBP, APETALA2/Ethylene-responsive element binding protein family	grmzm2g139082	-6.352
27.3.3	RNA.regulation of transcription.AP2/EREBP, APETALA2/Ethylene-responsive element binding protein family	grmzm2g141638	-5.731
27.3.3	RNA.regulation of transcription.AP2/EREBP, APETALA2/Ethylene-responsive element binding protein family	grmzm2g142179	-1.584
27.3.3	RNA.regulation of transcription.AP2/EREBP, APETALA2/Ethylene-responsive element binding protein family	grmzm2g160971	-2.523
27.3.3	RNA.regulation of transcription.AP2/EREBP, APETALA2/Ethylene-responsive element binding protein family	grmzm2g366434	-32.104
27.3.3	RNA.regulation of transcription.AP2/EREBP, APETALA2/Ethylene-responsive element binding protein family	grmzm2g384386	2.54
27.3.4	RNA.regulation of transcription.ARF, Auxin Response Factor family	grmzm2g034840	-4.91
27.3.4	RNA.regulation of transcription.ARF, Auxin Response Factor family	grmzm2g035405	1.017
27.3.4	RNA.regulation of transcription.ARF, Auxin Response Factor family	grmzm2g086949	-19.607
27.3.4	RNA.regulation of transcription.ARF, Auxin Response Factor family	grmzm5g808366	1.259
27.3.6	RNA.regulation of transcription.bHLH,Basic Helix-Loop-Helix family	ac193786.3_fg005	-3.281
27.3.6	RNA.regulation of transcription.bHLH,Basic Helix-Loop-Helix family	ac213463.3_fg004	-3.495
27.3.6	RNA.regulation of transcription.bHLH,Basic Helix-Loop-Helix family	grmzm2g006631	-1.176
27.3.6	RNA.regulation of transcription.bHLH,Basic Helix-Loop-Helix family	grmzm2g008898	-1.145
27.3.6	RNA.regulation of transcription.bHLH,Basic Helix-Loop-Helix family	grmzm2g035156	1.602
27.3.6	RNA.regulation of transcription.bHLH,Basic Helix-Loop-Helix family	grmzm2g042895	2.107
27.3.6	RNA.regulation of transcription.bHLH,Basic Helix-Loop-Helix family	grmzm2g045431	2.515
27.3.6	RNA.regulation of transcription.bHLH,Basic Helix-Loop-Helix family	grmzm2g057260	1.242
27.3.6	RNA.regulation of transcription.bHLH,Basic Helix-Loop-Helix family	grmzm2g058451	10.797
27.3.6	RNA.regulation of transcription.bHLH,Basic Helix-Loop-Helix family	grmzm2g066057	2.402
27.3.6	RNA.regulation of transcription.bHLH,Basic Helix-Loop-Helix family	grmzm2g067654	1.852
27.3.6	RNA.regulation of transcription.bHLH,Basic Helix-Loop-Helix family	grmzm2g098988	-1.222
27.3.6	RNA.regulation of transcription.bHLH,Basic Helix-Loop-Helix family	grmzm2g159456	-2.34
27.3.6	RNA.regulation of transcription.bHLH,Basic Helix-Loop-Helix family	grmzm2g176141	-4.9
27.3.6	RNA.regulation of transcription.bHLH,Basic Helix-Loop-Helix family	grmzm2g317450	1.038
27.3.6	RNA.regulation of transcription.bHLH,Basic Helix-Loop-Helix family	grmzm2g350165	-1.016
27.3.6	RNA.regulation of transcription.bHLH,Basic Helix-Loop-Helix family	grmzm2g351304	-1.733
27.3.6	RNA.regulation of transcription.bHLH,Basic Helix-Loop-Helix family	grmzm2g440363	22.616
27.3.6	RNA.regulation of transcription.bHLH,Basic Helix-Loop-Helix family	grmzm2g483946	1.529
27.3.6	RNA.regulation of transcription.bHLH,Basic Helix-Loop-Helix family	grmzm5g822829	1.537
27.3.8	RNA.regulation of transcription.C2C2(Zn) DOF zinc finger family	grmzm2g017470	-1.249
27.3.8	RNA.regulation of transcription.C2C2(Zn) DOF zinc finger family	grmzm2g108865	-4.134
27.3.8	RNA.regulation of transcription.C2C2(Zn) DOF zinc finger family	grmzm2g123900	-1.161
27.3.9	RNA.regulation of transcription.C2C2(Zn) GATA transcription factor family	grmzm2g114775	-1.316
27.3.11	RNA.regulation of transcription.C2H2 zinc finger family	grmzm2g027960	-1.437
27.3.11	RNA.regulation of transcription.C2H2 zinc finger family	grmzm2g042407	-18.083
27.3.11	RNA.regulation of transcription.C2H2 zinc finger family	grmzm2g046290	1.715
27.3.11	RNA.regulation of transcription.C2H2 zinc finger family	grmzm2g082686	-1.513
27.3.11	RNA.regulation of transcription.C2H2 zinc finger family	grmzm2g097683	-4.155
27.3.11	RNA.regulation of transcription.C2H2 zinc finger family	grmzm2g108798	-3.088
27.3.11	RNA.regulation of transcription.C2H2 zinc finger family	grmzm2g151309	-2.317
27.3.11	RNA.regulation of transcription.C2H2 zinc finger family	grmzm2g370999	8.075
27.3.12	RNA.regulation of transcription.C3H zinc finger family	grmzm2g056920	-1.451
27.3.12	RNA.regulation of transcription.C3H zinc finger family	grmzm5g853245	-1.177
27.3.16	RNA.regulation of transcription.CCAAT box binding factor family, HAP5	grmzm2g083964	-1.421
27.3.17	RNA.regulation of transcription.CPP(Zn),CPP1-related transcription factor family	grmzm2g153754	-3.891
27.3.18	RNA.regulation of transcription.E2F/DP transcription factor family	grmzm2g361659	-2.753
27.3.18	RNA.regulation of transcription.E2F/DP transcription factor family	grmzm2g378665	-2.183
27.3.20	RNA.regulation of transcription.G2-like transcription factor family, GARP	ac233960.1_fg003	1.387
27.3.20	RNA.regulation of transcription.G2-like transcription factor family, GARP	grmzm2g123308	-31.111
27.3.20	RNA.regulation of transcription.G2-like transcription factor family, GARP	grmzm2g125704	1.91
27.3.21	RNA.regulation of transcription.GRAS transcription factor family	ac234164.1_fg004	-4.158
27.3.21	RNA.regulation of transcription.GRAS transcription factor family	grmzm2g015080	-1.24
27.3.21	RNA.regulation of transcription.GRAS transcription factor family	grmzm2g089662	1.522
27.3.21	RNA.regulation of transcription.GRAS transcription factor family	grmzm2g109869	-1.031
27.3.21	RNA.regulation of transcription.GRAS transcription factor family	grmzm2g131516	-1.565
27.3.21	RNA.regulation of transcription.GRAS transcription factor family	grmzm2g132794	-1.209
27.3.21	RNA.regulation of transcription.GRAS transcription factor family	grmzm2g172657	-1.176
27.3.22	RNA.regulation of transcription.HB,Homeobox transcription factor family	ac207814.3_fg003	-5.742
27.3.22	RNA.regulation of transcription.HB,Homeobox transcription factor family	grmzm2g026643	-1.423
27.3.22	RNA.regulation of transcription.HB,Homeobox transcription factor family	grmzm2g076272	1.194
27.3.22	RNA.regulation of transcription.HB,Homeobox transcription factor family	grmzm2g087741	1.317
27.3.22	RNA.regulation of transcription.HB,Homeobox transcription factor family	grmzm2g117164	-1.203
27.3.22	RNA.regulation of transcription.HB,Homeobox transcription factor family	grmzm2g178741	-1.065
27.3.22	RNA.regulation of transcription.HB,Homeobox transcription factor family	grmzm5g803812	1.005
27.3.23	RNA.regulation of transcription.HSF,Heat-shock transcription factor family	grmzm2g025685	-4.616
27.3.23	RNA.regulation of transcription.HSF,Heat-shock transcription factor family	grmzm2g118047	-1.023
27.3.24	RNA.regulation of transcription.MADS box transcription factor family	grmzm2g005155	5.247
27.3.24	RNA.regulation of transcription.MADS box transcription factor family	grmzm2g359952	4.763
27.3.24	RNA.regulation of transcription.MADS box transcription factor family	grmzm2g471089	2.026
27.3.24	RNA.regulation of transcription.MADS box transcription factor family	grmzm5g814279	1.332
27.3.25	RNA.regulation of transcription.MYB domain transcription factor family	grmzm2g006763	-2.452
27.3.25	RNA.regulation of transcription.MYB domain transcription factor family	grmzm2g028054	-1.822
27.3.25	RNA.regulation of transcription.MYB domain transcription factor family	grmzm2g042548	-21.316
27.3.25	RNA.regulation of transcription.MYB domain transcription factor family	grmzm2g049755	-1.619
27.3.25	RNA.regulation of transcription.MYB domain transcription factor family	grmzm2g050305	-1.062
27.3.25	RNA.regulation of transcription.MYB domain transcription factor family	grmzm2g096358	-1.5
27.3.25	RNA.regulation of transcription.MYB domain transcription factor family	grmzm2g143274	-18.244
27.3.25	RNA.regulation of transcription.MYB domain transcription factor family	grmzm2g150841	-1.219
27.3.25	RNA.regulation of transcription.MYB domain transcription factor family	grmzm2g167829	1.612
27.3.25	RNA.regulation of transcription.MYB domain transcription factor family	grmzm2g172327	-1.043
27.3.25	RNA.regulation of transcription.MYB domain transcription factor family	grmzm2g332843	-1.293
27.3.25	RNA.regulation of transcription.MYB domain transcription factor family	grmzm2g362949	2.431
27.3.26	RNA.regulation of transcription.MYB-related transcription factor family	grmzm2g049695	1.106
27.3.26	RNA.regulation of transcription.MYB-related transcription factor family	grmzm2g145041	-1.047
27.3.27	RNA.regulation of transcription.NAC domain transcription factor family	grmzm2g031001	-1.017
27.3.27	RNA.regulation of transcription.NAC domain transcription factor family	grmzm2g041746	-17.781
27.3.27	RNA.regulation of transcription.NAC domain transcription factor family	grmzm2g043813	-1.572
27.3.27	RNA.regulation of transcription.NAC domain transcription factor family	grmzm2g062009	-1.341
27.3.27	RNA.regulation of transcription.NAC domain transcription factor family	grmzm2g081930	-5.056
27.3.27	RNA.regulation of transcription.NAC domain transcription factor family	grmzm2g089132	-1.163
27.3.27	RNA.regulation of transcription.NAC domain transcription factor family	grmzm2g104074	-5.06
27.3.27	RNA.regulation of transcription.NAC domain transcription factor family	grmzm2g140901	-1.991
27.3.27	RNA.regulation of transcription.NAC domain transcription factor family	grmzm5g857701	-1.383
27.3.29	RNA.regulation of transcription.TCP transcription factor family	grmzm2g020805	-1.949
27.3.29	RNA.regulation of transcription.TCP transcription factor family	grmzm2g113888	-2.119
27.3.30	RNA.regulation of transcription.Trihelix, Triple-Helix transcription factor family	grmzm2g169580	-1.001
27.3.30	RNA.regulation of transcription.Trihelix, Triple-Helix transcription factor family	grmzm2g305362	-1.214
27.3.31	RNA.regulation of transcription.TUB transcription factor family	grmzm2g472945	-3.698
27.3.32	RNA.regulation of transcription.WRKY domain transcription factor family	grmzm2g008029	1.429
27.3.32	RNA.regulation of transcription.WRKY domain transcription factor family	grmzm2g020254	1.777
27.3.32	RNA.regulation of transcription.WRKY domain transcription factor family	grmzm2g083350	1.051
27.3.32	RNA.regulation of transcription.WRKY domain transcription factor family	grmzm2g138683	-1.336
27.3.32	RNA.regulation of transcription.WRKY domain transcription factor family	grmzm2g139815	1.367
27.3.32	RNA.regulation of transcription.WRKY domain transcription factor family	grmzm2g163054	1.463
27.3.32	RNA.regulation of transcription.WRKY domain transcription factor family	grmzm2g324999	1.95
27.3.35	RNA.regulation of transcription.bZIP transcription factor family	grmzm2g016150	6.159
27.3.35	RNA.regulation of transcription.bZIP transcription factor family	grmzm2g033230	1.242
27.3.35	RNA.regulation of transcription.bZIP transcription factor family	grmzm2g039828	-1.303
27.3.35	RNA.regulation of transcription.bZIP transcription factor family	grmzm2g158313	1.452
27.3.35	RNA.regulation of transcription.bZIP transcription factor family	grmzm2g406715	5.769
27.3.35	RNA.regulation of transcription.bZIP transcription factor family	grmzm2g456512	-1.444
27.3.35	RNA.regulation of transcription.bZIP transcription factor family	grmzm5g883126	3.116
27.3.36	RNA.regulation of transcription.Argonaute	grmzm2g344781	-5.311
27.3.37	RNA.regulation of transcription.AS2,Lateral Organ Boundaries Gene Family	grmzm2g017319	2.682
27.3.37	RNA.regulation of transcription.AS2,Lateral Organ Boundaries Gene Family	grmzm2g060544	-1.133
27.3.37	RNA.regulation of transcription.AS2,Lateral Organ Boundaries Gene Family	grmzm2g073044	-1.325
27.3.37	RNA.regulation of transcription.AS2,Lateral Organ Boundaries Gene Family	grmzm2g075499	-2.661
27.3.37	RNA.regulation of transcription.AS2,Lateral Organ Boundaries Gene Family	grmzm2g386674	-1.643
27.3.39	RNA.regulation of transcription.AtSR Transcription Factor family	grmzm5g807791	1.17
27.3.40	RNA.regulation of transcription.Aux/IAA family	grmzm2g037368	-1.819
27.3.40	RNA.regulation of transcription.Aux/IAA family	grmzm2g121309	1.316
27.3.40	RNA.regulation of transcription.Aux/IAA family	grmzm2g143352	-3.473
27.3.40	RNA.regulation of transcription.Aux/IAA family	grmzm2g152796	-1.333
27.3.40	RNA.regulation of transcription.Aux/IAA family	grmzm2g159285	1.005
27.3.41	RNA.regulation of transcription.B3 transcription factor family	grmzm2g106673	1.452
27.3.41	RNA.regulation of transcription.B3 transcription factor family	grmzm2g109480	-3.493
27.3.44	RNA.regulation of transcription.Chromatin Remodeling Factors	grmzm2g030768	-2.619
27.3.44	RNA.regulation of transcription.Chromatin Remodeling Factors	grmzm2g148249	-1.166
27.3.44	RNA.regulation of transcription.Chromatin Remodeling Factors	grmzm2g177165	-1.861
27.3.44	RNA.regulation of transcription.Chromatin Remodeling Factors	grmzm2g324162	-1.767
27.3.44	RNA.regulation of transcription.Chromatin Remodeling Factors	grmzm2g406074	-1.676
27.3.46	RNA.regulation of transcription.DNA methyltransferases	grmzm2g005310	-1.797
27.3.46	RNA.regulation of transcription.DNA methyltransferases	grmzm2g025592	-1.225
27.3.46	RNA.regulation of transcription.DNA methyltransferases	grmzm2g333916	-1.605
27.3.48	RNA.regulation of transcription.FHA transcription factor	grmzm2g002894	1.511
27.3.48	RNA.regulation of transcription.FHA transcription factor	grmzm2g133716	-2.041
27.3.49	RNA.regulation of transcription.GeBP like	grmzm2g075122	2.776
27.3.50	RNA.regulation of transcription.General Transcription	grmzm2g129147	-1.094
27.3.50	RNA.regulation of transcription.General Transcription	grmzm2g178261	-1.852
27.3.53	RNA.regulation of transcription.High mobility group (HMG) family	grmzm2g060253	-2.337
27.3.54	RNA.regulation of transcription.Histone acetyltransferases	grmzm2g044126	1.154
27.3.54	RNA.regulation of transcription.Histone acetyltransferases	grmzm2g400092	8.731
27.3.55	RNA.regulation of transcription.HDA	grmzm2g106010	4.471
27.3.55	RNA.regulation of transcription.HDA	grmzm2g463622	2.569
27.3.55	RNA.regulation of transcription.HDA	grmzm5g898314	-1.704
27.3.62	RNA.regulation of transcription.Nucleosome/chromatin assembly factor group	grmzm2g024976	1.064
27.3.62	RNA.regulation of transcription.Nucleosome/chromatin assembly factor group	grmzm2g066528	-1.768
27.3.62	RNA.regulation of transcription.Nucleosome/chromatin assembly factor group	grmzm2g125648	-2.642
27.3.63	RNA.regulation of transcription.PHD finger transcription factor	grmzm2g156129	1.02
27.3.63	RNA.regulation of transcription.PHD finger transcription factor	grmzm2g306859	1.056
27.3.63	RNA.regulation of transcription.PHD finger transcription factor	grmzm2g357660	-3.14
27.3.66	RNA.regulation of transcription.Psudo ARR transcription factor family	grmzm2g033962	2.518
27.3.67	RNA.regulation of transcription.putative transcription regulator	grmzm2g006252	-1.72
27.3.67	RNA.regulation of transcription.putative transcription regulator	grmzm2g007981	-1.171
27.3.67	RNA.regulation of transcription.putative transcription regulator	grmzm2g010149	-2.708
27.3.67	RNA.regulation of transcription.putative transcription regulator	grmzm2g017486	-1.135
27.3.67	RNA.regulation of transcription.putative transcription regulator	grmzm2g030523	-1.812
27.3.67	RNA.regulation of transcription.putative transcription regulator	grmzm2g044797	-2.583
27.3.67	RNA.regulation of transcription.putative transcription regulator	grmzm2g052688	-1.999
27.3.67	RNA.regulation of transcription.putative transcription regulator	grmzm2g064933	-1.108
27.3.67	RNA.regulation of transcription.putative transcription regulator	grmzm2g075505	-1.637
27.3.67	RNA.regulation of transcription.putative transcription regulator	grmzm2g080314	-1.417
27.3.67	RNA.regulation of transcription.putative transcription regulator	grmzm2g081949	1.153
27.3.67	RNA.regulation of transcription.putative transcription regulator	grmzm2g099239	1.166
27.3.67	RNA.regulation of transcription.putative transcription regulator	grmzm2g108712	-1.703
27.3.67	RNA.regulation of transcription.putative transcription regulator	grmzm2g110233	-1.263
27.3.67	RNA.regulation of transcription.putative transcription regulator	grmzm2g125148	-1.071
27.3.67	RNA.regulation of transcription.putative transcription regulator	grmzm2g144995	-1.141
27.3.67	RNA.regulation of transcription.putative transcription regulator	grmzm2g313944	1.552
27.3.67	RNA.regulation of transcription.putative transcription regulator	grmzm2g319104	3.247
27.3.67	RNA.regulation of transcription.putative transcription regulator	grmzm2g323828	-2.958
27.3.67	RNA.regulation of transcription.putative transcription regulator	grmzm2g340601	-5.328
27.3.67	RNA.regulation of transcription.putative transcription regulator	grmzm2g352891	2.234
27.3.67	RNA.regulation of transcription.putative transcription regulator	grmzm2g427408	-3.237
27.3.67	RNA.regulation of transcription.putative transcription regulator	grmzm2g439819	-4.725
27.3.69	RNA.regulation of transcription.SET-domain transcriptional regulator family	grmzm2g042442	-2.871
27.3.69	RNA.regulation of transcription.SET-domain transcriptional regulator family	grmzm2g091916	-1.071
27.3.69	RNA.regulation of transcription.SET-domain transcriptional regulator family	grmzm2g305124	-2.702
27.3.70	RNA.regulation of transcription.Silencing Group	grmzm2g057369	-1.05
27.3.70	RNA.regulation of transcription.Silencing Group	grmzm2g492915	-3.893
27.3.71	RNA.regulation of transcription.SNF7	grmzm2g069827	-1.124
27.3.73	RNA.regulation of transcription.Zn-finger(CCHC)	grmzm2g136296	-1.2
27.3.80	RNA.regulation of transcription.zf-HD	grmzm2g353076	-1.932
27.3.99	RNA.regulation of transcription.unclassified	grmzm2g014750	-1.049
27.3.99	RNA.regulation of transcription.unclassified	grmzm2g024099	-3.007
27.3.99	RNA.regulation of transcription.unclassified	grmzm2g038928	-1.802
27.3.99	RNA.regulation of transcription.unclassified	grmzm2g040230	-1.459
27.3.99	RNA.regulation of transcription.unclassified	grmzm2g042008	-1.544
27.3.99	RNA.regulation of transcription.unclassified	grmzm2g060680	-2.677
27.3.99	RNA.regulation of transcription.unclassified	grmzm2g068331	-1.598
27.3.99	RNA.regulation of transcription.unclassified	grmzm2g070455	-17.783
27.3.99	RNA.regulation of transcription.unclassified	grmzm2g084046	-1.168
27.3.99	RNA.regulation of transcription.unclassified	grmzm2g089106	1.639
27.3.99	RNA.regulation of transcription.unclassified	grmzm2g090603	-5.332
27.3.99	RNA.regulation of transcription.unclassified	grmzm2g094353	-4.012
27.3.99	RNA.regulation of transcription.unclassified	grmzm2g109914	-2.959
27.3.99	RNA.regulation of transcription.unclassified	grmzm2g111191	-1.618
27.3.99	RNA.regulation of transcription.unclassified	grmzm2g111216	-2.05
27.3.99	RNA.regulation of transcription.unclassified	grmzm2g116538	-1.026
27.3.99	RNA.regulation of transcription.unclassified	grmzm2g124684	-2.384
27.3.99	RNA.regulation of transcription.unclassified	grmzm2g126106	23.615
27.3.99	RNA.regulation of transcription.unclassified	grmzm2g134334	-1.091
27.3.99	RNA.regulation of transcription.unclassified	grmzm2g136578	4.179
27.3.99	RNA.regulation of transcription.unclassified	grmzm2g137352	-1.225
27.3.99	RNA.regulation of transcription.unclassified	grmzm2g143599	1.74
27.3.99	RNA.regulation of transcription.unclassified	grmzm2g149996	-1.273
27.3.99	RNA.regulation of transcription.unclassified	grmzm2g176270	-2.451
27.3.99	RNA.regulation of transcription.unclassified	grmzm2g320521	-1.001
27.3.99	RNA.regulation of transcription.unclassified	grmzm2g330361	1.614
27.3.99	RNA.regulation of transcription.unclassified	grmzm2g381739	-1.395
27.3.99	RNA.regulation of transcription.unclassified	grmzm5g811373	-1.201
27.3.99	RNA.regulation of transcription.unclassified	grmzm5g854045	-1.36
27.4	RNA.RNA binding	grmzm2g008611	1.117
27.4	RNA.RNA binding	grmzm2g023591	1.067
27.4	RNA.RNA binding	grmzm2g030013	3.964
27.4	RNA.RNA binding	grmzm2g032419	-1.451
27.4	RNA.RNA binding	grmzm2g048551	-2.245
27.4	RNA.RNA binding	grmzm2g054048	-1.905
27.4	RNA.RNA binding	grmzm2g068255	1.014
27.4	RNA.RNA binding	grmzm2g068715	2.09
27.4	RNA.RNA binding	grmzm2g069102	1.115
27.4	RNA.RNA binding	grmzm2g070259	-1.583
27.4	RNA.RNA binding	grmzm2g073700	-1.159
27.4	RNA.RNA binding	grmzm2g075039	-1.405
27.4	RNA.RNA binding	grmzm2g104989	1.645
27.4	RNA.RNA binding	grmzm2g113513	-1.038
27.4	RNA.RNA binding	grmzm2g124809	-2.002
27.4	RNA.RNA binding	grmzm2g131943	-1.19
27.4	RNA.RNA binding	grmzm2g145562	1.481
27.4	RNA.RNA binding	grmzm2g158835	1.232
27.4	RNA.RNA binding	grmzm2g179031	-1.808
27.4	RNA.RNA binding	grmzm2g398795	-4.262
28.1	DNA.synthesis/chromatin structure	ac195235.3_fg003	1.228
28.1	DNA.synthesis/chromatin structure	ac196278.2_fg004	-1.299
28.1	DNA.synthesis/chromatin structure	ac207628.4_fg009	1.754
28.1	DNA.synthesis/chromatin structure	grmzm2g006452	-1.147
28.1	DNA.synthesis/chromatin structure	grmzm2g010105	-2.803
28.1	DNA.synthesis/chromatin structure	grmzm2g011631	-1.073
28.1	DNA.synthesis/chromatin structure	grmzm2g021069	-1.451
28.1	DNA.synthesis/chromatin structure	grmzm2g021270	-2.712
28.1	DNA.synthesis/chromatin structure	grmzm2g026580	-2.12
28.1	DNA.synthesis/chromatin structure	grmzm2g036619	-2.606
28.1	DNA.synthesis/chromatin structure	grmzm2g043191	2.256
28.1	DNA.synthesis/chromatin structure	grmzm2g044128	-2.029
28.1	DNA.synthesis/chromatin structure	grmzm2g044317	-1.135
28.1	DNA.synthesis/chromatin structure	grmzm2g044550	-2.145
28.1	DNA.synthesis/chromatin structure	grmzm2g044989	-1.464
28.1	DNA.synthesis/chromatin structure	grmzm2g059010	-1.487
28.1	DNA.synthesis/chromatin structure	grmzm2g062333	-1.902
28.1	DNA.synthesis/chromatin structure	grmzm2g065205	-1.295
28.1	DNA.synthesis/chromatin structure	grmzm2g066101	-1.577
28.1	DNA.synthesis/chromatin structure	grmzm2g074818	-1.566
28.1	DNA.synthesis/chromatin structure	grmzm2g075978	-1.426
28.1	DNA.synthesis/chromatin structure	grmzm2g082365	-2.496
28.1	DNA.synthesis/chromatin structure	grmzm2g083580	1.245
28.1	DNA.synthesis/chromatin structure	grmzm2g086934	-2.004
28.1	DNA.synthesis/chromatin structure	grmzm2g089556	-2.081
28.1	DNA.synthesis/chromatin structure	grmzm2g091006	-1.986
28.1	DNA.synthesis/chromatin structure	grmzm2g096184	-1.678
28.1	DNA.synthesis/chromatin structure	grmzm2g096458	-1.615
28.1	DNA.synthesis/chromatin structure	grmzm2g098714	-2.472
28.1	DNA.synthesis/chromatin structure	grmzm2g100639	-1.448
28.1	DNA.synthesis/chromatin structure	grmzm2g100732	-1.541
28.1	DNA.synthesis/chromatin structure	grmzm2g101390	-1.583
28.1	DNA.synthesis/chromatin structure	grmzm2g103458	1.359
28.1	DNA.synthesis/chromatin structure	grmzm2g106732	-1.697
28.1	DNA.synthesis/chromatin structure	grmzm2g111014	-1.441
28.1	DNA.synthesis/chromatin structure	grmzm2g112074	-1.331
28.1	DNA.synthesis/chromatin structure	grmzm2g113228	1.154
28.1	DNA.synthesis/chromatin structure	grmzm2g115245	-1.286
28.1	DNA.synthesis/chromatin structure	grmzm2g117238	-1.313
28.1	DNA.synthesis/chromatin structure	grmzm2g121210	-2.497
28.1	DNA.synthesis/chromatin structure	grmzm2g121262	-1.219
28.1	DNA.synthesis/chromatin structure	grmzm2g125947	-19.437
28.1	DNA.synthesis/chromatin structure	grmzm2g130351	-1.272
28.1	DNA.synthesis/chromatin structure	grmzm2g139894	-1.594
28.1	DNA.synthesis/chromatin structure	grmzm2g149802	-1.179
28.1	DNA.synthesis/chromatin structure	grmzm2g151921	1.793
28.1	DNA.synthesis/chromatin structure	grmzm2g154267	-1.766
28.1	DNA.synthesis/chromatin structure	grmzm2g162445	-1.923
28.1	DNA.synthesis/chromatin structure	grmzm2g164325	-1.272
28.1	DNA.synthesis/chromatin structure	grmzm2g167338	-3.103
28.1	DNA.synthesis/chromatin structure	grmzm2g172956	-1.097
28.1	DNA.synthesis/chromatin structure	grmzm2g174031	1.259
28.1	DNA.synthesis/chromatin structure	grmzm2g313020	1.332
28.1	DNA.synthesis/chromatin structure	grmzm2g326328	-1.733
28.1	DNA.synthesis/chromatin structure	grmzm2g342895	-2.086
28.1	DNA.synthesis/chromatin structure	grmzm2g361501	-2.554
28.1	DNA.synthesis/chromatin structure	grmzm2g421655	-1.184
28.1	DNA.synthesis/chromatin structure	grmzm2g450055	-1.461
28.1	DNA.synthesis/chromatin structure	grmzm2g470438	-1.05
28.1	DNA.synthesis/chromatin structure	grmzm2g529768	-7.109
28.1	DNA.synthesis/chromatin structure	grmzm5g804064	-1.373
28.1	DNA.synthesis/chromatin structure	grmzm5g825512	-2.248
28.1	DNA.synthesis/chromatin structure	grmzm5g874373	-19.006
28.1	DNA.synthesis/chromatin structure	grmzm5g884544	-1.545
28.1.1.4	DNA.synthesis/chromatin structure.retrotransposon/transposase.hat-like transposase	grmzm2g704042	21.435
28.1.3	DNA.synthesis/chromatin structure.histone	ac196961.2_fg003	-2.442
28.1.3	DNA.synthesis/chromatin structure.histone	ac212565.3_fg001	-1.621
28.1.3	DNA.synthesis/chromatin structure.histone	ac233865.1_fg001	-1.473
28.1.3	DNA.synthesis/chromatin structure.histone	grmzm2g003002	-1.598
28.1.3	DNA.synthesis/chromatin structure.histone	grmzm2g003306	-2.122
28.1.3	DNA.synthesis/chromatin structure.histone	grmzm2g004878	-1.396
28.1.3	DNA.synthesis/chromatin structure.histone	grmzm2g016232	-2.357
28.1.3	DNA.synthesis/chromatin structure.histone	grmzm2g028955	-1.779
28.1.3	DNA.synthesis/chromatin structure.histone	grmzm2g041381	-1.795
28.1.3	DNA.synthesis/chromatin structure.histone	grmzm2g046055	-1.351
28.1.3	DNA.synthesis/chromatin structure.histone	grmzm2g046841	-1.267
28.1.3	DNA.synthesis/chromatin structure.histone	grmzm2g047813	-1.556
28.1.3	DNA.synthesis/chromatin structure.histone	grmzm2g056231	-2.423
28.1.3	DNA.synthesis/chromatin structure.histone	grmzm2g057852	-2.517
28.1.3	DNA.synthesis/chromatin structure.histone	grmzm2g063896	-2.036
28.1.3	DNA.synthesis/chromatin structure.histone	grmzm2g071959	-1.487
28.1.3	DNA.synthesis/chromatin structure.histone	grmzm2g073275	-1.924
28.1.3	DNA.synthesis/chromatin structure.histone	grmzm2g078314	-2.303
28.1.3	DNA.synthesis/chromatin structure.histone	grmzm2g079089	-1.025
28.1.3	DNA.synthesis/chromatin structure.histone	grmzm2g080274	-1.78
28.1.3	DNA.synthesis/chromatin structure.histone	grmzm2g084195	-2.837
28.1.3	DNA.synthesis/chromatin structure.histone	grmzm2g101268	-1.812
28.1.3	DNA.synthesis/chromatin structure.histone	grmzm2g107540	-2.759
28.1.3	DNA.synthesis/chromatin structure.histone	grmzm2g109448	-3.655
28.1.3	DNA.synthesis/chromatin structure.histone	grmzm2g112912	-2.218
28.1.3	DNA.synthesis/chromatin structure.histone	grmzm2g119071	-2.121
28.1.3	DNA.synthesis/chromatin structure.histone	grmzm2g121221	-1.593
28.1.3	DNA.synthesis/chromatin structure.histone	grmzm2g130079	-2.345
28.1.3	DNA.synthesis/chromatin structure.histone	grmzm2g149178	-2.839
28.1.3	DNA.synthesis/chromatin structure.histone	grmzm2g151826	-1.165
28.1.3	DNA.synthesis/chromatin structure.histone	grmzm2g158526	-1.128
28.1.3	DNA.synthesis/chromatin structure.histone	grmzm2g163939	-1.101
28.1.3	DNA.synthesis/chromatin structure.histone	grmzm2g179005	-2.396
28.1.3	DNA.synthesis/chromatin structure.histone	grmzm2g181153	-2.429
28.1.3	DNA.synthesis/chromatin structure.histone	grmzm2g304575	-1.663
28.1.3	DNA.synthesis/chromatin structure.histone	grmzm2g305027	-1.385
28.1.3	DNA.synthesis/chromatin structure.histone	grmzm2g305046	-2.071
28.1.3	DNA.synthesis/chromatin structure.histone	grmzm2g306258	-2.534
28.1.3	DNA.synthesis/chromatin structure.histone	grmzm2g332838	-1.857
28.1.3	DNA.synthesis/chromatin structure.histone	grmzm2g342515	-2.412
28.1.3	DNA.synthesis/chromatin structure.histone	grmzm2g349651	-1.168
28.1.3	DNA.synthesis/chromatin structure.histone	grmzm2g355773	-2.47
28.1.3	DNA.synthesis/chromatin structure.histone	grmzm2g376957	-2.46
28.1.3	DNA.synthesis/chromatin structure.histone	grmzm2g387076	-1.349
28.1.3	DNA.synthesis/chromatin structure.histone	grmzm2g401147	-1.812
28.1.3	DNA.synthesis/chromatin structure.histone	grmzm2g401581	-2.18
28.1.3	DNA.synthesis/chromatin structure.histone	grmzm2g418258	-2.067
28.1.3	DNA.synthesis/chromatin structure.histone	grmzm2g421279	-2.636
28.1.3	DNA.synthesis/chromatin structure.histone	grmzm2g447984	-2.322
28.1.3	DNA.synthesis/chromatin structure.histone	grmzm2g451254	-1.449
28.1.3	DNA.synthesis/chromatin structure.histone	grmzm2g472696	-2.058
28.1.3	DNA.synthesis/chromatin structure.histone	grmzm2g475899	-2.615
28.1.3	DNA.synthesis/chromatin structure.histone	grmzm2g479684	-2.419
28.1.3	DNA.synthesis/chromatin structure.histone	grmzm5g864735	-3.266
28.1.3	DNA.synthesis/chromatin structure.histone	grmzm5g873455	-1.405
28.1.3	DNA.synthesis/chromatin structure.histone	grmzm5g883764	-2.692
28.2	DNA.repair	grmzm2g060349	-1.772
28.2	DNA.repair	grmzm2g093623	1.413
28.2	DNA.repair	grmzm2g107620	-1.209
28.2	DNA.repair	grmzm2g110212	-1.46
28.2	DNA.repair	grmzm2g121312	-1.445
28.2	DNA.repair	grmzm2g132303	2.793
28.2	DNA.repair	grmzm2g315902	3.36
28.2	DNA.repair	grmzm2g445958	-1.563
28.2	DNA.repair	grmzm2g458718	-4.107
28.99	DNA.unspecified	grmzm2g001160	-1.906
28.99	DNA.unspecified	grmzm2g015925	-1.039
28.99	DNA.unspecified	grmzm2g082745	-1.46
28.99	DNA.unspecified	grmzm2g106732	-1.697
28.99	DNA.unspecified	grmzm2g128434	-1.204
28.99	DNA.unspecified	grmzm2g150166	-1.89
28.99	DNA.unspecified	grmzm2g156881	-1.06
28.99	DNA.unspecified	grmzm2g162537	-1.765
28.99	DNA.unspecified	grmzm2g174114	33.154
28.99	DNA.unspecified	grmzm2g319573	2.994
28.99	DNA.unspecified	grmzm2g330229	-2.431
28.99	DNA.unspecified	grmzm5g802854	1.435
29.1	protein.aa activation	grmzm2g445958	-1.563
29.1	protein.aa activation	grmzm5g871126	-1.091
29.1.1	protein.aa activation.tyrosine-tRNA ligase	grmzm2g000481	1.843
29.1.6	protein.aa activation.lysine-tRNA ligase	grmzm2g316679	-3.714
29.1.30	protein.aa activation.pseudouridylate synthase	grmzm2g158261	-1.254
29.2.1.1.1.2.1	protein.synthesis.ribosomal protein.prokaryotic.chloroplast.50S subunit.L1	grmzm2g122290	-1.082
29.2.1.1.1.2.5	protein.synthesis.ribosomal protein.prokaryotic.chloroplast.50S subunit.L5	grmzm2g119471	-1.154
29.2.1.1.1.2.10	protein.synthesis.ribosomal protein.prokaryotic.chloroplast.50S subunit.L10	grmzm2g024838	-1.547
29.2.1.1.1.2.21	protein.synthesis.ribosomal protein.prokaryotic.chloroplast.50S subunit.L21	grmzm2g085675	-1.048
29.2.1.1.1.2.24	protein.synthesis.ribosomal protein.prokaryotic.chloroplast.50S subunit.L24	grmzm2g463913	1.144
29.2.1.1.3.2.14	protein.synthesis.ribosomal protein.prokaryotic.unknown organellar.50S subunit.L14	grmzm2g058681	-1.231
29.2.1.1.3.2.30	protein.synthesis.ribosomal protein.prokaryotic.unknown organellar.50S subunit.L30	grmzm2g085336	-1.915
29.2.1.2.1.2	protein.synthesis.ribosomal protein.eukaryotic.40S subunit.S2	ac210013.4_fg019	-1.14
29.2.1.2.1.2	protein.synthesis.ribosomal protein.eukaryotic.40S subunit.S2	grmzm2g092663	-1.283
29.2.1.2.1.4	protein.synthesis.ribosomal protein.eukaryotic.40S subunit.S4	ac205886.3_fg001	-3.19
29.2.1.2.1.4	protein.synthesis.ribosomal protein.eukaryotic.40S subunit.S4	grmzm2g035017	-1.001
29.2.1.2.1.4	protein.synthesis.ribosomal protein.eukaryotic.40S subunit.S4	grmzm2g088291	4.245
29.2.1.2.1.4	protein.synthesis.ribosomal protein.eukaryotic.40S subunit.S4	grmzm2g123866	-18.527
29.2.1.2.1.4	protein.synthesis.ribosomal protein.eukaryotic.40S subunit.S4	grmzm2g163923	-4.163
29.2.1.2.1.4	protein.synthesis.ribosomal protein.eukaryotic.40S subunit.S4	grmzm2g170420	9.7
29.2.1.2.1.4	protein.synthesis.ribosomal protein.eukaryotic.40S subunit.S4	grmzm2g499197	1.222
29.2.1.2.1.6	protein.synthesis.ribosomal protein.eukaryotic.40S subunit.S6	grmzm2g054136	-1.005
29.2.1.2.1.9	protein.synthesis.ribosomal protein.eukaryotic.40S subunit.S9	grmzm2g064640	-1.499
29.2.1.2.1.9	protein.synthesis.ribosomal protein.eukaryotic.40S subunit.S9	grmzm5g832108	-1.305
29.2.1.2.1.10	protein.synthesis.ribosomal protein.eukaryotic.40S subunit.S10	grmzm2g446960	-1.176
29.2.1.2.1.13	protein.synthesis.ribosomal protein.eukaryotic.40S subunit.S13	grmzm2g112050	-1.125
29.2.1.2.1.16	protein.synthesis.ribosomal protein.eukaryotic.40S subunit.S16	grmzm2g353103	-1.133
29.2.1.2.1.16	protein.synthesis.ribosomal protein.eukaryotic.40S subunit.S16	grmzm2g377797	-1.006
29.2.1.2.1.16	protein.synthesis.ribosomal protein.eukaryotic.40S subunit.S16	grmzm2g427014	-1.601
29.2.1.2.1.17	protein.synthesis.ribosomal protein.eukaryotic.40S subunit.S17	grmzm2g073150	-1.162
29.2.1.2.1.18	protein.synthesis.ribosomal protein.eukaryotic.40S subunit.S18	grmzm2g130544	-1.124
29.2.1.2.1.21	protein.synthesis.ribosomal protein.eukaryotic.40S subunit.S21	grmzm2g134109	-1.157
29.2.1.2.1.23	protein.synthesis.ribosomal protein.eukaryotic.40S subunit.S23	grmzm2g110952	-2.12
29.2.1.2.1.23	protein.synthesis.ribosomal protein.eukaryotic.40S subunit.S23	grmzm2g140609	-1.072
29.2.1.2.1.24	protein.synthesis.ribosomal protein.eukaryotic.40S subunit.S24	grmzm2g029685	-1.346
29.2.1.2.1.24	protein.synthesis.ribosomal protein.eukaryotic.40S subunit.S24	grmzm2g151252	-1.096
29.2.1.2.1.25	protein.synthesis.ribosomal protein.eukaryotic.40S subunit.S25	grmzm2g057608	-1.123
29.2.1.2.1.25	protein.synthesis.ribosomal protein.eukaryotic.40S subunit.S25	grmzm2g139349	-1.37
29.2.1.2.1.26	protein.synthesis.ribosomal protein.eukaryotic.40S subunit.S26	grmzm5g899149	-1.028
29.2.1.2.1.29	protein.synthesis.ribosomal protein.eukaryotic.40S subunit.S29	grmzm2g060373	-1.144
29.2.1.2.1.29	protein.synthesis.ribosomal protein.eukaryotic.40S subunit.S29	grmzm2g305154	-1.088
29.2.1.2.1.30	protein.synthesis.ribosomal protein.eukaryotic.40S subunit.S30	grmzm2g054012	-1.667
29.2.1.2.1.31	protein.synthesis.ribosomal protein.eukaryotic.40S subunit.SA	grmzm2g092719	-1.157
29.2.1.2.1.31	protein.synthesis.ribosomal protein.eukaryotic.40S subunit.SA	grmzm2g099657	-1.043
29.2.1.2.1.31	protein.synthesis.ribosomal protein.eukaryotic.40S subunit.SA	grmzm2g159237	-1.03
29.2.1.2.2.6	protein.synthesis.ribosomal protein.eukaryotic.60S subunit.L6	grmzm2g024647	-1.087
29.2.1.2.2.7	protein.synthesis.ribosomal protein.eukaryotic.60S subunit.L7	grmzm2g178807	-1.14
29.2.1.2.2.7	protein.synthesis.ribosomal protein.eukaryotic.60S subunit.L7	grmzm2g344279	-1.386
29.2.1.2.2.8	protein.synthesis.ribosomal protein.eukaryotic.60S subunit.L8	grmzm2g072729	-1.197
29.2.1.2.2.8	protein.synthesis.ribosomal protein.eukaryotic.60S subunit.L8	grmzm2g077851	-1.124
29.2.1.2.2.11	protein.synthesis.ribosomal protein.eukaryotic.60S subunit.L11	grmzm2g018770	-1.159
29.2.1.2.2.12	protein.synthesis.ribosomal protein.eukaryotic.60S subunit.L12	ac196489.3_fg002	-1.307
29.2.1.2.2.12	protein.synthesis.ribosomal protein.eukaryotic.60S subunit.L12	grmzm2g121075	-1.05
29.2.1.2.2.13	protein.synthesis.ribosomal protein.eukaryotic.60S subunit.L13	grmzm2g081102	-1.037
29.2.1.2.2.14	protein.synthesis.ribosomal protein.eukaryotic.60S subunit.L14	grmzm2g140116	-1.522
29.2.1.2.2.15	protein.synthesis.ribosomal protein.eukaryotic.60S subunit.L15	grmzm2g024354	-1.026
29.2.1.2.2.15	protein.synthesis.ribosomal protein.eukaryotic.60S subunit.L15	grmzm2g034794	-1.021
29.2.1.2.2.15	protein.synthesis.ribosomal protein.eukaryotic.60S subunit.L15	grmzm2g084757	-1.058
29.2.1.2.2.17	protein.synthesis.ribosomal protein.eukaryotic.60S subunit.L17	grmzm2g126594	-1.107
29.2.1.2.2.17	protein.synthesis.ribosomal protein.eukaryotic.60S subunit.L17	grmzm2g127521	-1.134
29.2.1.2.2.18	protein.synthesis.ribosomal protein.eukaryotic.60S subunit.L18	grmzm2g322413	-1.112
29.2.1.2.2.19	protein.synthesis.ribosomal protein.eukaryotic.60S subunit.L19	grmzm5g887054	-1.079
29.2.1.2.2.26	protein.synthesis.ribosomal protein.eukaryotic.60S subunit.L26	grmzm2g327564	-1.467
29.2.1.2.2.27	protein.synthesis.ribosomal protein.eukaryotic.60S subunit.L27	grmzm2g302712	-1.001
29.2.1.2.2.27	protein.synthesis.ribosomal protein.eukaryotic.60S subunit.L27	grmzm2g366077	-1.287
29.2.1.2.2.28	protein.synthesis.ribosomal protein.eukaryotic.60S subunit.L28	grmzm2g088060	-1.169
29.2.1.2.2.29	protein.synthesis.ribosomal protein.eukaryotic.60S subunit.L29	grmzm2g009894	-1.339
29.2.1.2.2.30	protein.synthesis.ribosomal protein.eukaryotic.60S subunit.L30	grmzm2g044137	-1.006
29.2.1.2.2.31	protein.synthesis.ribosomal protein.eukaryotic.60S subunit.L31	grmzm2g011253	-1.173
29.2.1.2.2.31	protein.synthesis.ribosomal protein.eukaryotic.60S subunit.L31	grmzm2g074085	-1.094
29.2.1.2.2.32	protein.synthesis.ribosomal protein.eukaryotic.60S subunit.L32	ac197246.3_fg003	-1.1
29.2.1.2.2.34	protein.synthesis.ribosomal protein.eukaryotic.60S subunit.L34	grmzm2g009214	-1.477
29.2.1.2.2.37	protein.synthesis.ribosomal protein.eukaryotic.60S subunit.L37	grmzm2g427805	1.158
29.2.1.2.2.38	protein.synthesis.ribosomal protein.eukaryotic.60S subunit.L38	grmzm2g069594	-1.388
29.2.1.2.2.57	protein.synthesis.ribosomal protein.eukaryotic.60S subunit.L7A	grmzm2g135654	-1.122
29.2.1.2.2.80	protein.synthesis.ribosomal protein.eukaryotic.60S subunit.P0	grmzm2g066460	-1.006
29.2.1.2.2.80	protein.synthesis.ribosomal protein.eukaryotic.60S subunit.P0	grmzm2g155437	-1.099
29.2.1.2.2.80	protein.synthesis.ribosomal protein.eukaryotic.60S subunit.P0	grmzm2g179976	-1.388
29.2.1.2.2.80	protein.synthesis.ribosomal protein.eukaryotic.60S subunit.P0	grmzm2g477632	-5.094
29.2.1.2.2.82	protein.synthesis.ribosomal protein.eukaryotic.60S subunit.P2	grmzm2g010257	-1.734
29.2.1.2.2.82	protein.synthesis.ribosomal protein.eukaryotic.60S subunit.P2	grmzm2g102891	-1.091
29.2.1.2.2.83	protein.synthesis.ribosomal protein.eukaryotic.60S subunit.P3	grmzm2g378770	-1.521
29.2.1.2.2.141	protein.synthesis.ribosomal protein.eukaryotic.60S subunit.L4/L1	grmzm2g007695	-1.038
29.2.1.2.2.141	protein.synthesis.ribosomal protein.eukaryotic.60S subunit.L4/L1	grmzm2g018197	-1.513
29.2.1.2.2.141	protein.synthesis.ribosomal protein.eukaryotic.60S subunit.L4/L1	grmzm2g068952	-1.195
29.2.1.2.2.518	protein.synthesis.ribosomal protein.eukaryotic.60S subunit.L18A	grmzm2g022619	-1.114
29.2.1.2.2.527	protein.synthesis.ribosomal protein.eukaryotic.60S subunit.L27A	grmzm2g427468	-1.088
29.2.1.2.2.535	protein.synthesis.ribosomal protein.eukaryotic.60S subunit.L35A	grmzm2g181336	-1.03
29.2.1.99.1.25	protein.synthesis.ribosomal protein.unknown.small subunit.S25	grmzm2g057608	-1.123
29.2.1.99.2.36	protein.synthesis.ribosomal protein.unknown.large subunit.L36	grmzm2g096165	-1.112
29.2.1.99.99	protein.synthesis.ribosomal protein.unknown.unknown	grmzm2g179292	2.856
29.2.3	protein.synthesis.initiation	grmzm2g017966	-6.374
29.2.3	protein.synthesis.initiation	grmzm2g139533	-1.321
29.2.3	protein.synthesis.initiation	grmzm2g349996	-1.059
29.2.4	protein.synthesis.elongation	grmzm2g032887	-6.898
29.2.6	protein.synthesis.ribosomal RNA	grmzm2g146761	-1.36
29.3.1	protein.targeting.nucleus	grmzm2g010452	-1.088
29.3.1	protein.targeting.nucleus	grmzm2g104258	-1.022
29.3.1	protein.targeting.nucleus	grmzm2g107239	-1.008
29.3.1	protein.targeting.nucleus	grmzm2g345582	-19.807
29.3.1	protein.targeting.nucleus	grmzm2g414537	1.473
29.3.2	protein.targeting.mitochondria	grmzm2g103725	-18.869
29.3.3	protein.targeting.chloroplast	grmzm2g018484	-1.72
29.3.4.1	protein.targeting.secretory pathway.ER	grmzm2g127230	1.6
29.3.4.2	protein.targeting.secretory pathway.golgi	grmzm2g139744	4.835
29.3.4.3	protein.targeting.secretory pathway.vacuole	ac203862.4_fg001	-1.447
29.3.4.3	protein.targeting.secretory pathway.vacuole	grmzm2g126873	1.193
29.3.4.3	protein.targeting.secretory pathway.vacuole	grmzm5g881387	-2.129
29.3.5	protein.targeting.peroxisomes	grmzm2g169486	1.285
29.4	protein.postranslational modification	grmzm2g016660	1.065
29.4	protein.postranslational modification	grmzm2g018372	-1.821
29.4	protein.postranslational modification	grmzm2g023204	-1.513
29.4	protein.postranslational modification	grmzm2g037617	-1.653
29.4	protein.postranslational modification	grmzm2g041125	-1.282
29.4	protein.postranslational modification	grmzm2g041774	-3.673
29.4	protein.postranslational modification	grmzm2g049510	1.861
29.4	protein.postranslational modification	grmzm2g052206	1.282
29.4	protein.postranslational modification	grmzm2g057907	-1.246
29.4	protein.postranslational modification	grmzm2g062524	-1.5
29.4	protein.postranslational modification	grmzm2g064613	-1.538
29.4	protein.postranslational modification	grmzm2g076114	-1.312
29.4	protein.postranslational modification	grmzm2g080083	1.283
29.4	protein.postranslational modification	grmzm2g080588	-1.317
29.4	protein.postranslational modification	grmzm2g088299	-2.298
29.4	protein.postranslational modification	grmzm2g098187	-1.091
29.4	protein.postranslational modification	grmzm2g098828	-2.075
29.4	protein.postranslational modification	grmzm2g107565	-1.116
29.4	protein.postranslational modification	grmzm2g107689	-1.649
29.4	protein.postranslational modification	grmzm2g108991	-2.253
29.4	protein.postranslational modification	grmzm2g113633	-1.479
29.4	protein.postranslational modification	grmzm2g114575	1.859
29.4	protein.postranslational modification	grmzm2g115578	-4.931
29.4	protein.postranslational modification	grmzm2g122274	-2.442
29.4	protein.postranslational modification	grmzm2g130943	-1.182
29.4	protein.postranslational modification	grmzm2g131554	-2.748
29.4	protein.postranslational modification	grmzm2g132116	-1.165
29.4	protein.postranslational modification	grmzm2g135091	-1.446
29.4	protein.postranslational modification	grmzm2g138814	1.412
29.4	protein.postranslational modification	grmzm2g145756	-1.71
29.4	protein.postranslational modification	grmzm2g146000	1.143
29.4	protein.postranslational modification	grmzm2g149031	1.144
29.4	protein.postranslational modification	grmzm2g159953	-2.086
29.4	protein.postranslational modification	grmzm2g161544	1.798
29.4	protein.postranslational modification	grmzm2g163494	4.8
29.4	protein.postranslational modification	grmzm2g171507	-3.104
29.4	protein.postranslational modification	grmzm2g174170	-1.124
29.4	protein.postranslational modification	grmzm2g174638	-1.874
29.4	protein.postranslational modification	grmzm2g178371	1.136
29.4	protein.postranslational modification	grmzm2g179294	-1.148
29.4	protein.postranslational modification	grmzm2g181266	3.694
29.4	protein.postranslational modification	grmzm2g323672	-1.021
29.4	protein.postranslational modification	grmzm2g334857	-1.544
29.4	protein.postranslational modification	grmzm2g342042	-3.358
29.4	protein.postranslational modification	grmzm2g355574	-19.643
29.4	protein.postranslational modification	grmzm2g360455	1.266
29.4	protein.postranslational modification	grmzm2g393002	-1.381
29.4	protein.postranslational modification	grmzm2g399067	-3.704
29.4	protein.postranslational modification	grmzm2g410812	-3.231
29.4	protein.postranslational modification	grmzm2g440695	1.627
29.4	protein.postranslational modification	grmzm2g453296	3.568
29.4	protein.postranslational modification	grmzm2g456059	1.19
29.4	protein.postranslational modification	grmzm2g701288	-18.508
29.4	protein.postranslational modification	grmzm5g878541	-1.758
29.4.1.57	protein.postranslational modification.kinase.receptor like cytoplasmatic kinase VII	ac212835.3_fg008	-5.408
29.4.1.57	protein.postranslational modification.kinase.receptor like cytoplasmatic kinase VII	grmzm2g025127	1.604
29.4.1.57	protein.postranslational modification.kinase.receptor like cytoplasmatic kinase VII	grmzm2g028731	1.025
29.4.1.57	protein.postranslational modification.kinase.receptor like cytoplasmatic kinase VII	grmzm2g065214	1.814
29.4.1.57	protein.postranslational modification.kinase.receptor like cytoplasmatic kinase VII	grmzm2g066432	1.426
29.4.1.57	protein.postranslational modification.kinase.receptor like cytoplasmatic kinase VII	grmzm2g139223	2.27
29.4.1.57	protein.postranslational modification.kinase.receptor like cytoplasmatic kinase VII	grmzm2g177061	-7.517
29.4.1.57	protein.postranslational modification.kinase.receptor like cytoplasmatic kinase VII	grmzm2g398559	-2.03
29.4.1.57	protein.postranslational modification.kinase.receptor like cytoplasmatic kinase VII	grmzm2g410191	-3.788
29.4.1.57	protein.postranslational modification.kinase.receptor like cytoplasmatic kinase VII	grmzm2g446189	-3.09
29.4.1.57	protein.postranslational modification.kinase.receptor like cytoplasmatic kinase VII	grmzm5g829476	1.223
29.4.1.58	protein.postranslational modification.kinase.receptor like cytoplasmatic kinase VIII	grmzm5g829476	1.223
29.4.1.59	protein.postranslational modification.kinase.receptor like cytoplasmatic kinase IX	grmzm2g092550	-1.154
29.5	protein.degradation	grmzm2g006943	1.016
29.5	protein.degradation	grmzm2g059026	2.592
29.5	protein.degradation	grmzm2g076329	-1.244
29.5	protein.degradation	grmzm2g082312	-1.087
29.5	protein.degradation	grmzm2g089575	1.597
29.5	protein.degradation	grmzm2g120079	-1.35
29.5	protein.degradation	grmzm2g313321	5.17
29.5.1	protein.degradation.subtilases	ac196090.3_fg006	-1.85
29.5.1	protein.degradation.subtilases	grmzm2g031613	-2.684
29.5.1	protein.degradation.subtilases	grmzm2g052365	-1.302
29.5.1	protein.degradation.subtilases	grmzm2g057159	2.122
29.5.1	protein.degradation.subtilases	grmzm2g091578	-1.394
29.5.1	protein.degradation.subtilases	grmzm2g115773	-1.414
29.5.1	protein.degradation.subtilases	grmzm2g345622	-1.136
29.5.3	protein.degradation.cysteine protease	grmzm2g012160	1.426
29.5.3	protein.degradation.cysteine protease	grmzm2g018813	-1.603
29.5.3	protein.degradation.cysteine protease	grmzm2g033027	-1.957
29.5.3	protein.degradation.cysteine protease	grmzm2g108849	1.373
29.5.3	protein.degradation.cysteine protease	grmzm2g148925	-1.446
29.5.3	protein.degradation.cysteine protease	grmzm2g156648	-2.559
29.5.3	protein.degradation.cysteine protease	grmzm2g180926	-1.167
29.5.3	protein.degradation.cysteine protease	grmzm2g401328	-1.953
29.5.3	protein.degradation.cysteine protease	grmzm2g456217	-3.4
29.5.4	protein.degradation.aspartate protease	grmzm2g130333	1.002
29.5.4	protein.degradation.aspartate protease	grmzm2g149996	-1.273
29.5.4	protein.degradation.aspartate protease	grmzm2g381739	-1.395
29.5.5	protein.degradation.serine protease	ac216264.3_fg001	6.06
29.5.5	protein.degradation.serine protease	grmzm2g003984	1.457
29.5.5	protein.degradation.serine protease	grmzm2g017584	-1.101
29.5.5	protein.degradation.serine protease	grmzm2g017961	1.097
29.5.5	protein.degradation.serine protease	grmzm2g025154	1.39
29.5.5	protein.degradation.serine protease	grmzm2g033630	1.04
29.5.5	protein.degradation.serine protease	grmzm2g062179	-1.636
29.5.5	protein.degradation.serine protease	grmzm2g072218	23.375
29.5.5	protein.degradation.serine protease	grmzm2g082502	1.601
29.5.5	protein.degradation.serine protease	grmzm2g104484	2.364
29.5.5	protein.degradation.serine protease	grmzm2g106165	1.095
29.5.5	protein.degradation.serine protease	grmzm2g133718	-4.429
29.5.5	protein.degradation.serine protease	grmzm2g155232	-1.678
29.5.5	protein.degradation.serine protease	grmzm2g161696	-1.987
29.5.5	protein.degradation.serine protease	grmzm2g172230	-1.604
29.5.5	protein.degradation.serine protease	grmzm2g179528	1.227
29.5.5	protein.degradation.serine protease	grmzm2g373607	2.368
29.5.5	protein.degradation.serine protease	grmzm2g408038	-24.44
29.5.5	protein.degradation.serine protease	grmzm2g451179	-4.701
29.5.5	protein.degradation.serine protease	grmzm2g471269	1.402
29.5.5	protein.degradation.serine protease	grmzm5g865319	-1.122
29.5.7	protein.degradation.metalloprotease	grmzm2g002879	-3.404
29.5.7	protein.degradation.metalloprotease	grmzm2g054905	2.311
29.5.7	protein.degradation.metalloprotease	grmzm2g133249	1.273
29.5.7	protein.degradation.metalloprotease	grmzm5g852779	1.117
29.5.9	protein.degradation.AAA type	grmzm2g019621	-1.743
29.5.9	protein.degradation.AAA type	grmzm2g028129	1.388
29.5.9	protein.degradation.AAA type	grmzm2g058491	1.362
29.5.9	protein.degradation.AAA type	grmzm2g069422	-1.022
29.5.9	protein.degradation.AAA type	grmzm2g095254	-4.633
29.5.9	protein.degradation.AAA type	grmzm2g159307	-1.232
29.5.11	protein.degradation.ubiquitin	grmzm2g003023	1.373
29.5.11	protein.degradation.ubiquitin	grmzm2g039577	1.256
29.5.11.1	protein.degradation.ubiquitin.ubiquitin	grmzm2g047732	-1.111
29.5.11.1	protein.degradation.ubiquitin.ubiquitin	grmzm2g431821	-1.083
29.5.11.3	protein.degradation.ubiquitin.E2	grmzm2g002830	-3.02
29.5.11.3	protein.degradation.ubiquitin.E2	grmzm2g007057	-3.914
29.5.11.3	protein.degradation.ubiquitin.E2	grmzm2g093855	1.129
29.5.11.3	protein.degradation.ubiquitin.E2	grmzm2g122003	1.855
29.5.11.3	protein.degradation.ubiquitin.E2	grmzm5g887345	1.175
29.5.11.4.2	protein.degradation.ubiquitin.E3.RING	grmzm2g021480	-1.315
29.5.11.4.2	protein.degradation.ubiquitin.E3.RING	grmzm2g021796	-1.094
29.5.11.4.2	protein.degradation.ubiquitin.E3.RING	grmzm2g025255	1.358
29.5.11.4.2	protein.degradation.ubiquitin.E3.RING	grmzm2g041344	-1.691
29.5.11.4.2	protein.degradation.ubiquitin.E3.RING	grmzm2g045286	-5.706
29.5.11.4.2	protein.degradation.ubiquitin.E3.RING	grmzm2g053882	-1.974
29.5.11.4.2	protein.degradation.ubiquitin.E3.RING	grmzm2g056524	1.705
29.5.11.4.2	protein.degradation.ubiquitin.E3.RING	grmzm2g058681	-1.231
29.5.11.4.2	protein.degradation.ubiquitin.E3.RING	grmzm2g075782	-1.507
29.5.11.4.2	protein.degradation.ubiquitin.E3.RING	grmzm2g100090	-1.052
29.5.11.4.2	protein.degradation.ubiquitin.E3.RING	grmzm2g124061	2.343
29.5.11.4.2	protein.degradation.ubiquitin.E3.RING	grmzm2g137440	1.764
29.5.11.4.2	protein.degradation.ubiquitin.E3.RING	grmzm2g152461	-1.426
29.5.11.4.2	protein.degradation.ubiquitin.E3.RING	grmzm2g176028	1.882
29.5.11.4.2	protein.degradation.ubiquitin.E3.RING	grmzm2g302912	1.29
29.5.11.4.2	protein.degradation.ubiquitin.E3.RING	grmzm2g339151	-1.035
29.5.11.4.2	protein.degradation.ubiquitin.E3.RING	grmzm2g340444	1.189
29.5.11.4.2	protein.degradation.ubiquitin.E3.RING	grmzm2g361100	-1.57
29.5.11.4.2	protein.degradation.ubiquitin.E3.RING	grmzm2g417089	-1.102
29.5.11.4.2	protein.degradation.ubiquitin.E3.RING	grmzm2g430902	1.585
29.5.11.4.2	protein.degradation.ubiquitin.E3.RING	grmzm2g440866	-1.105
29.5.11.4.2	protein.degradation.ubiquitin.E3.RING	grmzm2g461447	-1.514
29.5.11.4.2	protein.degradation.ubiquitin.E3.RING	grmzm2g470666	3.391
29.5.11.4.2	protein.degradation.ubiquitin.E3.RING	grmzm2g475702	1.591
29.5.11.4.3.2	protein.degradation.ubiquitin.E3.SCF.FBOX	ac204641.5_fg001	-6.083
29.5.11.4.3.2	protein.degradation.ubiquitin.E3.SCF.FBOX	grmzm2g004521	-20.407
29.5.11.4.3.2	protein.degradation.ubiquitin.E3.SCF.FBOX	grmzm2g005486	-1.496
29.5.11.4.3.2	protein.degradation.ubiquitin.E3.SCF.FBOX	grmzm2g025783	1.212
29.5.11.4.3.2	protein.degradation.ubiquitin.E3.SCF.FBOX	grmzm2g055968	-2.451
29.5.11.4.3.2	protein.degradation.ubiquitin.E3.SCF.FBOX	grmzm2g057486	-2.956
29.5.11.4.3.2	protein.degradation.ubiquitin.E3.SCF.FBOX	grmzm2g100121	-2.145
29.5.11.4.3.2	protein.degradation.ubiquitin.E3.SCF.FBOX	grmzm2g110057	-1.881
29.5.11.4.3.2	protein.degradation.ubiquitin.E3.SCF.FBOX	grmzm2g115395	-2.608
29.5.11.4.3.2	protein.degradation.ubiquitin.E3.SCF.FBOX	grmzm2g168957	1.775
29.5.11.4.3.2	protein.degradation.ubiquitin.E3.SCF.FBOX	grmzm2g171616	-1.841
29.5.11.4.3.2	protein.degradation.ubiquitin.E3.SCF.FBOX	grmzm2g409086	-4.686
29.5.11.4.3.2	protein.degradation.ubiquitin.E3.SCF.FBOX	grmzm2g472945	-3.698
29.5.11.4.3.3	protein.degradation.ubiquitin.E3.SCF.cullin	grmzm2g551108	-30.75
29.5.11.4.5.2	protein.degradation.ubiquitin.E3.BTB/POZ Cullin3.BTB/POZ	grmzm2g009724	-1.073
29.5.11.4.5.2	protein.degradation.ubiquitin.E3.BTB/POZ Cullin3.BTB/POZ	grmzm2g154437	-2.448
29.5.11.4.5.2	protein.degradation.ubiquitin.E3.BTB/POZ Cullin3.BTB/POZ	grmzm2g428119	1.186
29.5.11.5	protein.degradation.ubiquitin.ubiquitin protease	grmzm2g091069	-1.477
29.5.11.20	protein.degradation.ubiquitin.proteasom	grmzm2g019468	1.27
29.5.11.20	protein.degradation.ubiquitin.proteasom	grmzm2g038126	-3.101
29.6	protein.folding	grmzm2g001956	1.616
29.6	protein.folding	grmzm2g024811	-1.13
29.6	protein.folding	grmzm2g038801	2.427
29.6	protein.folding	grmzm2g111477	-1.177
29.6	protein.folding	grmzm2g307368	-1.032
29.6	protein.folding	grmzm2g416120	-1.265
29.6	protein.folding	grmzm2g458208	-1.067
29.7	protein.glycosylation	grmzm2g176774	-2.889
29.7	protein.glycosylation	grmzm2g177218	-1.761
30.1.1	signalling.in sugar and nutrient physiology	ac220927.3_fg007	-2.806
30.1.1	signalling.in sugar and nutrient physiology	grmzm2g081214	-2.552
30.1.1	signalling.in sugar and nutrient physiology	grmzm2g423863	1.074
30.1.1	signalling.in sugar and nutrient physiology	grmzm2g448883	-3.283
30.1.1	signalling.in sugar and nutrient physiology	grmzm5g868730	-2.422
30.1.2	signalling.in sugar and nutrient physiology.pyruvate dehydrogenase kinase	ac217975.3_fg001	-1.41
30.2	signalling.receptor kinases	grmzm2g160454	1.038
30.2.3	signalling.receptor kinases.leucine rich repeat III	grmzm2g006505	-3.955
30.2.3	signalling.receptor kinases.leucine rich repeat III	grmzm2g029407	1.071
30.2.3	signalling.receptor kinases.leucine rich repeat III	grmzm2g046201	-1.59
30.2.3	signalling.receptor kinases.leucine rich repeat III	grmzm2g066274	-3.79
30.2.3	signalling.receptor kinases.leucine rich repeat III	grmzm2g072868	-1.769
30.2.3	signalling.receptor kinases.leucine rich repeat III	grmzm2g089819	-2.736
30.2.3	signalling.receptor kinases.leucine rich repeat III	grmzm2g309897	-2.063
30.2.3	signalling.receptor kinases.leucine rich repeat III	grmzm2g328213	2.29
30.2.3	signalling.receptor kinases.leucine rich repeat III	grmzm2g384706	2.498
30.2.3	signalling.receptor kinases.leucine rich repeat III	grmzm5g836190	-2.624
30.2.4	signalling.receptor kinases.leucine rich repeat IV	grmzm2g097313	-2.744
30.2.4	signalling.receptor kinases.leucine rich repeat IV	grmzm2g125081	-1.084
30.2.6	signalling.receptor kinases.leucine rich repeat VI	grmzm2g120657	-1.514
30.2.8.1	signalling.receptor kinases.leucine rich repeat VIII-1	grmzm2g080851	-1.061
30.2.11	signalling.receptor kinases.leucine rich repeat XI	grmzm2g011806	1.148
30.2.11	signalling.receptor kinases.leucine rich repeat XI	grmzm2g034155	-1.416
30.2.11	signalling.receptor kinases.leucine rich repeat XI	grmzm2g048801	1.092
30.2.11	signalling.receptor kinases.leucine rich repeat XI	grmzm2g052111	-1.576
30.2.11	signalling.receptor kinases.leucine rich repeat XI	grmzm2g059117	-1.76
30.2.11	signalling.receptor kinases.leucine rich repeat XI	grmzm2g084248	-1.158
30.2.11	signalling.receptor kinases.leucine rich repeat XI	grmzm2g110685	-1.56
30.2.11	signalling.receptor kinases.leucine rich repeat XI	grmzm2g119850	-2.418
30.2.11	signalling.receptor kinases.leucine rich repeat XI	grmzm2g121312	-1.445
30.2.11	signalling.receptor kinases.leucine rich repeat XI	grmzm2g125263	1.049
30.2.11	signalling.receptor kinases.leucine rich repeat XI	grmzm2g148702	-4.821
30.2.11	signalling.receptor kinases.leucine rich repeat XI	grmzm2g149277	8.391
30.2.11	signalling.receptor kinases.leucine rich repeat XI	grmzm2g300133	-1.189
30.2.11	signalling.receptor kinases.leucine rich repeat XI	grmzm2g316904	1.228
30.2.11	signalling.receptor kinases.leucine rich repeat XI	grmzm2g316907	1.25
30.2.11	signalling.receptor kinases.leucine rich repeat XI	grmzm2g322348	-2.413
30.2.11	signalling.receptor kinases.leucine rich repeat XI	grmzm2g389948	33.815
30.2.11	signalling.receptor kinases.leucine rich repeat XI	grmzm2g421669	2.327
30.2.11	signalling.receptor kinases.leucine rich repeat XI	grmzm2g421680	2.258
30.2.11	signalling.receptor kinases.leucine rich repeat XI	grmzm2g428370	1.107
30.2.11	signalling.receptor kinases.leucine rich repeat XI	grmzm2g431114	-1.229
30.2.11	signalling.receptor kinases.leucine rich repeat XI	grmzm2g463493	-1.575
30.2.13	signalling.receptor kinases.leucine rich repeat XIII	grmzm2g147857	-1.32
30.2.16	signalling.receptor kinases.Catharanthus roseus-like RLK1	grmzm2g454980	2.058
30.2.17	signalling.receptor kinases.DUF 26	grmzm2g031536	20.901
30.2.17	signalling.receptor kinases.DUF 26	grmzm2g034611	-2.832
30.2.17	signalling.receptor kinases.DUF 26	grmzm2g054221	10.445
30.2.17	signalling.receptor kinases.DUF 26	grmzm2g064750	5.643
30.2.17	signalling.receptor kinases.DUF 26	grmzm2g076987	2.927
30.2.17	signalling.receptor kinases.DUF 26	grmzm2g077914	3.901
30.2.17	signalling.receptor kinases.DUF 26	grmzm2g079219	2.44
30.2.17	signalling.receptor kinases.DUF 26	grmzm2g084825	-1.056
30.2.17	signalling.receptor kinases.DUF 26	grmzm2g113421	-1.609
30.2.17	signalling.receptor kinases.DUF 26	grmzm2g139882	-2.632
30.2.17	signalling.receptor kinases.DUF 26	grmzm2g321153	1.622
30.2.17	signalling.receptor kinases.DUF 26	grmzm2g333022	3.184
30.2.17	signalling.receptor kinases.DUF 26	grmzm2g333045	-6.113
30.2.17	signalling.receptor kinases.DUF 26	grmzm2g338161	1.236
30.2.17	signalling.receptor kinases.DUF 26	grmzm2g355098	1.232
30.2.17	signalling.receptor kinases.DUF 26	grmzm2g379780	-1.249
30.2.17	signalling.receptor kinases.DUF 26	grmzm2g383881	2.319
30.2.17	signalling.receptor kinases.DUF 26	grmzm2g387381	1.623
30.2.17	signalling.receptor kinases.DUF 26	grmzm2g395778	-5.7
30.2.17	signalling.receptor kinases.DUF 26	grmzm2g398854	1.767
30.2.17	signalling.receptor kinases.DUF 26	grmzm2g426917	1.09
30.2.17	signalling.receptor kinases.DUF 26	grmzm2g431018	2
30.2.17	signalling.receptor kinases.DUF 26	grmzm2g436448	2.657
30.2.17	signalling.receptor kinases.DUF 26	grmzm2g468610	3.05
30.2.17	signalling.receptor kinases.DUF 26	grmzm2g473511	5.287
30.2.18	signalling.receptor kinases.extensin	grmzm2g098747	-2.009
30.2.20	signalling.receptor kinases.wheat LRK10 like	grmzm2g497710	-1.367
30.2.22	signalling.receptor kinases.proline extensin like	grmzm2g065214	1.814
30.2.22	signalling.receptor kinases.proline extensin like	grmzm2g072292	-1.752
30.2.24	signalling.receptor kinases.S-locus glycoprotein like	grmzm2g318862	-3.543
30.2.25	signalling.receptor kinases.wall associated kinase	grmzm2g007546	1.166
30.2.25	signalling.receptor kinases.wall associated kinase	grmzm2g072350	1.764
30.2.25	signalling.receptor kinases.wall associated kinase	grmzm2g132591	-2.12
30.2.25	signalling.receptor kinases.wall associated kinase	grmzm2g145045	-1.964
30.2.25	signalling.receptor kinases.wall associated kinase	grmzm2g145051	3.942
30.2.25	signalling.receptor kinases.wall associated kinase	grmzm2g145075	-1.515
30.2.25	signalling.receptor kinases.wall associated kinase	grmzm2g145109	-3.576
30.2.25	signalling.receptor kinases.wall associated kinase	grmzm2g576752	-4.233
30.2.99	signalling.receptor kinases.misc	grmzm2g010909	1.06
30.2.99	signalling.receptor kinases.misc	grmzm2g032132	-2.073
30.2.99	signalling.receptor kinases.misc	grmzm2g148930	-1.786
30.2.99	signalling.receptor kinases.misc	grmzm2g166719	-1.086
30.2.99	signalling.receptor kinases.misc	grmzm2g180775	1.54
30.2.99	signalling.receptor kinases.misc	grmzm2g354621	1.473
30.2.99	signalling.receptor kinases.misc	grmzm2g700291	1.571
30.2.99	signalling.receptor kinases.misc	grmzm5g898887	-1.315
30.3	signalling.calcium	grmzm2g006714	-2.893
30.3	signalling.calcium	grmzm2g006977	1.061
30.3	signalling.calcium	grmzm2g008764	-3.257
30.3	signalling.calcium	grmzm2g041765	-1.378
30.3	signalling.calcium	grmzm2g052740	-2.107
30.3	signalling.calcium	grmzm2g053833	2.13
30.3	signalling.calcium	grmzm2g070673	1.45
30.3	signalling.calcium	grmzm2g077227	-3.133
30.3	signalling.calcium	grmzm2g080083	1.283
30.3	signalling.calcium	grmzm2g084935	-1.022
30.3	signalling.calcium	grmzm2g096271	-1.316
30.3	signalling.calcium	grmzm2g126749	1.11
30.3	signalling.calcium	grmzm2g138245	1.581
30.3	signalling.calcium	grmzm2g144420	2.314
30.3	signalling.calcium	grmzm2g149031	1.144
30.3	signalling.calcium	grmzm2g158721	-2.116
30.3	signalling.calcium	grmzm2g162020	-3.155
30.3	signalling.calcium	grmzm2g173483	1.563
30.3	signalling.calcium	grmzm2g176472	1.769
30.3	signalling.calcium	grmzm2g318843	1.115
30.3	signalling.calcium	grmzm2g373828	-1.446
30.3	signalling.calcium	grmzm2g444621	1.526
30.3	signalling.calcium	grmzm2g445999	1.803
30.3	signalling.calcium	grmzm2g459663	1.69
30.3	signalling.calcium	grmzm2g480480	-1.096
30.3	signalling.calcium	grmzm5g892879	-2.033
30.4.1	signalling.phosphinositides.phosphatidylinositol-4-phosphate 5-kinase	grmzm2g163826	1.286
30.4.1	signalling.phosphinositides.phosphatidylinositol-4-phosphate 5-kinase	grmzm2g171367	1.036
30.4.3	signalling.phosphinositides.bis(5''-nucleosyl)-tetraphosphatase	grmzm2g001905	3.253
30.4.3	signalling.phosphinositides.bis(5''-nucleosyl)-tetraphosphatase	grmzm2g406074	-1.676
30.4.5	signalling.phosphinositides.inositol-1,3,4-trisphosphate 5/6-kinase	grmzm2g056829	3.694
30.5	signalling.G-proteins	grmzm2g016923	-1.113
30.5	signalling.G-proteins	grmzm2g019361	1.853
30.5	signalling.G-proteins	grmzm2g027021	1.044
30.5	signalling.G-proteins	grmzm2g030138	3.123
30.5	signalling.G-proteins	grmzm2g038032	-1.135
30.5	signalling.G-proteins	grmzm2g040477	-1.003
30.5	signalling.G-proteins	grmzm2g047431	1.401
30.5	signalling.G-proteins	grmzm2g128771	1.85
30.5	signalling.G-proteins	grmzm2g131275	1.93
30.5	signalling.G-proteins	grmzm2g143253	-1.987
30.5	signalling.G-proteins	grmzm2g144504	-1.598
30.5	signalling.G-proteins	grmzm2g147683	1.696
30.5	signalling.G-proteins	grmzm2g165987	1.555
30.5	signalling.G-proteins	grmzm2g176217	-3.391
30.5	signalling.G-proteins	grmzm2g321413	-20.965
30.5	signalling.G-proteins	grmzm2g323936	-1.013
30.5	signalling.G-proteins	grmzm2g390350	1.867
30.5	signalling.G-proteins	grmzm2g418160	1.015
30.5	signalling.G-proteins	grmzm2g442148	1.899
30.6	signalling.MAP kinases	grmzm2g034052	2.82
30.7	signalling.14-3-3 proteins	grmzm2g107756	-5.508
30.8	signalling.misc	grmzm2g095164	-1.157
30.8	signalling.misc	grmzm2g171394	2.126
30.8	signalling.misc	grmzm2g414475	2.379
30.11	signalling.light	grmzm2g049549	-1.2
30.11	signalling.light	grmzm2g058531	-1.804
30.11	signalling.light	grmzm2g144398	-3.305
30.11	signalling.light	grmzm2g162109	-1.335
30.11	signalling.light	grmzm2g172506	1.981
30.99	signalling.unspecified	grmzm2g085409	1.268
30.99	signalling.unspecified	grmzm2g340359	-1.857
31.1	cell.organisation	ac204539.4_fg003	-5.926
31.1	cell.organisation	grmzm2g002858	1.274
31.1	cell.organisation	grmzm2g005516	-2.338
31.1	cell.organisation	grmzm2g015127	2.275
31.1	cell.organisation	grmzm2g016435	-1.413
31.1	cell.organisation	grmzm2g016558	1.077
31.1	cell.organisation	grmzm2g018068	1.502
31.1	cell.organisation	grmzm2g026560	-1.575
31.1	cell.organisation	grmzm2g029223	-1.172
31.1	cell.organisation	grmzm2g030284	-3.058
31.1	cell.organisation	grmzm2g033785	-2.332
31.1	cell.organisation	grmzm2g034318	-2.595
31.1	cell.organisation	grmzm2g034828	-2.703
31.1	cell.organisation	grmzm2g039855	-1.424
31.1	cell.organisation	grmzm2g045808	-2.977
31.1	cell.organisation	grmzm2g056608	1.757
31.1	cell.organisation	grmzm2g061704	2.045
31.1	cell.organisation	grmzm2g062084	-2.633
31.1	cell.organisation	grmzm2g064875	-1.225
31.1	cell.organisation	grmzm2g070639	2.344
31.1	cell.organisation	grmzm2g071327	2.083
31.1	cell.organisation	grmzm2g074361	-2.076
31.1	cell.organisation	grmzm2g077069	-1.284
31.1	cell.organisation	grmzm2g077404	-1.339
31.1	cell.organisation	grmzm2g077842	-1.948
31.1	cell.organisation	grmzm2g081053	-1.092
31.1	cell.organisation	grmzm2g081322	-2.092
31.1	cell.organisation	grmzm2g082384	-2.175
31.1	cell.organisation	grmzm2g083475	-2.499
31.1	cell.organisation	grmzm2g092232	-1.58
31.1	cell.organisation	grmzm2g097122	2.262
31.1	cell.organisation	grmzm2g099944	-1.079
31.1	cell.organisation	grmzm2g108807	-20.425
31.1	cell.organisation	grmzm2g110726	2.59
31.1	cell.organisation	grmzm2g113002	-1.374
31.1	cell.organisation	grmzm2g113652	-2.022
31.1	cell.organisation	grmzm2g117603	2.011
31.1	cell.organisation	grmzm2g127499	-5.1
31.1	cell.organisation	grmzm2g132371	-1.359
31.1	cell.organisation	grmzm2g136219	-1.997
31.1	cell.organisation	grmzm2g136838	-2.769
31.1	cell.organisation	grmzm2g141208	-1.809
31.1	cell.organisation	grmzm2g142019	-1.145
31.1	cell.organisation	grmzm2g142345	1.197
31.1	cell.organisation	grmzm2g146207	-1.016
31.1	cell.organisation	grmzm2g150984	-1.665
31.1	cell.organisation	grmzm2g153444	1.431
31.1	cell.organisation	grmzm2g155314	-1.74
31.1	cell.organisation	grmzm2g157616	-3.073
31.1	cell.organisation	grmzm2g164696	-2.6
31.1	cell.organisation	grmzm2g164950	1.092
31.1	cell.organisation	grmzm2g176047	-2.88
31.1	cell.organisation	grmzm2g177867	-1.213
31.1	cell.organisation	grmzm2g301194	-3.926
31.1	cell.organisation	grmzm2g320689	-1.384
31.1	cell.organisation	grmzm2g326227	-1.01
31.1	cell.organisation	grmzm2g334899	-2.206
31.1	cell.organisation	grmzm2g363813	1.039
31.1	cell.organisation	grmzm2g400223	-1.976
31.1	cell.organisation	grmzm2g436981	-2.315
31.1	cell.organisation	grmzm2g457003	1.651
31.1	cell.organisation	grmzm2g458718	-4.107
31.1	cell.organisation	grmzm2g463471	1.757
31.1	cell.organisation	grmzm2g471186	-2.626
31.1	cell.organisation	grmzm2g478078	2.649
31.1	cell.organisation	grmzm2g478779	7.465
31.1	cell.organisation	grmzm2g568484	-19.713
31.1	cell.organisation	grmzm5g817395	-2.357
31.1	cell.organisation	grmzm5g820912	-3.151
31.1	cell.organisation	grmzm5g837595	-1.43
31.1	cell.organisation	grmzm5g839416	-2.382
31.1	cell.organisation	grmzm5g864689	-1.134
31.1	cell.organisation	grmzm5g877336	-1.991
31.1	cell.organisation	grmzm5g887077	-2.115
31.2	cell.division	ac197146.3_fg001	-2.106
31.2	cell.division	ac210529.3_fg004	-1.146
31.2	cell.division	grmzm2g029536	-2.349
31.2	cell.division	grmzm2g033828	-1.42
31.2	cell.division	grmzm2g047143	-1.825
31.2	cell.division	grmzm2g068193	-1.983
31.2	cell.division	grmzm2g070115	-1.814
31.2	cell.division	grmzm2g112072	-2.389
31.2	cell.division	grmzm2g145879	-1.135
31.2	cell.division	grmzm2g363408	-1.852
31.2	cell.division	grmzm2g364988	3.798
31.2	cell.division	grmzm2g495626	-1.106
31.2	cell.division	grmzm5g866734	-1.528
31.2.5	cell.division.plastid	grmzm2g426200	-1.07
31.3	cell.cycle	ac149818.2_fg004	-1.682
31.3	cell.cycle	grmzm2g005619	-3.13
31.3	cell.cycle	grmzm2g006721	-1.462
31.3	cell.cycle	grmzm2g017081	-1.957
31.3	cell.cycle	grmzm2g026346	-1.863
31.3	cell.cycle	grmzm2g029879	-1.486
31.3	cell.cycle	grmzm2g034647	-3.502
31.3	cell.cycle	grmzm2g061287	-2.978
31.3	cell.cycle	grmzm2g062453	-4.506
31.3	cell.cycle	grmzm2g073003	-2.936
31.3	cell.cycle	grmzm2g073671	-2.829
31.3	cell.cycle	grmzm2g107377	-18.083
31.3	cell.cycle	grmzm2g138886	-3.018
31.3	cell.cycle	grmzm2g140633	-1.921
31.3	cell.cycle	grmzm2g158736	-6.64
31.3	cell.cycle	grmzm2g178215	-2.754
31.3	cell.cycle	grmzm2g178229	-4.769
31.3	cell.cycle	grmzm2g303157	-1.939
31.3	cell.cycle	grmzm2g363437	-2.645
31.3	cell.cycle	grmzm2g462118	1.738
31.3.1	cell.cycle.peptidylprolyl isomerase	ac196978.5_fg007	21.571
31.3.1	cell.cycle.peptidylprolyl isomerase	grmzm2g154685	1.403
31.3.1	cell.cycle.peptidylprolyl isomerase	grmzm2g162388	-32.082
31.3.1	cell.cycle.peptidylprolyl isomerase	grmzm2g170397	-2.119
31.4	cell.vesicle transport	grmzm2g054193	-1.075
31.4	cell.vesicle transport	grmzm2g091511	-1.477
31.4	cell.vesicle transport	grmzm2g100478	-3.223
31.4	cell.vesicle transport	grmzm2g102903	3.314
31.4	cell.vesicle transport	grmzm2g105863	-2.076
31.4	cell.vesicle transport	grmzm2g131525	-2.312
31.4	cell.vesicle transport	grmzm2g153138	1.45
31.4	cell.vesicle transport	grmzm2g179459	-1.597
31.4	cell.vesicle transport	grmzm2g330361	1.614
31.4	cell.vesicle transport	grmzm2g357443	1.829
31.4	cell.vesicle transport	grmzm2g372812	-3.117
31.4	cell.vesicle transport	grmzm2g387076	-1.349
31.4	cell.vesicle transport	grmzm2g405575	22.401
31.4	cell.vesicle transport	grmzm2g443953	-2.218
31.4	cell.vesicle transport	grmzm5g831951	1.557
33.1	development.storage proteins	grmzm2g114036	1.143
33.1	development.storage proteins	grmzm2g123764	1.189
33.1	development.storage proteins	grmzm2g154523	-4.44
33.2	development.late embryogenesis abundant	grmzm2g061305	-3.73
33.2	development.late embryogenesis abundant	grmzm2g097316	-1.479
33.2	development.late embryogenesis abundant	grmzm2g146502	1.048
33.2	development.late embryogenesis abundant	grmzm2g157845	-4.432
33.30.1	development.multitarget.target of rapamycin	grmzm2g128938	-1.105
33.99	development.unspecified	ac211478.3_fg004	-18.728
33.99	development.unspecified	ac212570.3_fg006	-1.055
33.99	development.unspecified	ac217051.3_fg006	-3.938
33.99	development.unspecified	grmzm2g000209	-1.589
33.99	development.unspecified	grmzm2g000812	-1.121
33.99	development.unspecified	grmzm2g000825	-3.69
33.99	development.unspecified	grmzm2g004924	-2.079
33.99	development.unspecified	grmzm2g009103	1.01
33.99	development.unspecified	grmzm2g010372	1.125
33.99	development.unspecified	grmzm2g015080	-1.24
33.99	development.unspecified	grmzm2g031120	-1.071
33.99	development.unspecified	grmzm2g032376	1.013
33.99	development.unspecified	grmzm2g039173	-1.603
33.99	development.unspecified	grmzm2g043338	-1.394
33.99	development.unspecified	grmzm2g050268	-3.621
33.99	development.unspecified	grmzm2g062009	-1.341
33.99	development.unspecified	grmzm2g063192	-2.954
33.99	development.unspecified	grmzm2g065230	-3.547
33.99	development.unspecified	grmzm2g068471	-1.022
33.99	development.unspecified	grmzm2g071162	1.056
33.99	development.unspecified	grmzm2g078025	6.016
33.99	development.unspecified	grmzm2g090505	-2.272
33.99	development.unspecified	grmzm2g093173	-1.948
33.99	development.unspecified	grmzm2g093272	-1.038
33.99	development.unspecified	grmzm2g098517	1.444
33.99	development.unspecified	grmzm2g105863	-2.076
33.99	development.unspecified	grmzm2g110952	-2.12
33.99	development.unspecified	grmzm2g128092	-1.112
33.99	development.unspecified	grmzm2g131421	-4.022
33.99	development.unspecified	grmzm2g131516	-1.565
33.99	development.unspecified	grmzm2g131638	-1.827
33.99	development.unspecified	grmzm2g133169	-1.191
33.99	development.unspecified	grmzm2g135044	-2.94
33.99	development.unspecified	grmzm2g136567	-2.225
33.99	development.unspecified	grmzm2g144581	-1.354
33.99	development.unspecified	grmzm2g149452	-1.019
33.99	development.unspecified	grmzm2g153358	1.141
33.99	development.unspecified	grmzm2g168365	-3.781
33.99	development.unspecified	grmzm2g168752	3.178
33.99	development.unspecified	grmzm2g170034	1.965
33.99	development.unspecified	grmzm2g171752	-1.901
33.99	development.unspecified	grmzm2g173669	-1.164
33.99	development.unspecified	grmzm2g320606	1.205
33.99	development.unspecified	grmzm2g323838	2.31
33.99	development.unspecified	grmzm2g326783	-3.647
33.99	development.unspecified	grmzm2g390374	2.16
33.99	development.unspecified	grmzm2g404375	1.125
33.99	development.unspecified	grmzm2g418160	1.015
33.99	development.unspecified	grmzm2g446220	-3.089
33.99	development.unspecified	grmzm2g448687	1.561
33.99	development.unspecified	grmzm2g484706	29.344
33.99	development.unspecified	grmzm5g804575	-2.517
33.99	development.unspecified	grmzm5g821639	-1.828
33.99	development.unspecified	grmzm5g863602	-1.846
33.99	development.unspecified	grmzm5g871425	-1.239
34.1	transport.p- and v-ATPases	grmzm2g068259	4.571
34.1	transport.p- and v-ATPases	grmzm2g148374	-2.529
34.1	transport.p- and v-ATPases	grmzm2g341058	1.234
34.1	transport.p- and v-ATPases	grmzm2g410990	1.76
34.2	transport.sugars	grmzm2g012923	1.453
34.2	transport.sugars	grmzm2g028570	1.116
34.2	transport.sugars	grmzm2g029153	-1.497
34.2	transport.sugars	grmzm2g039580	1.287
34.2	transport.sugars	grmzm2g077546	1.9
34.2	transport.sugars	grmzm2g098679	1.254
34.2	transport.sugars	grmzm2g109201	1.16
34.2	transport.sugars	grmzm2g110018	-3.682
34.2	transport.sugars	grmzm2g110044	1.677
34.2	transport.sugars	grmzm2g126555	1.638
34.2	transport.sugars	grmzm2g138589	1.545
34.2	transport.sugars	grmzm2g160430	1.159
34.2	transport.sugars	grmzm2g326980	-1.612
34.2	transport.sugars	grmzm2g442546	-3.269
34.3	transport.amino acids	grmzm2g007810	1.035
34.3	transport.amino acids	grmzm2g046743	1.348
34.3	transport.amino acids	grmzm2g076593	2.599
34.3	transport.amino acids	grmzm2g083788	1.349
34.3	transport.amino acids	grmzm2g092223	-3.34
34.3	transport.amino acids	grmzm2g092433	1.104
34.3	transport.amino acids	grmzm2g104419	-4.254
34.3	transport.amino acids	grmzm2g127328	1.721
34.3	transport.amino acids	grmzm2g129413	-3.512
34.3	transport.amino acids	grmzm2g137161	-3.915
34.3	transport.amino acids	grmzm2g149481	-2.497
34.3	transport.amino acids	grmzm2g149946	-1.854
34.3	transport.amino acids	grmzm2g410033	-1.541
34.3	transport.amino acids	grmzm5g894432	-2.51
34.4	transport.nitrate	grmzm2g163494	4.8
34.4	transport.nitrate	grmzm2g179294	-1.148
34.4	transport.nitrate	grmzm2g476069	-3.899
34.6	transport.sulphate	grmzm2g080178	5.198
34.6	transport.sulphate	grmzm2g158013	4.285
34.7	transport.phosphate	grmzm2g092793	1.071
34.8	transport.metabolite transporters at the envelope membrane	grmzm2g064473	1.176
34.8	transport.metabolite transporters at the envelope membrane	grmzm2g147589	5.952
34.8	transport.metabolite transporters at the envelope membrane	grmzm2g178734	-1.135
34.8	transport.metabolite transporters at the envelope membrane	grmzm5g845775	4.772
34.9	transport.metabolite transporters at the mitochondrial membrane	grmzm2g009045	1.095
34.9	transport.metabolite transporters at the mitochondrial membrane	grmzm2g035651	-1.257
34.9	transport.metabolite transporters at the mitochondrial membrane	grmzm2g150315	-20.048
34.9	transport.metabolite transporters at the mitochondrial membrane	grmzm2g169363	-2.166
34.11	transport.NDP-sugars at the ER	grmzm2g014610	-1.938
34.12	transport.metal	grmzm2g003179	-1.724
34.12	transport.metal	grmzm2g047835	-3.078
34.12	transport.metal	grmzm2g047875	-1.236
34.12	transport.metal	grmzm2g107306	-1.97
34.12	transport.metal	grmzm2g118821	4.415
34.12	transport.metal	grmzm2g148060	-1.08
34.12	transport.metal	grmzm2g168747	1.543
34.12	transport.metal	grmzm2g177532	1.584
34.13	transport.peptides and oligopeptides	grmzm2g018353	1.634
34.13	transport.peptides and oligopeptides	grmzm2g057611	-2.379
34.13	transport.peptides and oligopeptides	grmzm2g156599	-1.585
34.14	transport.unspecified cations	grmzm2g047616	-1.336
34.14	transport.unspecified cations	grmzm2g090149	1.247
34.14	transport.unspecified cations	grmzm2g099382	2.146
34.14	transport.unspecified cations	grmzm2g303728	2.672
34.14	transport.unspecified cations	grmzm2g455171	2.777
34.15	transport.potassium	ac234152.1_fg002	-2.362
34.15	transport.potassium	ac234152.1_fg007	-2.841
34.15	transport.potassium	grmzm2g020766	1.061
34.15	transport.potassium	grmzm2g020859	-1.262
34.15	transport.potassium	grmzm2g088964	-2.971
34.15	transport.potassium	grmzm5g838773	-1.715
34.16	transport.ABC transporters and multidrug resistance systems	ac202110.3_fg004	21.567
34.16	transport.ABC transporters and multidrug resistance systems	ac206266.3_fg001	-5.48
34.16	transport.ABC transporters and multidrug resistance systems	grmzm2g031954	1.331
34.16	transport.ABC transporters and multidrug resistance systems	grmzm2g036940	-1.019
34.16	transport.ABC transporters and multidrug resistance systems	grmzm2g063306	-5.146
34.16	transport.ABC transporters and multidrug resistance systems	grmzm2g075594	2.337
34.16	transport.ABC transporters and multidrug resistance systems	grmzm2g094490	-1.256
34.16	transport.ABC transporters and multidrug resistance systems	grmzm2g119345	-2.349
34.16	transport.ABC transporters and multidrug resistance systems	grmzm2g125424	-1.977
34.16	transport.ABC transporters and multidrug resistance systems	grmzm2g142870	3.546
34.16	transport.ABC transporters and multidrug resistance systems	grmzm2g143139	1.342
34.16	transport.ABC transporters and multidrug resistance systems	grmzm2g161310	1.789
34.16	transport.ABC transporters and multidrug resistance systems	grmzm2g379445	-3.201
34.16	transport.ABC transporters and multidrug resistance systems	grmzm5g892675	1.399
34.18.1	transport.unspecified anions.arsenite-transporting ATPase	grmzm2g065480	-1.641
34.19.1	transport.Major Intrinsic Proteins.PIP	grmzm2g178693	1.355
34.19.2	transport.Major Intrinsic Proteins.TIP	grmzm2g081239	-1.699
34.19.2	transport.Major Intrinsic Proteins.TIP	grmzm2g082184	-2.576
34.19.2	transport.Major Intrinsic Proteins.TIP	grmzm2g093090	-1.903
34.19.2	transport.Major Intrinsic Proteins.TIP	grmzm2g103945	2.614
34.19.2	transport.Major Intrinsic Proteins.TIP	grmzm2g108273	1.04
34.19.2	transport.Major Intrinsic Proteins.TIP	grmzm2g125023	-1.272
34.19.3	transport.Major Intrinsic Proteins.NIP	grmzm2g081239	-1.699
34.19.3	transport.Major Intrinsic Proteins.NIP	grmzm2g082184	-2.576
34.19.3	transport.Major Intrinsic Proteins.NIP	grmzm2g429658	-1.214
34.21	transport.calcium	grmzm2g010779	1.24
34.21	transport.calcium	grmzm2g164419	-2.683
34.21	transport.calcium	grmzm2g369216	-5.689
34.23.1	transport.hormones.auxin	grmzm2g161787	1.072
34.99	transport.misc	grmzm2g002642	-1.576
34.99	transport.misc	grmzm2g005293	-1.881
34.99	transport.misc	grmzm2g010363	1.05
34.99	transport.misc	grmzm2g011136	1.036
34.99	transport.misc	grmzm2g031837	-2.145
34.99	transport.misc	grmzm2g043075	1.055
34.99	transport.misc	grmzm2g052279	-2.237
34.99	transport.misc	grmzm2g064311	-5.03
34.99	transport.misc	grmzm2g073429	1.402
34.99	transport.misc	grmzm2g086637	-1.407
34.99	transport.misc	grmzm2g113840	-1.074
34.99	transport.misc	grmzm2g152025	-7.288
34.99	transport.misc	grmzm2g162461	2.058
34.99	transport.misc	grmzm2g170116	-2.347
34.99	transport.misc	grmzm2g171349	1.624
34.99	transport.misc	grmzm2g174458	1.206
34.99	transport.misc	grmzm2g332843	-1.293
34.99	transport.misc	grmzm2g429695	-4.722
34.99	transport.misc	grmzm2g437859	-1
34.99	transport.misc	grmzm2g475148	-1.477
34.99	transport.misc	grmzm2g704053	-1.276
34.99	transport.misc	grmzm5g800723	-1.239
34.99	transport.misc	grmzm5g805874	1.049
34.99	transport.misc	grmzm5g879116	-1.21
35.2	not assigned.unknown	ac149828.2_fg004	1.399
35.2	not assigned.unknown	ac149829.2_fg002	-2.044
35.2	not assigned.unknown	ac177850.2_fg005	-1.176
35.2	not assigned.unknown	ac182838.3_fg006	-3.659
35.2	not assigned.unknown	ac186231.4_fg002	1.633
35.2	not assigned.unknown	ac186417.3_fg006	-19.495
35.2	not assigned.unknown	ac190623.3_fg001	2.381
35.2	not assigned.unknown	ac190623.3_fg002	2.51
35.2	not assigned.unknown	ac191069.3_fg004	-1.855
35.2	not assigned.unknown	ac194022.3_fg013	-1.098
35.2	not assigned.unknown	ac197340.3_fg003	-1.576
35.2	not assigned.unknown	ac197377.3_fg004	-18.626
35.2	not assigned.unknown	ac201891.3_fg001	-6.789
35.2	not assigned.unknown	ac202011.3_fg010	2.047
35.2	not assigned.unknown	ac202915.3_fg002	-1.201
35.2	not assigned.unknown	ac204007.3_fg008	-5.05
35.2	not assigned.unknown	ac204254.3_fg001	-1.547
35.2	not assigned.unknown	ac205077.3_fg003	-1.508
35.2	not assigned.unknown	ac205376.4_fg008	2.672
35.2	not assigned.unknown	ac205471.4_fg007	-1.917
35.2	not assigned.unknown	ac205703.4_fg001	-1.292
35.2	not assigned.unknown	ac206425.3_fg002	1.49
35.2	not assigned.unknown	ac206788.3_fg008	-2.588
35.2	not assigned.unknown	ac207043.3_fg002	1.768
35.2	not assigned.unknown	ac208110.2_fg006	-2.172
35.2	not assigned.unknown	ac208221.3_fg002	21.096
35.2	not assigned.unknown	ac210013.4_fg018	-1.587
35.2	not assigned.unknown	ac210193.4_fg002	-5.119
35.2	not assigned.unknown	ac212186.3_fg011	20.73
35.2	not assigned.unknown	ac212755.4_fg002	-1.914
35.2	not assigned.unknown	ac213612.3_fg002	1.289
35.2	not assigned.unknown	ac214771.3_fg003	-1.774
35.2	not assigned.unknown	ac217560.3_fg001	-3.867
35.2	not assigned.unknown	ac219156.3_fg002	6.332
35.2	not assigned.unknown	ac233851.1_fg017	-1.524
35.2	not assigned.unknown	ac233959.1_fg006	-3.413
35.2	not assigned.unknown	ac234169.1_fg004	-1.872
35.2	not assigned.unknown	grmzm2g000093	-1.119
35.2	not assigned.unknown	grmzm2g000127	1.213
35.2	not assigned.unknown	grmzm2g000254	-2.398
35.2	not assigned.unknown	grmzm2g000361	2.025
35.2	not assigned.unknown	grmzm2g000608	-3.421
35.2	not assigned.unknown	grmzm2g000812	-1.121
35.2	not assigned.unknown	grmzm2g001200	-1.58
35.2	not assigned.unknown	grmzm2g001247	-1.735
35.2	not assigned.unknown	grmzm2g001905	3.253
35.2	not assigned.unknown	grmzm2g002147	-3.081
35.2	not assigned.unknown	grmzm2g002396	-1.393
35.2	not assigned.unknown	grmzm2g002858	1.274
35.2	not assigned.unknown	grmzm2g002894	1.511
35.2	not assigned.unknown	grmzm2g002948	-1.886
35.2	not assigned.unknown	grmzm2g003023	1.373
35.2	not assigned.unknown	grmzm2g003225	3.782
35.2	not assigned.unknown	grmzm2g003409	1.636
35.2	not assigned.unknown	grmzm2g003742	-2.208
35.2	not assigned.unknown	grmzm2g003970	1.441
35.2	not assigned.unknown	grmzm2g004856	-4.066
35.2	not assigned.unknown	grmzm2g004924	-2.079
35.2	not assigned.unknown	grmzm2g004990	1.24
[truncated: 1,019 more rows]
